# Supplementary material for: Shallow Whole-Genome Sequencing of Aedes japonicus and Aedes koreicus from Italy and an Updated Picture of Their Evolution Based on Mitogenomics and Barcoding
Source: Insects. 2023 Nov 23;14(12):904. doi: 10.3390/insects14120904 (PMC10743467; doi:10.3390/insects14120904)
Supplement: Supplementary file 1 [file insects-14-00904-s001.zip]

Archive with 23 entries (21 files):
- Supplementary/
- Supplementary/Aedes_COI_long.aln
- Supplementary/Aedes_COI_short.aln
- Supplementary/Aedes_mito.aln.fasta
- Supplementary/High_quality_fig_and_supp/
- Supplementary/High_quality_fig_and_supp/Figure1.png
- Supplementary/High_quality_fig_and_supp/Figure2.pdf
- Supplementary/High_quality_fig_and_supp/Figure2.png
- Supplementary/High_quality_fig_and_supp/Figure2.svg
- Supplementary/High_quality_fig_and_supp/Figure3.png
- Supplementary/High_quality_fig_and_supp/Figure4.pdf
- Supplementary/High_quality_fig_and_supp/Figure4.png
- Supplementary/High_quality_fig_and_supp/Figure4.svg
- Supplementary/High_quality_fig_and_supp/SupplementaryFigure1.pdf
- Supplementary/High_quality_fig_and_supp/SupplementaryFigure1.png
- Supplementary/High_quality_fig_and_supp/SupplementaryFigure1.svg
- Supplementary/High_quality_fig_and_supp/SupplementaryFigure2.pdf
- Supplementary/High_quality_fig_and_supp/SupplementaryFigure2.png
- Supplementary/High_quality_fig_and_supp/SupplementaryFigure2.svg
- Supplementary/High_quality_fig_and_supp/SupplementaryFigure3.pdf
- Supplementary/High_quality_fig_and_supp/SupplementaryFigure3.png
- Supplementary/High_quality_fig_and_supp/SupplementaryFigure3.svg
- Supplementary/SupplementaryTable1.pdf
