# Supplementary material for: Shallow Whole-Genome Sequencing of Aedes japonicus and Aedes koreicus from Italy and an Updated Picture of Their Evolution Based on Mitogenomics and Barcoding
Source: Insects. 2023 Nov 23;14(12):904. doi: 10.3390/insects14120904 (PMC10743467; doi:10.3390/insects14120904)
Supplement: Supplementary file 1 [file insects-14-00904-s001.zip › Supplementary/Aedes_COI_long.aln]

>AB690836.1_Aedes_japonicus
ttttggtgtttgatccggaatagtaggaacatctttaagaattttaattcgtactgaatt
aagacacccaggaatatttattggaaatgatcaagtttataatgttattgtaacagctca
tgcttttattataattttttttatagttatacctattataattggagggtttggaaattg
actagttcctttaatattaggagctccagatatagctttccctcgaataaataatataag
tttttgaatattacccccttccttaaccttactactttcaagtagaatggtagaaaatgg
gtctggaactggatgaactgtttatccccccctttcttcaggaactgctcatgcaggagc
ttcagtagatttaactattttttctttacatttagccgggatttcctcaattttaggagc
agtaaattttattacgactgtaattaatatacgatctgctggaattactttagaccgact
acctttatttgtatgatctgtagtaattacagctgtattattacttttatctctccctgt
attagctggtgcaattactatattattaactgaccgaaacttaaatacttctttctttga
cccaattggaggaggagaccc
>AB738109.1_Ochlerotatus_baisasi
ttttggtgtttgatctggaataattggaacatcattaagtgtattaattcgaactgaatt
aagtcaacccggaatatttattggaaatgatcaaatttataatgtaattgttacagccca
tgcttttattataattttttttatagtaataccaattataattggaggatttggaaattg
attggttcctttaatattaggagccccagatatagcttttcctcgaataaataatataag
tttttgaatgttacctccatctttaactcttcttctttctagaagtatagtagataatgg
atctggaacaggttgaacggtatatccccctctatcctctggaacagctcatgctggagc
ttcagttgatttaactattttttcacttcatcttgcaggaatttcttcaattttaggagc
tgtaaattttattactactgtaattaatatacgatcttcaggaattactttagatcgttt
acctttatttgtttgatctgttgtaattacagcaattttattacttttatctttacctgt
actagcaggtgcaattactatattattaacagatcgaaacttaaatacttcattttttga
tcctattggaggaggagaccc
>AB738114.1_Ochlerotatus_baisasi
ttttggtgtttgatctggaataattggaacatcattaagtgtattaattcgaactgaatt
aagtcaacccggaatatttattggaaatgatcaaatttataatgtaattgttacagccca
tgcttttattataattttttttatagtaataccaattataattggaggatttggaaattg
attagttcctttaatattaggagccccagatatagcttttcctcgaataaataatataag
tttttgaatgttacctccatctttaactcttcttctttctagaagtatagtagataatgg
atctggaacaggttgaacggtatatccccctctatcctctggaacagctcatgctggagc
ttcagttgatttaactattttttcacttcatcttgcaggaatttcttcaattttaggagc
tgtaaattttattactactgtaattaatatacgatcttcaggaattactttagatcgttt
acctttatttgtttgatctgttgtaattacagcaattttattacttttatctttacctgt
actagcaggtgcaattactatattattaacagatcgaaacttaaatacttcattttttga
tcctattggaggaggagaccc
>AB738119.1_Aedes_japonicus
tttcggggtttgatccggaatagtaggaacatctttaagaattttaattcgaactgaatt
aagacaccctggtatattcattggaaatgaccaagtttataatgttattgtaacagctca
tgcttttattataattttctttatagttatacctattataattggaggatttggaaattg
attagtccctttaatattaggtgcaccagatatagctttccctcgaataaataatataag
tttttgaatactaccgccctcattaactttactactttcaagtagtatagtagaaaatgg
atctggtactggatgaacagtatacccccctctttcttcaggaactgcccatgcaggagc
ttcagtagacttaactattttttctcttcatttagcgggaatttcttctattttaggagc
agtaaattttattacaactgtaattaatatacgatctgctggaattacattagatcgatt
acctttatttgtttgatcagtagtaattacagctgtattacttcttttatctttacctgt
tttagctggagcaattactatattattaacagatcgaaatttaaatacttctttctttga
cccaattggaggaggagaccc
>AB738128.1_Aedes_aureostriatus
tttcggagtttgatctggaataattggaacatctttaagtgtattaattcgtgctgaatt
aagtcaaccaggagtatttattggaaatgatcaaatttataatgtaattgtaacagctca
tgcttttattataattttttttatagtaatacctattataattgggggattcggaaattg
attagtccctttaatattaggagctcctgatatagcatttcctcgaataaataatataag
tttttgaatattacccccatcattaactcttcttctctctagaagtatagtagaaaatgg
atcaggaacaggttgaactgtttatcctcctctctcttctggaactgctcatgcaggagc
ttcagttgatttaacaattttttctcttcatttagctggaatttcatcaattttaggagc
agtaaatttcattacaactgttattaatatacgatcttcaggaattactttagatcgact
tcctttatttgtttgatcagttgtaattacagctattttacttcttttatcattacctgt
attagctggagctattactatattattaacagatcgaaatttaaatacttcattctttga
ccctattggaggaggagatcc
>AB738132.1_Aedes_aureostriatus
tttcggagtttgatctggaataattggaacatctttaagcgtattaattcgtgctgaatt
aagtcaaccaggagtatttattggaaatgaccaaatttataatgtaattgtaacagctca
tgcttttattataattttttttatagtaatacctattataattggaggctttggaaattg
attagttcctttaatattaggagctcctgatatagcatttcctcgaataaataatataag
tttttgaatattacccccatcattaactcttcttctttctagaagtatagtagaaaatgg
atcagggacaggttgaactgtttatcctcctctttcttctggaactgctcatgcaggagc
ttcagttgacttaacaattttttctcttcatctagcaggtatttcatcaattttaggagc
agtaaatttcattacaactgttattaatatacgatcttcaggaattactttagatcgact
tcccttatttgtttgatcagttgtaattacagctattttacttcttttatcattacctgt
attagcaggagctattactatattattaacagaccgaaatttaaatacttcattttttga
ccctattggaggaggagaccc
>AB738133.1_Aedes_aureostriatus
tttcggagtttgatctggaataattggaacatctttaagcgtattaattcgtgctgaatt
aagtcaaccaggagtatttattggaaatgaccaaatttataatgtaattgtaacagctca
tgcttttattataattttttttatagtaatacctattataattggaggctttggaaattg
attagttcctttaatactaggagctcctgatatagcatttcctcgaataaataatataag
tttttgaatattacccccatcattaactcttcttctttctagaagtatagtagaaaatgg
atcagggacaggttgaactgtttatcctcctctttcttctggaactgctcatgcaggagc
ttcagttgacttaacaattttttctcttcatttagcaggtatttcatcaattttaggagc
agtaaatttcattacaactgttattaatatacgatcttcaggaattactttagatcgact
tcccttatttgtttgatcagttgtaattacagctattttacttcttttatcattacctgt
attagcaggagctattactatattattaacagaccgaaatttaaatacttcattttttga
ccctattggaggaggagaccc
>AB738134.1_Aedes_japonicus
tttcggggtttgatccggaatagtaggaacatctttaagaattttaattcgaactgaatt
aagacaccctggtatattcattggaaatgaccaagtttataatgttattgtaacagctca
tgcttttattataattttctttatagttatacctattataattggaggatttggaaattg
attagtccctttaatattaggtgcaccagatatagctttccctcgaataaataatataag
tttttgaatactacctccctcattaactttactactttcaagtagtatagtagaaaatgg
atctggtactggatgaacagtatacccccctctttcttcaggaactgcccatgcaggagc
ttcagtagacttaactattttttctcttcatttagcgggaatttcttctattttaggagc
agtaaattttattacaactgtaattaatatacgatctgctggaattacattagatcgatt
acctttatttgtttgatcagtagtaattacagctgtattacttcttttatctttacctgt
tttagctggagcaattactatattattaacagatcgaaatttaaatacttctttctttga
cccaattggaggaggagaccc
>AB738159.1_Aedes_togoi
ttttggagtatgatctggaatagtgggaacatctttaagaattttaattcgagccgaact
tagacacccaggaatatttattggtaatgatcagatttataacgtaattgttacagctca
tgcttttattataattttttttatagtaataccaattataattggaggattcggaaattg
attagtcccactaatattaggagctcctgatatagcttttcctcgaataaataatataag
attctgaatattacccccttcattgactctcttgctttcaagtagaatagtggaaaacgg
gtctggaaccggatgaacagtttatccccctctttcttctggaactgctcatgctggagc
atccgttgatttaacaattttttctttacatttagccggaatttcttccattttaggggc
agtaaattttattactactgtaattaacatgcgatcagcaggaattactttagatcgttt
accattatttgtttgatctgtagtaattacagcaattttattacttttatcattacctgt
attagctggagctattactatattattaacagatcgaaacttaaatacatcattctttga
cccaattggaggaggagatcc
>AB738160.1_Aedes_togoi
ttttggagtatgatctggaatagtgggaacatctttaagaattttaattcgagccgaact
tagacacccaggaatatttattggtaatgatcagatttataacgtaattgttacagctca
tgcttttattataattttttttatagtaataccaattataattggaggattcggaaattg
attagtcccactaatattaggagctcctgatatagcttttcctcgaataaataatataag
attctgaatattacccccttcattgactctcttgctttcaagtagaatagtggaaaacgg
gtctggaaccggatgaacagtttatccccctctttcttctggaactgctcatgctggagc
atccgttgatttaacaattttttctttacatttagccggaatttcttccattttaggggc
agtaaattttattactactgtaattaacatgcgatcagcaggaattactttagatcgttt
accattatttgtttgatctgtagtaattacagcaattttattacttttatcattacctgt
attagctggagctattactatattattaacagatcgaaacttaaatacatcattctttga
cccaattggaggaggagatcc
>AB738164.1_Aedes_togoi
ttttggagtatgatctggaatagtgggaacatctttaagaattttaattcgagccgaact
tagacacccaggaatatttattggtaatgatcagatttataacgtaattgttacagctca
tgcttttattataattttttttatagtaataccaattataattggaggattcggaaattg
attagtaccactaatattaggagctcctgatatagcttttcctcgaataaataatataag
attctgaatattacccccttcattaactctcttgctttcaagcagaatagtggaaaatgg
atctggaaccggatgaactgtttatccccctctttcttctggaactgctcatgctggagc
atctgttgatttaacaattttttctttacatttagccggaatttcttccattttaggggc
agtaaattttattactactgtaattaatatacgatcagcaggaattactttagatcgttt
accattatttgtttgatctgtagtaattacagcaattttattacttctatcattacctgt
attagctggagctattactatattattaacagatcgaaacttaaatacatcattctttga
cccaattggaggaggagaccc
>AB738165.1_Aedes_togoi
ttttggagtatgatctggaatagtgggaacatctttaagaattttaattcgagccgaact
tagacacccaggaatatttattggtaatgatcagatttataacgtaattgttacagctca
tgcttttattataattttttttatagtaataccaattataattggaggattcggaaattg
attagtaccactaatattaggagctcctgatatagcttttcctcgaataaataatataag
attctgaatattacccccttcattaactctcttgctttcaagcagaatagtggaaaatgg
atctggaaccggatgaactgtttatccccctctttcttctggaactgctcatgctggagc
atctgttgatttaacaattttttctttacatttagccggaatttcttccattttaggggc
agtaaattttattactactgtaattaatatacgatcagcaggaattactttagatcgttt
accattatttgtttgatctgtagtaattacagcaattttattacttctatcattacctgt
attagctggagctattactatattattaacagatcgaaacttaaatacatcattctttga
cccaattggaggaggagaccc
>AB738173.1_Aedes_aureostriatus
ttttggagtttgatctggaataattggaacatctttaagagtattaattcgtgccgaatt
aagccaacctggagtatttattggaaatgatcaaatttataatgtaattgtaacagctca
tgcttttattataattttttttatagtaatacctattataattggaggatttggaaattg
attagttcctttaatattaggagcccctgatatagcatttcctcgaataaacaatataag
tttttgaatactacccccatcattgacacttcttctttctagaagtatagtagaaaacgg
atcagggactggttgaactgtttaccctcctctttcttctggaactgctcacgcaggagc
ttcagttgacttaacaattttttctcttcatttagctgggatttcatcaattttaggagc
agtaaattttattacaactgttattaatatacgatcttcaggaattactttagatcgact
tcctttatttgtctgatcagttgtaattacagcaattttacttcttttatcattacctgt
actagcaggagctattactatattattaacagatcgaaacttaaatacttctttctttga
ccctattggaggaggagaccc
>AB738180.1_Aedes_togoi
ttttggagtatgatctggaatagtgggaacatctttaagaattttaattcgagccgaact
tagacacccgggaatatttattggtaatgatcaaatttataacgtaattgttacagctca
tgcttttattataattttttttatagtaataccaattataattggaggattcggaaattg
attagtcccactaatattaggagctcctgatatagcttttcctcgaataaataatataag
attctgaatattacccccttcattaactctcttgctttcaagcagaatagtggaaaacgg
gtctggaaccggatgaacagtttatccccctctttcttctggaactgctcatgctggagc
atccgttgatttaacaattttttctttacatttagccggaatttcttccattttaggggc
agtaaattttattactactgtaattaatatacgatcagccggaattactttagatcgttt
accattatttgtttgatctgtagtaattacagcaattttattacttttatcattgcctgt
attagctggagctattactatattattaacagatcgaaacttaaatacatcattctttga
cccaattggaggaggagatcc
>AB738181.1_Aedes_japonicus
tttcggagtttgatctggaatagtcggaacatctctaagaattttaattcgaactgaatt
aagacaccctggtatatttattggaaatgatcaagtttataacgttattgtaacagcaca
tgcttttattataattttttttatagttatacccattataattggaggattcggaaattg
actagttcctttaatattaggagccccagatatagctttccctcgaataaataatataag
tttttgaatactacccccctcattaactttactcctttcaagaagtatagtagaaaatgg
gtctggaactggatgaacagtttatccaccactttcttcaggaactgctcatgcaggagc
atcagtagatttaacaattttctcccttcatttagcaggtatttcttctattttaggtgc
agtaaattttattacaactgtaattaatatacgatctgctggaattactttagatcgact
acctttatttgtttgatccgttgtaattacagctgtactacttcttttatctttacctgt
tttagccggagctattactatattattaactgatcgaaacttaaatacttctttttttga
cccaattggaggaggagaccc
>AB738182.1_Aedes_japonicus
tttcggggtttgatctggaatagtcggaacatctctaagaattttaattcgaactgaatt
aagacaccctggtatatttattggaaatgatcaagtttataacgttattgtaacagcaca
tgcttttattataattttttttatagttatacccattataattggaggattcggaaattg
actagttcctttaatattaggagccccagatatagctttccctcgaataaataatataag
tttttgaatactacccccctcattaactttactcctttcaagaagtatagtagaaaatgg
gtctggaactggatgaacagtttatccaccactttcttcaggaactgctcatgcaggagc
atcagtagatttaacaattttctcccttcatttagcaggtatttcttctattttaggtgc
agtaaattttattacaactgtaattaatatacgatctgctggaattactttagatcgact
acctttatttgtttgatctgttgtaattacagctgtactacttcttttatctttacctgt
tttagccggagctattactatattattaactgatcgaaacttaaatacttcttttttcga
cccaattggaggaggagaccc
>AB738184.1_Aedes_aureostriatus
ttttggagtttgatctggaataattggaacatctttaagagtattaattcgtgctgaatt
aagtcaacctggagtatttattggaaatgatcaaatttataatgtaattgtaacagctca
tgcttttattataattttttttatagtaatacctattataattggaggatttggaaattg
attagttcctttaatattaggagcccctgatatagcatttcctcgaataaacaatataag
tttttgaatactacccccatcattgacacttcttctttctagaagtatagtagaaaacgg
atcagggactggttgaactgtttatcctcctctttcttctggaactgctcacgcaggagc
ttcagttgacttaacaattttttctcttcatttagctgggatttcatcaattttaggagc
agtaaattttattacaactgttattaatatacgatcttcaggaattactttagatcgact
tcctttatttgtctgatcagttgtaattacagcaattttacttcttttatcattacctgt
gctagcaggagctattactatattattaacagatcgaaacttaaatacttctttctttga
ccctattggaggaggagaccc
>AB738210.1_Aedes_japonicus
tttcggagtttggtctggaatagtcggaacatctctaagaattttaattcgaactgaatt
aagacaccctggtatatttattggaaatgatcaagtttataacgttattgtaacagcaca
tgcttttattataattttttttatagttatacccattataattggaggattcggaaattg
actagttcctttaatattaggagccccagatatagctttccctcgaataaataatataag
tttttgaatactacctccctcattaactttactcctttcaagaagtatagtagaaaatgg
gtctggaactggatgaacagtttatccaccactttcttcaggaactgctcatgcaggagc
atcagtagatttaacaattttctcccttcatttagcaggtatttcttctattttaggtgc
agtaaattttattacaactgtaattaatatacgatctgctggaattactttagatcgact
acctttatttgtttgatccgttgtaattacagctgtactacttcttttatctttacctgt
tttagccggagctattactatattattaactgatcgaaacttaaatacttctttttttga
cccaattggagggggagaccc
>AB738212.1_Ochlerotatus_baisasi
ttttggtgtttgatctggaataattggaacatcattaagtgtattaattcgaactgaatt
aagtcaacccggaatatttattggaaatgatcaaatttataatgtaattgttacagccca
tgcttttattataattttttttatagtaataccaattataattggaggatttggaaattg
attggttcctttaatattaggagccccagatatagcttttcctcgaataaataatataag
tttttgaatgttacctccatctttaactcttcttctttctagaagtatagtagataatgg
atctggaacaggttgaacggtatatccccctctatcctctggaacagctcatgctggagc
ttcagttgatttaactattttttcacttcatcttgcaggaatttcttcaattttaggggc
tgtaaattttattactactgtaattaatatacgatcttcaggaattactttagatcgttt
acctttatttgtttgatctgttgtaattacagcaattttattacttttatctttacctgt
actagcaggtgcaattactatattattaacagatcgaaacttaaatacttcattttttga
tcctattggaggaggagaccc
>AB738216.1_Aedes_togoi
ttttggagtatgatctggaatagtgggaacatctttaagaattttaattcgagccgaact
tagacacccaggaatatttattggtaatgatcagatttataacgtaattgttacagctca
tgcttttattataattttttttatagtaataccaattataattggaggattcggaaattg
attagtaccactaatattaggagctcctgatatagcttttcctcgaataaataatataag
attctgaatattacccccttcattaactctcttgctttcaagcagaatagtggaaaatgg
atctggaaccggatgaactgtttatccccctctttcttctggaactgctcatgctggagc
atctgttgatttaacaattttttctttacatttagccggaatttcttccattttaggggc
agtaaattttattactactgtaattaatatacgatcagcaggaattactttagatcgttt
accattatttgtttgatctgtagtaattacagcaattttattacttctatcattacctgt
attagctggagctattactatattattaacagatcgaaacttaaatacatcattctttga
cccaattggaggaggagaccc
>AB738217.1_Aedes_togoi
ttttggagtatgatctggaatagtgggaacatctttaagaattttaattcgagccgaact
tagacacccaggaatatttattggtaatgatcagatttataacgtaattgttacagctca
tgcttttattataattttttttatagtaataccaattataattggaggattcggaaattg
attagtaccactaatattaggagctcctgatatagcttttcctcgaataaataatataag
attctgaatattacccccttcattaactctcttgctttcaagcagaatagtggaaaatgg
atctggaaccggatgaactgtttatccccctctttcttctggaactgctcatgctggagc
atctgttgatttaacaattttttctttacatttagccggaatttcttccattttaggggc
agtaaattttattactactgtaattaatatacgatcagcaggaattactttagatcgttt
accattatttgtttgatctgtagtaattacagcaattttattacttctatcattacctgt
attagctggagctattactatattattaacagatcgaaacttaaatacatcattctttga
cccaattggaggaggagaccc
>AB738230.1_Aedes_aureostriatus
tttcggagtttgatctggaataattggaacatctttaagtgtattaattcgtgctgaatt
aagtcaaccaggagtatttattggaaatgatcaaatttataatgtaattgtaacagctca
tgcttttattataattttttttatagtaatacctattataattggaggattcggaaattg
attagtccctttaatattaggagctcctgatatagcatttccccgaataaataatataag
tttttgaatattacccccatcattaactcttcttctctctagaagtatagtagaaaatgg
atcaggaacaggttgaactgtttatcctcctctctcttctggaactgcccatgcaggagc
ttcagttgatttaacaattttttctcttcatttagctggaatttcatcaattttaggagc
agtaaatttcattacaactgttattaatatacgatcttcaggaattactttagatcgact
tcctttatttgtttgatcagttgtaattacagccattttacttcttttatcattacctgt
attagctggagctattactatattattaacagatcgaaatttaaatacttcattctttga
ccctattggaggaggagaccc
>AB738236.1_Aedes_japonicus
tttcggggtttgatccggaatagtaggaacatctttaagaattttaattcgaactgaatt
aagacaccctggtatattcattggaaatgaccaagtttataatgttattgtaacagctca
tgcttttattataattttctttatagttatacctattataattggaggatttggaaattg
attagtccctttaatattaggtgcaccagatatagctttccctcgaataaataatataag
tttttgaatactaccgccctcattaactttactactttcaagtagtatagtagaaaatgg
atctggtactggatgaacagtatacccccctctttcttcaggaactgcccatgcaggagc
ttcagtagacttaactattttttctcttcatttagcgggaatttcttctattttaggagc
agtaaattttattacaactgtaattaatatacgatctgctggaattacattagatcgatt
acctttatttgtttgatcagtagtaattacagctgtattacttcttttatctttacctgt
tttagctggagcaattactatattattaacagatcgaaatttaaatacttctttctttga
cccaattggaggaggagaccc
>AB738244.1_Aedes_togoi
ttttggagtatgatctggaatagtgggaacatctttaagaattttaattcgagccgaact
tagacacccaggaatatttattggtaatgatcagatttataacgtaattgttacagctca
tgcttttattataattttttttatagtaataccaattataattggaggattcggaaattg
attagtaccactaatattaggagctcctgatatagcttttcctcgaataaataatataag
attctgaatattacccccttcattaactctcttgctttcaagcagaatagtggaaaatgg
atctggaaccggatgaactgtttatccccctctttcttctggaactgctcatgctggagc
atctgttgatttaacaattttttctttacatttagccggaatttcttccattttaggggc
agtaaattttattactactgtaattaatatacgatcagcaggaattactttagatcgttt
accattatttgtttgatctgtagtaattacagcaattttattacttctatcattacctgt
attagctggagctattactatattattaacagatcgaaacttaaatacatcattctttga
cccaattggaggaggagaccc
>AB738251.1_Ochlerotatus_baisasi
ttttggtgtttgatctggaataattggaacatcattaagtgtattaattcgaactgaatt
aagtcaacccggaatatttattggaaatgatcaaatttataatgtaattgttacagccca
tgcttttattataattttttttatagtaataccaattataattggaggatttggaaattg
attggttcctttaatattaggagccccagatatagcttttcctcgaataaataatataag
tttttgaatgttacctccatctttaactcttcttctttctagaagtatagtagataatgg
atctggaacaggttgaacggtatatcctcctctatcctctggaacagctcatgctggagc
ttcagttgatttaactattttttcacttcatcttgcaggaatttcttcaattttaggagc
tgtaaattttattactactgtaattaatatacgatcttcaggaattactttagatcgttt
acctttatttgtttgatctgttgtaattacagcaattttattacttttatctttacctgt
actagcaggtgcaattactatattattaacagatcgaaacttaaatacttcattttttga
tcctattggaggaggagaccc
>AB738255.1_Ochlerotatus_baisasi
ttttggtgtttgatctggaataattggaacatcattaagtgtattaattcgaactgaatt
aagtcaacccggaatatttattggaaatgatcaaatttataatgtaattgttacagccca
tgcttttattataattttttttatagtaataccaattataattggaggatttggaaattg
attggttcctttaatattaggagccccagatatagcttttcctcgaataaataatataag
tttttgaatgttacctccatctttaactcttcttctttctagaagtatagtagataatgg
atctggaacaggttgaacggtatatccccctctatcctctggaacagctcatgctggagc
ttcagttgatttaactattttttcacttcatcttgcaggaatttcttcaattttaggagc
tgtaaattttattactactgtaattaatatacgatcttcaggaattactttagatcgttt
acctttatttgtttgatctgttgtaattacagcaattttattacttttatctttacctgt
actagcaggtgcaattactatattattaacagatcgaaacttaaatacttcattttttga
tcctattggaggaggagaccc
>AB738256.1_Ochlerotatus_baisasi
ttttggtgtttgatctggaataattggaacatcattaagtgtattaattcgaactgaatt
aagtcaacccggaatatttattggaaatgatcaaatttataatgtaattgttacagccca
tgcttttattataattttttttatagtaataccaattataattggaggatttggaaattg
attagttcctttaatattaggagccccagatatagcttttcctcgaataaataatataag
tttttgaatgttacctccatctttaactcttcttctttctagaagtatagtagataatgg
atctggaacaggttgaacggtatatccccctctatcctctggaacagctcatgctggagc
ttcagttgatttaactattttttcacttcatcttgcaggaatttcttcaattttaggagc
tgtaaattttattactactgtaattaatatacgatcttcaggaattactttagatcgttt
acctttatttgtttgatctgttgtaattacagcaattttattacttttatctttacctgt
actagcaggtgcaattactatattattaacagatcgaaacttaaatacttcattttttga
tcctattggaggaggagaccc
>AB738262.1_Aedes_togoi
ttttggagtatgatctggaatagtgggaacatctttaagaattttaattcgagccgaact
tagacacccaggaatatttattggtaatgatcagatttataacgtaattgttacagctca
tgcttttattataattttttttatagtaataccaattataattggaggattcggaaattg
attagtcccactaatattaggagctcctgatatagcttttcctcgaataaataatataag
attctgaatattacccccttcattgactctcttgctttcaagtagaatagtggaaaacgg
gtctggaaccggatgaacagtttatccccctctttcttctggaactgctcatgctggagc
atccgttgatttaacaattttttctttacatttagccggaatttcttccattttaggggc
agtaaattttattactactgtaattaacatgcgatcagcaggaattactttagatcgttt
accattatttgtttgatctgtagtaattacagcaattttattacttttatcattacctgt
attagctggagctattactatactattaacagatcgaaacttaaatacatcattctttga
cccaattggaggaggagatcc
>AB738263.1_Aedes_togoi
ttttggagtatgatctggaatagtgggaacatctttaagaattttaattcgagccgaact
tagacacccaggaatatttattggtaatgatcagatttataacgtaattgttacagctca
tgcttttattataattttttttatagtaataccaattataattggaggattcggaaattg
attagtcccactaatattaggagctcctgatatagcttttcctcgaataaataatataag
attctgaatattacccccttcattgactctcttgctttcaagtagaatagtggaaaacgg
gtctggaaccggatgaacagtttatccccctctttcttctggaactgctcatgctggagc
atccgttgatttaacaattttttctttacatttagccggaatttcttccattttaggggc
agtaaattttattactactgtaattaacatgcgatcagcaggaattactttagatcgttt
accattatttgtttgatctgtagtaattacagcaattttattacttttatcattacctgt
attagctggagctattactatactattaacagatcgaaacttaaatacatcattctttga
cccaattggaggaggagatcc
>AB738265.1_Aedes_togoi
ttttggagtatgatctggaatagtgggaacatctttaagaattttaattcgagccgaact
tagacacccaggaatatttattggtaatgatcagatttataacgtaattgttacagctca
tgcttttattataattttttttatagtaataccaattataattggaggattcggaaattg
attagtaccactaatattaggagctcctgatatagcttttcctcgaataaataatataag
attctgaatattacccccttcattaactctcttgctttcaagcagaatagtggaaaatgg
gtctggaaccggatgaactgtttatccccctctttcttctggaactgctcatgctggagc
atctgttgatttaacaattttttctttacatttagccggaatttcttccattttaggggc
agtaaattttattactactgtaattaatatacgatcagcaggaattactttagatcgttt
accattatttgtttgatctgtagtaattacagcaattttattacttctatcattacctgt
attagctggagctattactatattattaacagatcgaaacttaaatacatcattctttga
cccaattggaggaggagaccc
>AB738266.1_Ochlerotatus_baisasi
ttttggtgtttgatctggaataattggaacatcattaagtgtattaattcgaactgaatt
aagtcaacccggaatatttattggaaatgatcaaatttataatgtaattgttacagccca
tgcttttattataattttttttatagtaataccaattataattggaggatttggaaattg
attggttcctttaatattaggagccccagatatagcttttcctcgaataaataatataag
tttttgaatgttacctccatctttaactcttcttctttctagaagtatagtagataatgg
atctggaacaggttgaacggtatatccccctctatcctctggaacagctcatgctggagc
ttcagttgatttaactattttttcacttcatcttgcaggaatttcttcaattttaggagc
tgtaaattttattactactgtaattaatatacgatcttcaggaattactttagatcgttt
acctttatttgtttgatctgttgtaattacagcaattttattacttttatctttacctgt
actagcaggtgcaattactatattattaacagatcgaaacttaaatacttcattttttga
tcctattggaggaggagaccc
>AB738267.1_Ochlerotatus_baisasi
ttttggtgtttgatctggaataattggaacatcattaagtgtattaattcgaactgaatt
aagtcaacccggaatatttattggaaatgatcaaatttataatgtaattgttacagccca
tgcttttattataattttttttatagtaataccaattataattggaggatttggaaattg
attggttcctttaatattaggagccccagatatagcttttcctcgaataaataatataag
tttttgaatgttacctccatctttaactcttcttctttctagaagtatagtagataatgg
atctggaacaggttgaacggtatatccccctctatcctctggaacagctcatgctggagc
ttcagttgatttaactattttttcacttcatcttgcaggaatttcttcaattttaggggc
tgtaaattttattactactgtaattaatatacgatcttcaggaattactttagatcgttt
acctttatttgtttgatctgttgtaattacagcaattttattacttttatctttacctgt
actagcaggtgcaattactatattattaacagatcgaaacttaaatacttcattttttga
tcctattggaggaggagaccc
>AB738270.1_Aedes_togoi
ttttggagtatgatctggaatagtgggaacatctttaagaattttaattcgagccgaact
tagacacccgggaatatttattggtaatgatcaaatttataacgtaattgttacagctca
tgcttttattataattttttttatagtaataccaattataattggaggattcggaaattg
attagtcccactaatattaggagctcctgatatagcttttcctcgaataaataatataag
attctgaatattacccccttcattaactctcttgctttccagcagaatagtggaaaacgg
gtctggaaccggatgaacagtttatccccctctttcttctggaactgctcatgctggagc
atccgttgatttaacaattttttctttacatttagccggaatttcttccattttaggggc
agtaaattttattactactgtaattaatatacgatcagccggaattactttagatcgttt
accattatttgtttgatctgtagtaattacagcaattttattacttttatcattgcctgt
attagctggagctattactatattattaacagatcgaaacttaaatacatcattctttga
cccaattggaggaggagatcc
>AB738277.1_Aedes_togoi
ttttggagtatgatctggaatagtgggaacatctttaagaattttaattcgagccgaact
tagacacccgggaatatttattggtaatgatcaaatttataacgtaattgttacagctca
tgcttttattataattttttttatagtaataccaattataattggaggattcggaaattg
attagtcccactaatattaggagctcctgatatagcttttcctcgaataaataatataag
attctgaatattacccccttcattaactctcttgctttccagcagaatagtggaaaacgg
gtctggaaccggatgaacagtttatccccctctttcttctggaactgctcatgctggagc
atccgttgatttaacaattttttctttacatttagccggaatttcttccattttaggggc
agtaaattttattactactgtaattaatatacgatcagccggaattactttagatcgttt
accattatttgtttgatctgtagtaattacagcaattttattacttttatcattgcctgt
attagctggagctattactatattattaacagatcgaaacttaaatacatcattctttga
cccaattggaggaggagatcc
>AB738284.1_Aedes_togoi
ttttggagtatgatctggaatagtgggaacttctttaagaattttaattcgagccgaact
tagacacccaggaatatttattggtaatgatcaaatttataacgtaattgttacagctca
tgcttttattataattttttttatagtaataccaattataattggaggattcggaaattg
attagtcccactaatattaggagcccctgatatagcttttcctcgaataaataatataag
attctgaatattacccccttcattaactctcttgctttcaagtagaatagtggaaaacgg
gtctggaaccggatgaacagtttacccccctctttcttctggaactgctcatgctggagc
atccgttgatttaacaattttttctttacatttagccggaatttcttccattttaggggc
agtaaattttattactactgtaattaatatacgatcagccggaattactttagatcgttt
accattatttgtttgatctgtagtaattacagcaattttattacttttatcattacctgt
attagctggagctattactatattattaacagatcgaaacttaaatacatcattctttga
cccaattggaggaggagatcc
>AB738291.1_Aedes_togoi
ttttggagtatgatctggaatagtgggaacatctttaagaattttaattcgagccgaact
tagacacccgggaatatttattggtaatgatcaaatttataacgtaattgttacagctca
tgcttttattataattttttttatagtaataccaattataattggaggattcggaaattg
attagtcccactaatattaggagctcctgatatagcttttcctcgaataaataatataag
attctgaatattacccccttcattaactctcttgctttcaagcagaatagtggaaaacgg
gtctggaaccggatgaacagtttatccccctctttcttctggaactgctcatgctggagc
atccgttgatttaacaattttttctttacatttagccggaatttcttccattttaggggc
agtaaattttattactactgtaattaatatacgatcagccggaattactttagatcgttt
accattatttgtttgatctgtagtaattacagcaattttattacttttatcattgcctgt
attagctggagctattactatattattaacagatcgaaacttaaatacatcattctttga
cccaattggaggaggagatcc
>AB738293.1_Aedes_togoi
ttttggagtatgatctggaatagtgggaacttctttaagaattttaattcgagccgaact
tagacacccaggaatatttattggtaatgatcaaatttataacgtaattgttacagctca
tgcttttattataattttttttatagtaataccaattataattggaggattcggaaattg
attagtcccactaatattaggagcccctgatatagcttttcctcgaataaataatataag
attctgaatattacccccttcattaactctcttgctttcaagtagaatagtggaaaacgg
gtctggaaccggatgaacagtttacccccctctttcttctggaactgctcatgctggagc
atccgttgatttaacaattttttctttacatttagccggaatttcttccattttaggggc
agtaaattttattactactgtaattaatatacgatcagccggaattactttagatcgttt
accattatttgtttgatctgtagtaattacagcaattttattacttttatcattacctgt
attagctggagctattactatattattaacagatcgaaacttaaatacatcattctttga
cccaattggaggaggagatcc
>AF425845.1_Ochlerotatus_atropalpus
ttttggagtttgatccggaataattggaacatctttaagaattttaatccgagcagaatt
aagacaacctggtatatttattggtaatgatcaaatttataacgtaattgttacagctca
tgcttttattataattttttttatagtaatacctattataattggaggatttggaaattg
attagtccctttaatattaggagccccagatatagcttttccacgaataaataatataag
tttttgaatattacctccttcattaactcttctactttctagaagtatagtagaaaatgg
atcaggtacagggtgaactgtttacccacctttatcatctggtactgctcatgcaggggc
atcagtagatttaacaattttttctcttcatttagctgggatttcttcaattttaggagc
tgtaaattttattacaactgtaattaatatgcgatcatcaggaattactttagatcgatt
acctttatttgtatgatctgtagtaatcacagctattctacttcttttatctttacctgt
attagctggtgctattactatattattaacagaccgaaatttaaatacttcattttttga
cccaattggaggaggagaccc
>FJ210902.1_Ochlerotatus_caspius_Iran|AbuMusa_Island_the_Persian_Gulf
tttcggagtttgatcaggaatagttggaacatcattaagagttttaattcgtgctgaatt
aagtcaaccaggtatatttattggaaatgaccaaatttataatgtaattgttacagctca
tgcttttattataattttctttatagtaatacctattataattggaggatttggaaattg
attagttcctttaatattaggagcaccagatatagcatttcctcgaataaataatataag
tttttgaatactacctccttcattaacactactactttcaagtagtatagtagaaaatgg
atcaggaacaggatgaacagtttatccacctctttcatctggaactgctcatgtgggagc
ttcagttgatttaacaattttttctttacatttagcaggagtatcatcaattttaggagc
agtaaattttattactactgttattaatatacgatcagcaggaattacattagatcgatt
acctttatttgtatgatctgttgtaattacagctgtattattacttttatcattacctgt
tttagctggagctattactatattattaactgatcgaaatttaaatacttcattctttga
tcctattggaggaggagatcc
>FJ210903.1_Ochlerotatus_caspius_Iran|AbuMusa_Island_the_Persian_Gulf
tttcggagtttgatcaggaatagttggaacatcattaagagttttaattcgtgctgaatt
aagtcaaccaggtatatttattggaaatgaccaaatttataatgtaattgttacagctca
tgcttttattataattttctttatagtaatacctattataattggaggatttggaaattg
attagttcctttaatattaggagctccagatatagcatttcctcgaataaataatataag
tttttgaatactacctccttcattaacactactactttcaagtagtatagtagaaaatgg
gtcaggaacaggatgaacagtttatccacctctttcatctggaactgctcatgcaggagc
ttcagttgatttaacaattttttctttacatttagcaggagtatcatcaattttaggagc
agtaaattttattactactgttattaatatacgatcagcaggaattacattagatcgatt
acctttatttgtatgatctgttgtaattacagctgtattattacttttatcattacctgt
tttagctggagctattactatattattaactgatcgaaatttaaatacttcattctttga
tcctattggaggaggagaccc
>FJ210904.1_Ochlerotatus_caspius_Iran|AbuMusa_Island_the_Persian_Gulf
tttcggagtttgatcaggaatagttggaacatcattaagagttttaattcgtgctgaatt
aagtcaaccaggtatatttattggaaatgaccaaatttataatgtaattgttacagctca
tgcttttattataattttctttatagtaatacctattataattggaggatttggaaattg
attagttcctttaatattaggagctccagatatagcatttcctcgaataaataatataag
tttttgaatactacctccttcattaacactactactttcaagtagtatagtagaaaatgg
atcaggaacaggatgaacagtttatccacctctttcatctggaactgctcatgcgggagc
ttcagttgatttaacaattttttctttacatttagcaggagtatcatcaattttaggagc
agtaaattttattactactgttattaatatacgatcagcaggaattacattagatcgatt
acctttatttgtatgatctgttgtaattacagctgtattattacttttatcattacctgt
tttagctggagctattactatattattaactgatcgaaatttaaatacttcattctttga
tcctattggaggaggagaccc
>FJ210905.1_Ochlerotatus_caspius_Iran|AbuMusa_Island_the_Persian_Gulf
tttcggagtttgatcaggaatagttggaacatcattaagagttttaattcgtgctgaatt
aagtcaaccaggtatatttattggaaatgaccaaatttataatgtaattgttacagctca
tgcttttattataattttctttatagtaatacctattataattggaggatttggaaattg
attagttcctttaatattaggagctccagatatagcatttcctcgaataaataatataag
tttttgaatactacctccttcattaacactactactttcaagtagtatagtagaaaatgg
gtcaggaacaggatgaacagtttatccacctctttcatctggaactgctcatgcaggagc
ttcagttgatttaacaattttttctttacatttagcaggagtatcatcaattttaggagc
agtaaattttattactactgttattaatatacgatcagcaggaattacattagatcgatt
acctttatttgtatgatctgttgtaattacagctgtattattacttttatcattacctgt
tttagctggagctattactatattattaactgatcgaaatttaaatacttcattctttga
tcctattggaggaggagaccc
>FJ210906.1_Ochlerotatus_caspius_Iran|AbuMusa_Island_the_Persian_Gulf
tttcggagtttgatcaggaatagttggaacatcattaagagttttaattcgtgctgaatt
aagtcaaccaggtatatttattggaaatgaccaaatttataatgtaattgttacagctca
tgcttttattataattttctttatagtaatacctattataattggaggatttggaaattg
attagttcctttaatattaggagcaccagatatagcatttcctcgaataaataatataag
tttttgaatactacctccttcattaacactactactttcaagtagtatagtagaaaatgg
gtcaggaacaggatgaacagtttatccacctctttcatctggaactgctcatgcaggagc
ttcagttgatttaacaattttttctttacatttagcaggagtatcatcaattttaggagc
agtaaattttattactactgttattaatatacgatcagcaggaattacattagatcgatt
acctttatttgtgtgatctgttgtaattacagctgtattattacttttatcattacctgt
tttagctggagctattactatattattaactgatcgaaatttaaatacttcattctttga
tcctattggaggaggagaccc
>FJ210907.1_Ochlerotatus_caspius_Iran|East_Azerbaijan_Province_Kaleibar_Larijan
tttcggagtttgatcaggaatagttggaacatcattaagagttttaattcgtgctgaatt
aagtcaaccaggtatatttattggaaatgaccaaatttataatgtaattgttacagctca
tgcttttattataattttttttatagtaatacctattataattggaggatttggaaactg
attagttcctttaatattaggagcaccagacatagcatttcctcgaataaataatataag
tttttgaatactacctccttcattaacactactactttcaagtagtatagtagaaaatgg
gtcaggaacaggatgaacagtttatccacctctttcatctggaactgctcatgcaggagc
ctcagttgatttaacaattttttctttacatttagcaggagtatcatcaattttaggagc
agtaaattttattactactgttattaatatacgatcagcaggaattacattagatcgatt
acctttatttgtttgatctgttgtaattacagctgtattattacttttatcattacctgt
tttagctggagctattactatattattaactgatcgaaatttaaatacttcattcttcga
ccctattggaggaggagaccc
>FJ210908.1_Ochlerotatus_caspius_Iran|Ardebil_Province_Meshkinshahr_County_Kojanagh
tttcggagtttgatcaggaatagttggaacatcattaagagttttaattcgtgctgaatt
aagtcaaccaggtatatttattggaaatgaccaaatttataatgtaattgttacagctca
tgcttttattataattttctttatagtaatacctattataattggaggatttggaaattg
attagttcctttaatattaggagcaccagacatagcatttcctcgaataaataatataag
tttttgaatactacctccttcattaacactactactttcaagtagtatagtagaaaatgg
gtcaggaacaggatgaacagtttatccacctctttcatctggaactgctcatgcaggagc
ctcagttgatttaacaattttttctttacatttagcaggagtatcatcaattttaggagc
agtaaattttattactactgttattaatatacgatcagcaggaattacattagatcgatt
acctttatttgtttgatctgttgtaattacagctgtattattacttttatcattacctgt
tttagctggagctattactatattattaactgatcgaaatttaaatacttcattcttcga
ccctattggaggaggagaccc
>FJ641869.1_Aedes_japonicus_Belgium
ttttggtgtttgatccggaatagtaggaacatctttaagaattttaattcgtactgaatt
aagacacccaggaatatttattggaaatgatcaagtttataatgttattgtaacagctca
tgcttttattataattttttttatagttatacctattataattggagggtttggaaattg
actagttcctttaatattaggagctccagatatagctttccctcgaataaataatataag
tttttgaatattacccccttccttaaccttactactttcaagtagaatggtagaaaatgg
gtctggaactggatgaactgtttatccccccctttcttcaggaactgctcatgcaggagc
ttcagtagatttaactattttttctttacatttagccgggatttcctcaattttaggggc
agtaaattttattacgactgtaattaatatacgatctgctggaattactttagaccgact
acctttatttgtatgatctgtagtaattacagctgtattattacttttatctctccctgt
attagctggtgcaattactatattattaactgaccgaaacttaaatacttctttctttga
cccaattggaggaggagatcc
>GQ254793.1_Aedes_japonicus_USA
ttttggtgtttgatccggaatagtaggaacatctttaagaattttaattcgtactgaatt
aagacacccaggaatatttattggaaatgatcaagtttataatgttattgtaacagctca
tgcttttattataattttttttatagttatacctattataattggagggtttggaaattg
actagttcctttaatattaggagctccagatatagctttccctcgaataaataatataag
tttttgaatattacccccttccttaaccttactactttcaagtagaatggtagaaaatgg
gtctggaactggatgaactgtttatcctcccctttcttcaggaactgctcatgcaggagc
ttcagtagatttaactattttttctttacatttagccgggatttcctcaattttaggagc
agtaaattttattacgactgtaattaatatacgatctgctggaattactttagaccgact
acctctatttgtatgatctgtagtaattacagctgtattattacttttatctctccctgt
attagctggtgcaattactatattattaactgaccgaaacttaaatacttctttctttga
cccaattggaggaggagaccc
>GQ254794.1_Aedes_japonicus_USA
ttttggtgtttgatccggaatagtaggaacatctttaagaattttaattcgtactgaatt
aagacacccaggaatatttattggaaatgatcaagtttataatgttattgtaacagctca
tgcttttattataattttttttatagttatacctattataattggagggtttggaaattg
actagttcctttaatattaggagctccagatatagctttccctcgaataaataatataag
tttttgaatattacccccttccttaaccttactactttcaagtagaatggtagaaaatgg
gtctggaactggatgaactgtttatcctcccctttcttcaggaactgctcatgcaggagc
ttcagtagatttaactattttttctttacatttagccgggatttcctcaattttaggagc
agtaaattttattacgactgtaattaatatacgatctgctggaattactttagaccgact
acctttatttgtatgatctgtagtaattacagctgtattattacttttatctctccctgt
attagctggtgcaattactatattattaactgaccgaaacttaaatacttctttctttga
cccaattggaggaggagaccc
>GQ254795.1_Aedes_japonicus_USA
ttttggtgtttgatccggaatagtaggaacatctttaagaattttaattcgtactgaatt
aagacacccaggaatatttattggaaatgatcaagtttataatgttattgtaacagctca
tgcttttattataattttttttatagttatacctattataattggagggtttggaaattg
actagttcctttaatattaggagctccagatatagctttccctcgaataaataatataag
tttttgaatattacccccttccttaaccttactactttcaagtagaatggtagaaaatgg
gtctggaactggatgaactgtttatcctcccctttcttcaggaactgctcatgcaggagc
ttcagtagatttaactattttttctttacatttagccgggatttcctcaattttaggagc
agtaaattttattacgactgtaattaatatacgatctgctggaattactttagaccgact
acctctatttgtatgatctgtagtaattacagctgtattattacttttatctctccctgt
attagctggtgcaattactatattattaactgaccgaaacttaaatacttctttctttga
cccaattggaggaggagaccc
>GQ254796.1_Aedes_japonicus_USA
ttttggtgtttgatccggaatagtaggaacatctttaagaattttaattcgtactgaatt
aagacacccaggaatatttattggaaatgatcaagtttataatgttattgtaacagctca
tgcttttattataattttttttatagttatacctattataattggagggtttggaaattg
actagttcctttaatattaggagctccagatatagctttccctcgaataaataatataag
tttttgaatattacccccttccttaaccttactactttcaagtagaatggtagaaaatgg
atctggaactggatgaactgtttatcctcccctttcttcaggaactgctcatgcaggagc
ttcagtagatttaactattttttctttacatttagccgggatttcctcaattttaggagc
agtaaattttattacgactgtaattaatatacgatctgctggaattactttagaccgact
acctttatttgtatgatctgtagtaattacagctgtattattacttttatctctccctgt
attagctggtgcaattactatattattaactgaccgaaacttaaatacttctttctttga
cccaattggaggaggagatcc
>GQ254797.1_Aedes_japonicus_USA
ttttggtgtttgatccggaatagtaggaacatctttaagaattttaattcgtactgaatt
aagacacccaggaatatttattggaaatgatcaagtttataatgttattgtaacagctca
tgcttttattataattttttttatagttatacctattataattggagggtttggaaattg
actagttcctttaatattaggagctccagatatagctttccctcgaataaataatataag
tttttgaatattacccccttctttaaccttactactttcaagtagaatggtagaaaatgg
atctggaactggatgaactgtttatcctcccctttcttcaggaactgctcatgcaggagc
ttcagtagatttaactattttttctttacatttagccgggatttcctcaattttaggagc
agtaaattttattacgactgtaattaatatacgatctgctggaattactttagaccgact
acctttatttgtatgatctgtagtaattacagctgtattattacttttatctctccctgt
attagctggtgcaattactatattattaactgaccgaaacttaaatacttctttctttga
cccaattggaggaggagaccc
>GQ254798.1_Aedes_japonicus_USA
ttttggtgtttgatccggaatagtaggaacatctttaagaattttaattcgtactgaatt
aagacacccaggaatatttattggaaatgatcaagtttataatgttattgtaacagctca
tgcttttattataattttttttatagttatacctattataattggagggtttggaaattg
actagttcctttaatattaggagctccagatatagctttccctcgaataaataatataag
tttttgaatattacccccttccttaaccttactactttcaagtagaatggtagaaaatgg
atctggaactggatgaactgtttatccccccctttcttcaggaactgctcatgcaggagc
ttcagtagatttaactattttttctttacatttagccgggatttcctcaattttaggagc
agtaaattttattacgactgtaattaatatacgatctgctggaattactttagaccgact
acctttatttgtatgatctgtagtaattacagctgtattattacttttatctctccctgt
attagctggtgcaattactatattattaactgaccgaaacttaaatacttctttctttga
cccaattggaggaggagaccc
>GQ254799.1_Aedes_japonicus_USA
ttttggtgtttgatccggaatagtaggaacatctttaagaattttaattcgtactgaatt
aagacacccaggaatatttattggaaatgatcaagtttataatgttattgtaacagctca
tgcttttattataattttttttatagttatacctattataattggagggtttggaaattg
actagttcctttaatattaggagctccagatatagctttccctcgaataaataatataag
tttttgaatattacccccttccttaaccttactactttcaagtagaatggtagaaaatgg
gtctggaactggatgaactgtttatccccccctttcttcaggaactgctcatgcaggagc
ttcagtagatttaactattttttctttacatttagccgggatttcctcaattttaggagc
agtaaattttattacgactgtaattaatatacgatctgctggaattactttagaccgact
acctttatttgtatgatctgtagtaattacagctgtattattacttttatctctccctgt
attagctggtgcaattactatattattaactgaccgaaacttaaatacttctttctttga
cccaattggaggaggagaccc
>GQ254800.1_Aedes_japonicus_USA
ttttggtgtttgatccggaatagtaggaacatctttaagaattttaattcgtactgaatt
aagacacccaggaatatttattggaaatgatcaagtttataatgttattgtaacagctca
tgcttttattataattttttttatagttatacctattataattggagggtttggaaattg
actagttcctttaatattaggagctccagatatagctttccctcgaataaataatataag
tttttgaatattacccccttccttaaccttactactttcaagtagaatggtagaaaatgg
gtctggaactggatgaactgtttatccccccctttcttcaggaactgctcatgcaggagc
ttcagtagatttaactattttttctttacatttagccgggatttcctcaattttaggagc
agtaaattttattacgactgtaattaatatacgatctgctggaattactttagaccgact
acctttatttgtatgatctgtagtaattacagctgtattattacttttatctctccctgt
attagctggtgcaattactatattattaactgaccgaaacttaaatacttctttctttga
cccaattggaggaggagaccc
>GQ254801.1_Aedes_japonicus_USA
ttttggtgtttgatccggaatagtaggaacatctttaagaattttaattcgtactgaatt
aagacacccaggaatatttattggaaatgatcaagtttataatgttattgtaacagctca
tgcttttattataattttttttatagttatacctattataattggagggtttggaaattg
actagttcctttaatattaggagctccagatatagctttccctcgaataaataatataag
tttttgaatattacccccttccttaaccttactactttcaagtagaatggtagaaaatgg
gtctggaactggatgaactgtttatccccccctttcttcaggaactgctcatgcaggagc
ttcagtagatttaactattttttctttacatttagccgggatttcctcaattttaggagc
agtaaattttattacgactgtaattaatatacgatctgctggaattactttagaccgact
acctttatttgtatgatctgtagtaattacagctgtattattacttttatctctccctgt
attagctggtgcaattactatattattaactgaccgaaacttaaatacttctttctttga
cccaattggaggaggagaccc
>HE997063.1_Ochlerotatus_caspius
tttcggagtttggtcaggaatagttggaacatcattaagagttttaattcgtgctgaatt
aagtcaaccaggtatatttattggaaatgaccaaatttataatgtaattgttacagctca
tgcttttattataattttctttatagtaatacctattataattggagggtttggaaattg
gttagttcctttaatattaggagcaccagacatagcatttcctcgaataaataatataag
tttttgtatactacctccttcattaatactactactttcaagaagtatagtagaaaatgg
atcaggaacaggatggacagtttatccacctctttcatctggaattgctcatgcaggagc
ctcagttgatttaacaattttttctttacatttagcaggagtatcatcaattttaggagc
agtaaattttattactactattattaatatacgatcagcaggaattacattagatcgatt
acctttatttgtttgctctgttgtaattacagctgtattattacttttatcattacctgt
tttagcaggagctattactatattgttaactgatcgaaatttaaatacttcattctttga
ccctattggaggaggagatcc
>HQ945414.1_Aedes_notoscriptus_Australia
ttttggtgtttgatcaggtatagtaggaacttctttaagagttttaattcgtacagaatt
aagtcacccaggaatatttattggaaatgatcaaatttataatgtaattgttacagctca
tgcatttattataattttttttatagttatacctattataattggaggatttggaaattg
attggttcctttaatattaggagccccagatatagctttccctcgaataaataatataag
tttttgaatactaccaccttcattgactctactactttcaagcagtatagtagaaaatgg
gtctgggactggatgaactgtttatcctcctctctcatctggaactgctcatgctggagc
ttcagttganttaacaattttttctttacacttagcaggagtatcctctattttaggagc
tgtaaattttattactactgtaattaatatacgatcttcaggaattactttagatcgtct
tcctttatttgtttgatctgttgtaattacagctgtgttattacttttatctcttccagt
attagctggagctattactatantantaactgatcgaaatttaaatacttcattctttga
tccaattggaggaggagaccc
>HQ945419.1_Aedes_notoscriptus_Australia
ttttggtgtttgatcaggtatagtaggaacttctttaagaattttaattcgtacagaatt
aagtcacccaggaatatttattggaaatgatcaaatttacaatgtaattgttacagctca
tgcatttattataattttttttatagttatacctattataattggaggatttggaaactg
attagttcctttaatattaggagccccagatatagctttccctcgaataaataatataag
tttttgaatactaccaccttcattgactctactactctcaagtagtatagtagaaaatgg
ctctggaactggatgaaccgtttatcctccactatcttctggaactgcacatgctggagc
ttcagttgatttaacaattttttctctacatttagcaggagtatcttctattttaggggc
tgtaaattttattactactgtaattaatatacgatcttcaggaattactttagatcgtct
tcctttatttgtttgatctgttgtaattacagctgtattattacttttatctcttccagt
attagctggagctattactatattgttaactgatcgaaacttaaatacttcattctttga
tccaattggaggaggagaccc
>HQ978777.1_Aedes_japonicus_USA|Massachusetts
ttttggtgtttgatccggaatagtaggaacatctttaagaattttaattcgtactgaatt
aagacacccaggaatatttattggaaatgatcaagtttataatgttattgtaacagctca
tgcttttattataattttttttatagttatacctattataattggagggtttggaaattg
actagttcctttaatattaggagctccagatatagctttccctcgaataaataatataag
tttttgaatattacccccttccttaaccttactactttcaagtagaatggtagaaaatgg
atctggaactggatgaactgtttatcctcccctttcttcaggaactgctcatgcaggagc
ttcagtagatttaactattttttctttacatttagccgggatttcctcaattttaggggc
agtaaattttattacgactgtaattaatatacgatctgctggaattactttagaccgact
acctctatttgtatgatctgtagtaattacagctgtattattacttttatctctccctgt
attagctggtgcaattactatattattaactgaccgaaacttaaatacttctttctttga
cccaatcggaggaggagatcc
>HQ978778.1_Aedes_japonicus_USA|Massachusetts
ttttggtgtttgatccggaatagtaggaacatctttaagaattttaattcgtactgaatt
aagacacccaggaatatttattggaaatgatcaagtttataatgttattgtaacagctca
tgcttttattataattttttttatagttatacctattataattggagggtttggaaattg
actagttcctttaatattaggagctccagatatagctttccctcgaataaataatataag
tttttgaatattacccccttccttaaccttactactttcaagtagaatggtagaaaatgg
gtctggaactggatgaactgtttatcctcccctttcttcaggaactgctcatgcaggagc
ttcagtagatttaactattttttctttacatttagccgggatttcctcaattttaggagc
agtaaattttattacgactgtaattaatatacgatctgctggaattactttagaccgact
acctttatttgtatgatctgtagtaattacagctgtattattacttttatctctccctgt
attagctggtgcaattactatattattaactgaccgaaacttaaatacttctttctttga
cccaattggaggaggagaccc
>JF430393.1_Aedes_koreicus_Belgium
tttcggagtttgatccggaatagtagggacatctttaagaatcttaattcgaactgaatt
aagacaccctggaatatttattggaaatgatcaagtttataatgttattgtaacagccca
tgcttttattataattttttttatagtaatacctattataattggaggattcggaaattg
attagttcctctaatattaggagccccagatatagccttcccccgaataaataatataag
tttttgaatactacccccctcattaactctactactttcaagaagtatagtagaaaatgg
gtctaggacaggatgaactgtttatccccctctttcttcaggaactgctcatgcaggagc
ctcagtagatttaacaattttttctcttcatttagctggaatttcctctattttaggagc
agtaaattttattacaactgttattaatatacgatccgctggaattactttagatcgatt
acccttatttgtatgatcagttgtaattacagctgtattacttcttttatctttacctgt
tctagccggagcaattactatattattaacagaccgaaatttaaatacttctttcttcga
ccctattggaggaggagaccc
>JF868912.1_Ochlerotatus_sierrensis_Canada
ttttggaatttgatccggaataattggaacatcattaagaattttaattcgtactgaatt
aagacatccaggaatatttattggaaatgatcaaatttataatgttattgttacagctca
tgcttttattataattttttttatagtaatacctattataattggaggatttggaaattg
attagttcctctaatattaggagctcccgatatagcatttcctcgaataaataatataag
tttttgaatattacctccctcattaaccctactactttcaagatctatagtagaaaatgg
agctggtacaggatgaactgtttacccccctctctcatcaattcctgcccatgcaggagc
ttcagttgatttaacaattttttctcttcatttagctggagtatcatcaattttaggagc
agtaaattttattactactgttattaatatgcgatcttctggtattactttagatcgatt
acctttatttgtttgatccgttgtaattacagctgtattattacttttatcattacctgt
tttagccggagctattactatattattaacagatcgaaatttaaatacttccttttttga
ccctattggaggaggagaccc
>JF868913.1_Ochlerotatus_sierrensis_Canada
ttttggaatttgatccggaataattggaacatcattaagaattttaattcgtactgaatt
aagacatccaggaatatttattggaaatgatcaaatttataatgttattgttacagctca
tgcttttattataattttttttatagtaatacctattataattggaggatttggaaattg
attagttcctctaatattaggagctcccgatatagcatttcctcgaataaataatataag
tttttgaatattacctccctcattaaccctactactttcaagatctatagtagaaaatgg
agctggtacaggatgaactgtttacccccctctctcatcaattcctgcccatgcaggagc
ttcagttgatttaacaattttttctcttcatttagctggagtatcatcaattttaggagc
agtaaattttattactactgttattaatatgcgatcttctggtattactttagatcgatt
acctttatttgtttgatccgttgtaattacagctgtattattacttttatcattacctgt
tttagccggagctattactatattattaacagatcgaaatttaaatacttccttttttga
ccctattggaggaggagaccc
>JF868914.1_Ochlerotatus_sierrensis_Canada
ttttggaatttgatccggaataattggaacatcattaagaattttaattcgtactgaatt
aagacatccaggaatatttattggaaatgatcaaatttataatgttattgttacagctca
tgcttttattataattttttttatagtaatacctattataattggaggatttggaaattg
attagttcctctaatattaggagctcccgatatagcatttcctcgaataaataatataag
tttttgaatattacctccctcattaaccctactactttcaagatctatagtagaaaatgg
agctggtacaggatgaactgtttacccccctctctcatcaattcctgcccatgcaggagc
ttcagttgatttaacaattttttctcttcatttagctggagtatcatcaattttaggagc
agtaaattttattactactgttattaatatgcgatcttctggtattactttagatcgatt
acctttatttgtttgatccgttgtaattacagctgtattattacttttatcattacctgt
tttagccggagctattactatattattaacagatcgaaatttaaatacttccttttttga
ccctattggaggaggagaccc
>JF868926.1_Ochlerotatus_sierrensis_Canada
ttttggaatttgatccggaataattggaacatcattaagaattttaattcgtactgaatt
aagacatccaggaatatttattggaaatgatcaaatttataatgttattgttacagctca
tgcttttattataattttttttatagtaatacctattataattggaggatttggaaattg
attagttcctctaatattaggagctcccgatatagcatttcctcgaataaataatataag
tttttgaatattacctccctcattaaccctactactttcaagatctatagtagaaaatgg
agctggtacaggatgaactgtttacccccctctctcatcaattcctgcccatgcaggagc
ttcagttgatttaacaattttttctcttcatttagctggagtatcatcaattttaggagc
agtaaattttattactactgttattaatatgcgatcttctggtattactttagatcgatt
acctttatttgtttgatccgttgtaattacagctgtattattacttttatcattacctgt
tttagccggagctattactatattattaacagatcgaaatttaaatacttccttttttga
ccctattggaggaggagaccc
>JF868927.1_Ochlerotatus_sierrensis_Canada
ttttggaatttgatccggaataattggaacatcattaagaattttaattcgtactgaatt
aagacatccaggaatatttattggaaatgatcaaatttataatgttattgttacagctca
tgcttttattataattttttttatagtaatacctattataattggaggatttggaaattg
attagttcctctaatattaggagctcccgatatagcatttcctcgaataaataatataag
tttttgaatattacctccctcattaaccctactactttcaagatctatagtagaaaatgg
agctggtacaggatgaactgtttacccccctctctcatcaattcctgcccatgcaggagc
ttcagttgatttaacaattttttctcttcatttagctggagtatcatcaattttaggagc
agtaaattttattactactgttattaatatgcgatcttctggtattactttagatcgatt
acctttatttgtttgatccgttgtaattacagctgtattattacttttatcattacctgt
tttagccggagctattactatattattaacagatcgaaatttaaatacttccttttttga
ccctattggaggaggagaccc
>JF868947.1_Ochlerotatus_sierrensis_Canada
ttttggaatttgatccggaataattggaacatcattaagaattttaattcgtactgaatt
aagacatccaggaatatttattggaaatgatcaaatttataatgttattgttacagctca
tgcttttattataattttttttatagtaatacctattataattggaggatttggaaattg
attagttcctctaatattaggagctcccgatatagcatttcctcgaataaataatataag
tttttgaatattacctccctcattaaccctactactttcaagatctatagtagaaaatgg
agctggtacaggatgaactgtttacccccctctctcatcaattcctgcccatgcaggagc
ttcagttgatttaacaattttttctcttcatttagctggagtctcatcaattttaggagc
agtaaattttattactactgttattaatatgcgatcttctggtattactttagatcgatt
acctttatttgtttgatccgttgtaattacagctgtattattacttttatcattacctgt
tttagccggagctattactatattattaacagatcgaaatttaaatacttccttttttga
ccctattggaggaggagaccc
>JF868953.1_Ochlerotatus_sierrensis_Canada
ttttggaatttgatccggaataattggaacatcattaagaattttaattcgtactgaatt
aagacatccaggaatatttattggaaatgatcaaatttataatgttattgttacagctca
tgcttttattataattttttttatagtaatacctattataattggaggatttggaaattg
attagttcctctaatattaggagctcccgatatagcatttcctcgaataaataatataag
tttttgaatattacctccctcattaaccctactactttcaagatctatagtagaaaatgg
agctggtacaggatgaactgtttacccccctctctcatcaattcctgcccatgcaggagc
ttcagttgatttaacaattttttctcttcatttagctggagtatcatcaattttaggagc
agtaaattttattactactgttattaatatgcgatcttctggtattactttagatcgatt
acctttatttgtttgatccgttgtaattacagctgtattattacttttatcattacctgt
tttagccggagctattactatattattaacagatcgaaatttaaatacttccttttttga
ccctattggaggaggagaccc
>JF868956.1_Ochlerotatus_sierrensis_Canada
ttttggaatttgatccggaataattggaacatcattaagaattttaattcgtactgaatt
aagacatccaggaatatttattggaaatgatcaaatttataatgttattgttacagctca
tgcttttattataattttttttatagtaatacctattataattggaggatttggaaattg
attagttcctctaatattaggagctcccgatatagcatttcctcgaataaataatataag
tttttgaatattacctccctcattaaccctactactttcaagatctatagtagaaaatgg
agctggtacaggatgaactgtttacccccctctctcatcaattcctgcccatgcaggagc
ttcagttgatttaacaattttttctcttcatttagctggagtctcatcaattttaggagc
agtaaattttattactactgttattaatatgcgatcttctggtattactttagatcgatt
acctttatttgtttgatccgttgtaattacagctgtattattacttttatcattacctgt
tttagccggagctattactatattattaacagatcgaaatttaaatacttccttttttga
ccctattggaggaggagaccc
>JF872402.1_Aedes_notoscriptus_Australia
ttttggtgtttgatcaggtatagtaggaacttctttaagaattttaattcgtacagaatt
aagtcacccaggaatatttattggaaatgatcaaatttacaatgtaattgttacagctca
tgcatttattataattttttttatagttatacctattataattggaggatttggaaactg
attagttcctttaatattaggagccccagatatagctttccctcgaataaataatataag
tttttgaatactaccaccttcattgactctactactctcaagtagtatagtagaaaatgg
ctctggaactggatgaaccgtttatcctccactatcttctggaactgcacatgctggagc
ttcagttgatttaacaattttttctctacatttagcaggagtatcttctattttaggagc
tgtaaattttattactactgtaattaatatacgatcttcaggaattactttagatcgtct
tcctttatttgtttgatctgttgtaattacagctgtattattacttttatcccttccagt
attagctggagctattactatattgttaactgatcgaaacttaaatacttcattctttga
tccaattggaggaggagaccc
>JQ404435.1_Aedes_japonicus_Germany|Weil_am_Rhein
ttttggtgtttgatccggaatagtaggaacatctttaagaattttaattcgtactgaatt
aagacacccaggaatatttattggaaatgatcaagtttataatgttattgtaacagctca
tgcttttattataattttttttatagttatacctattataattggagggtttggaaattg
actagttcctttaatattaggagctccagatatagctttccctcgaataaataatataag
tttttgaatattacccccttccttaaccttactactttcaagtagaatggtagaaaatgg
gtctggaactggatgaactgtttatccccccctttcttcaggaactgctcatgcaggagc
ttcagtagatttaactattttttctttacatttagccgggatttcctcaattttaggagc
agtaaattttattacgactgtaattaatatacgatctgctggaattactttagaccgact
acctttatttgtatgatctgtagtaattacagctgtattattacttttatctctccctgt
attagctggtgcaattactatattattaactgaccgaaacttaaatacttctttctttga
cccaattggaggaggagaccc
>JX259581.1_Ochlerotatus_deserticola_USA
ttttggaatttgatccggaatagttggaacatcattaagtattttaattcgtactgaatt
aagtcacccaggtatatttattggaaatgaccaaatttataatgttattgttacagctca
tgcttttattataattttctttatagtaatacctattataattggaggatttggaaattg
attagttcctttaatattaggagccccagacatagcatttccccgaataaataatataag
tttttgaatattacctccttcgttaactttattattatcaagatctatagtagaaaatgg
agcaggtacaggatgaactgtttatcctcctctttcatctattcctgcccatgccggagc
ttcagttgatttaacaattttttctcttcatttagctggaatttcctcaattttaggtgc
agtaaattttattactactgttattaatatacgatcttctggaattactttagaccgatt
acctttatttgtttggtctgttgtaattacagctgtattattacttttatcattacctgt
attagcaggagcaattactatattattaactgatcgaaatttaaatacttcttttttcga
ccctattggaggaggagaccc
>JX259582.1_Ochlerotatus_deserticola_USA
ttttggaatttgatccggaatagttggaacatcattaagtattttaattcgtactgaatt
aagtcacccaggtatatttattggaaatgatcaaatttataatgttattgttacagctca
tgcttttattataattttctttatagtaatacctattataattggaggatttggaaattg
attagttcctttaatattaggagccccagacatagcatttccccgaataaataatataag
tttttgaatattacctccttcgttaactttattattatcaagatctatagtagaaaatgg
agcaggtacaggatgaactgtttatcctcctctttcatctattcctgcccatgccggagc
ttcagttgatttaacaattttttctcttcatttagctggaatttcctcaattttaggtgc
agtaaattttattactactgttattaatatacgatcttctggaattactttagaccggtt
acctttatttgtttggtctgttgtaattacagctgtattattacttttatcattacctgt
attagcaggagcaattactatattattaactgatcgaaatttaaatacttcttttttcga
ccctattggaggaggagaccc
>JX259639.1_Aedes_japonicus_USA|Massachusetts_Worcester_County_Harvard_Forest
ttttggtgtttgatccggaatagtaggaacatctttaagaattttaattcgtactgaatt
aagacacccaggaatatttattggaaatgatcaagtttataatgttattgtaacagctca
tgcttttattataattttttttatagttatacctattataattggagggtttggaaattg
actagttcctttaatattaggagctccagatatagctttccctcgaataaataatataag
tttttgaatattacccccttccttaaccttactactttcaagtagaatggtagaaaatgg
gtctggaactggatgaactgtttatcctcccctttcttcaggaactgctcatgcaggagc
ttcagtagatttaactattttttctttacatttagccgggatttcctcaattttaggagc
agtaaattttattacgactgtaattaatatacgatctgctggaattactttagaccgact
acctttatttgtatgatctgtagtaattacagctgtattattacttttatctctccctgt
attagctggtgcaattactatattattaactgaccgaaacttaaatacttctttctttga
cccaattggaggaggagaccc
>JX259640.1_Aedes_japonicus_USA|Massachusetts_Worcester_County_Harvard_Forest
ttttggtgtttgatccggaatagtaggaacatctttaagaattttaattcgtactgaatt
aagacacccaggaatatttattggaaatgatcaagtttataatgttattgtaacagctca
tgcttttattataattttttttatagttatacctattataattggagggtttggaaattg
actagttcctttaatattaggagctccagatatagctttccctcgaataaataatataag
tttttgaatattacccccttctttaaccttactactttcaagtagaatggtagaaaatgg
atctggaactggatgaactgtttatcctcccctttcttcaggaactgctcatgcaggagc
ttcagtagatttaactattttttctttacatttagccgggatttcctcaattttaggagc
agtaaattttattacgactgtaattaatatacgatctgctggaattactttagaccgact
acctttatttgtatgatctgtagtaattacagctgtattattacttttatctctccctgt
attagctggtgcaattactatattattaactgaccgaaacttaaatacttctttctttga
cccaattggaggaggagaccc
>JX259641.1_Aedes_japonicus_USA|Massachusetts_Worcester_County_Harvard_Forest
ttttggtgtttgatccggaatagtaggaacatctttaagaattttaattcgtactgaatt
aagacacccaggaatatttattggaaatgatcaagtttataatgttattgtaacagctca
tgcttttattataattttttttatagttatacctattataattggagggtttggaaattg
actagttcctttaatattaggagctccagatatagctttccctcgaataaataatataag
tttttgaatattacccccttctttaaccttactactttcaagtagaatggtagaaaatgg
atctggaactggatgaactgtttatcctcccctttcttcaggaactgctcatgcaggagc
ttcagtagatttaactattttttctttacatttagccgggatttcctcaattttaggagc
agtaaattttattacgactgtaattaatatacgatctgctggaattactttagaccgact
acctttatttgtatgatctgtagtaattacagctgtattattacttttatctctccctgt
attagctggtgcaattactatattattaactgaccgaaacttaaatacttctttctttga
cccaattggaggaggagaccc
>JX259642.1_Aedes_japonicus_USA|Massachusetts_Worcester_County_Harvard_Forest
ttttggtgtttgatccggaatagtaggaacatctttaagaattttaattcgtactgaatt
aagacacccaggaatatttattggaaatgatcaagtttataatgttattgtaacagctca
tgcttttattataattttttttatagttatacctattataattggagggtttggaaattg
actagttcctttaatattaggagctccagatatagctttccctcgaataaataatataag
tttttgaatattacccccttctttaaccttactactttcaagtagaatggtagaaaatgg
atctggaactggatgaactgtttatcctcccctttcttcaggaactgctcatgcaggagc
ttcagtagatttaactattttttctttacatttagccgggatttcctcaattttaggagc
agtaaattttattacgactgtaattaatatacgatctgctggaattactttagaccgact
acctttatttgtatgatctgtagtaattacagctgtattattacttttatctctccctgt
attagctggtgcaattactatattattaactgaccgaaacttaaatacttctttctttga
cccaattggaggaggagaccc
>JX259643.1_Aedes_japonicus_USA|Massachusetts_Worcester_County_Harvard_Forest
ttttggtgtttgatccggaatagtaggaacatctttaagaattttaattcgtactgaatt
aagacacccaggaatatttattggaaatgatcaagtttataatgttattgtaacagctca
tgcttttattataattttttttatagttatacctattataattggagggtttggaaattg
actagttcctttaatattaggagctccagatatagctttccctcgaataaataatataag
tttttgaatattacccccttccttaaccttactactttcaagtagaatggtagaaaatgg
gtctggaactggatgaactgtttatcctcccctttcttcaggaactgctcatgcaggagc
ttcagtagatttaactattttttctttacatttagccgggatttcctcaattttaggagc
agtaaattttattacgactgtaattaatatacgatctgctggaattactttagaccgact
acctttatttgtatgatctgtagtaattacagctgtattattacttttatctctccctgt
attagctggtgcaattactatattattaactgaccgaaacttaaatacttctttctttga
cccaattggaggaggagaccc
>JX259644.1_Aedes_japonicus_USA|Massachusetts_Worcester_County_Harvard_Forest
ttttggtgtttgatccggaatagtaggaacatctttaagaattttaattcgtactgaatt
aagacacccaggaatatttattggaaatgatcaagtttataatgttattgtaacagctca
tgcttttattataattttttttatagttatacctattataattggagggtttggaaattg
actagttcctttaatattaggagctccagatatagctttccctcgaataaataatataag
tttttgaatattacccccttctttaaccttactactttcaagtagaatggtagaaaatgg
atctggaactggatgaactgtttatcctcccctttcttcaggaactgctcatgcaggagc
ttcagtagatttaactattttttctttacatttagccgggatttcctcaattttaggagc
agtaaattttattacgactgtaattaatatacgatctgctggaattactttagaccgact
acctttatttgtatgatctgtagtaattacagctgtattattacttttatctctccctgt
attagctggtgcaattactatattattaactgaccgaaacttaaatacttctttctttga
cccaattggaggaggagaccc
>JX259645.1_Aedes_japonicus_USA|Massachusetts_Worcester_County_Harvard_Forest
ttttggtgtttgatccggaatagtaggaacatctttaagaattttaattcgtactgaatt
aagacacccaggaatatttattggaaatgatcaagtttataatgttattgtaacagctca
tgcttttattataattttttttatagttatacctattataattggagggtttggaaattg
actagttcctttaatattaggagctccagatatagctttccctcgaataaataatataag
tttttgaatattacccccttctttaaccttactactttcaagtagaatggtagaaaatgg
atctggaactggatgaactgtttatcctcccctttcttcaggaactgctcatgcaggagc
ttcagtagatttaactattttttctttacatttagccgggatttcctcaattttaggagc
agtaaattttattacgactgtaattaatatacgatctgctggaattactttagaccgact
acctttatttgtatgatctgtagtaattacagctgtattattacttttatctctccctgt
attagctggtgcaattactatattattaactgaccgaaacttaaatacttctttctttga
cccaattggaggaggagaccc
>JX259646.1_Aedes_japonicus_USA|Massachusetts_Worcester_County_Harvard_Forest
ttttggtgtttgatccggaatagtaggaacatctttaagaattttaattcgtactgaatt
aagacacccaggaatatttattggaaatgatcaagtttataatgttattgtaacagctca
tgcttttattataattttttttatagttatacctattataattggagggtttggaaattg
actagttcctttaatattaggagctccagatatagctttccctcgaataaataatataag
tttttgaatattacccccttctttaaccttactactttcaagtagaatggtagaaaatgg
atctggaactggatgaactgtttatcctcccctttcttcaggaactgctcatgcaggagc
ttcagtagatttaactattttttctttacatttagccgggatttcctcaattttaggagc
agtaaattttattacgactgtaattaatatacgatctgctggaattactttagaccgact
acctttatttgtatgatctgtagtaattacagctgtattattacttttatctctccctgt
attagctggtgcaattactatattattaactgaccgaaacttaaatacttctttctttga
cccaattggaggaggagaccc
>JX259649.1_Ochlerotatus_monticola_USA
ttttggaatttgatcaggaatagttggaacatcattaagtattttaattcgtactgaatt
aagtcacccaggaatatttattggaaatgatcaaatttataatgttattgttacagctca
tgcttttattataattttttttatagtaatacctattataattggaggatttggaaattg
attagtccctttaatattaggagccccagatatagcatttcctcgaataaataatataag
tttttgaatgttacctccttcattaactttactattgtcaagatctatagtagaaaatgg
agcaggtacaggatgaactgtatatccacctctttcatctatccctggtcatgcaggagc
ttcagttgatttaacaattttttctcttcatttagctgggatttcttcaattttaggtgc
agtaaattttattactactgttattaatatacgatcttctggaattactttagatcgatt
acctttatttgtttgatctgttgtaattacagctgtattattacttttatcattacctgt
attagcaggagctattactatactattaactgatcgaaatttaaatacttccttttttga
tcctattggaggaggagaccc
>JX259670.1_Ochlerotatus_sierrensis_USA
ttttggaatttgatccggaataattggaacatcattaagaattttaattcgtactgaatt
aagacatccaggaatatttattggaaatgatcaaatttataatgttattgttacagctca
tgcttttattataattttttttatagtaatacctattataattggaggatttggaaattg
attagtccctctaatattaggagctcccgatatagcatttcctcgaataaataatataag
tttttgaatattacctccttcattaaccctactactttcaagatctatagtagaaaatgg
ggctggtacaggatgaactgtttatccccctctttcatcaattcctgcccatgcaggagc
ttcagttgatttaacaattttctctcttcatttagctggagtatcatcaattttaggagc
agtaaattttattactactgttattaatatacgatcttctggtattactttagaccgatt
acctttatttgtttgatctgttgtaattacagctgtattactacttttatcattacctgt
tttagcaggagctattactatattattaacagatcgaaatttaaatacttctttttttga
tcctattggaggaggagaccc
>JX259671.1_Ochlerotatus_sierrensis_USA
ttttggaatttgatccggaataattggaacatcattaagaattttaattcgtactgaatt
aagacatccaggaatatttattggaaatgatcaaatttataatgttattgttacagctca
tgcttttattataattttttttatagtaatacctattataattggaggatttggaaattg
attagtccctttaatattaggagctcccgatatagcatttcctcgaataaataatataag
tttttgaatattacccccttcattaacccttctactttcaagatctatagtagaaaatgg
agctggtacaggatgaactgtttacccccctctctcatcgattcctgcccatgcaggagc
ttcagttgatttaacaattttttctcttcatttagctggagtatcatcaattttaggagc
agtaaattttattactactgttattaatatacgatcttctggtattactttagaccgatt
acctttatttgtttgatccgttgtaattacagctgtattattacttttatcattacctgt
tttagccggagctattactatattattaacagatcgaaatttaaatacttccttttttga
ccctattggaggaggagaccc
>JX259698.1_Ochlerotatus_varipalpus_USA
ttttggtatttgatcaggaataattggaacatcattaagaattttaattcgtactgaatt
aagtcacccaggtatatttattggaaatgatcaaatttataatgttattgttacagctca
tgcttttatcataattttttttatagtaatacctattataattggaggatttggaaattg
attagtcccattaatattaggagctccagatatagcatttcctcgaataaataatataag
tttttgaatattacctccctcattaactttattactttcaagatcaatagtagaaaatgg
agcaggtactggatgaactgtttatccacctctttcttctattcctgcccatgcaggagc
ttctgttgatttaactattttttctcttcatttagcgggggtatcctcaattttaggagc
agtaaattttattactactgttattaatatacgatcttctggaattactttagatcgatt
acctttatttgtttgatctgttgtaattacagctgtattattacttttatcattaccagt
attagcaggagctattactatattattaaccgatcgaaatttaaatacttctttttttga
tcctattggagggggagaccc
>JX259699.1_Ochlerotatus_varipalpus_USA
ttttggtatttgatcaggaataattggaacatcattaagaattttaattcgtactgaatt
aagtcacccaggtatatttattggaaatgatcaaatttataatgttattgttacagctca
tgcttttatcataattttttttatagtaatacctattataattggaggatttggaaattg
attagtcccattaatattaggagccccagatatagcatttcctcgaataaataatataag
tttttgaatattacctccctcattaactttattactttcaagatcaatagtagaaaatgg
agcaggtactggatgaactgtttatccacctctttcttctattcctgcccatgcaggagc
ttctgttgatttaactattttttctcttcatttagcgggggtatcctcaattttaggagc
agtaaattttattactactgttattaatatacgatcttctggaattactttagatcgatt
acctttatttgtttgatctgttgtaattacagctgtattattacttttatcattaccagt
attagcaggagctattactatattattaaccgatcgaaatttaaatacttctttttttga
tcctattggagggggagaccc
>JX259700.1_Ochlerotatus_varipalpus_USA
ttttggtatttgatcaggaataattggaacatcattaagaattttaattcgtactgaatt
aagtcacccaggtatatttattggaaatgatcaaatttataatgttattgttacagctca
tgcttttatcataattttttttatagtaatacctattataattggaggatttggaaattg
attagtcccattaatattaggagccccagatatagcatttcctcgaataaataatataag
tttttgaatattacctccctcattaactttattactttcaagatcaatagtagaaaatgg
agcaggtactggatgaactgtttatccacctctttcttctattcctgcccatgcaggagc
ttctgttgatttaactattttttctcttcatttagcgggggtatcctcaattttaggagc
agtaaattttattactactgttattaatatacgatcttctggaattactttagatcgatt
acctttatttgtttgatctgttgtaattacagctgtattattacttttatcattaccagt
attagcaggagctattactatattattaaccgatcgaaatttaaatacttctttttttga
tcctattggagggggagaccc
>JX260441.1_Ochlerotatus_mediovittatus_Jamaica
ttttggagtttgatcaggaatagttggaacatctttaagtgttttaattcggactgaatt
aagtcaacccgggatatttattggaaatgaccaaatttataacgtaattgttacagccca
cgcttttattataattttttttatagtaatgcctattataattggaggattcggaaattg
actagttcccttaatattaggggccccagatatagctttccctcgaataaataatataag
tttttgaatacttcccccttctttaactcttcttctctccagaagtatagtagaaaatgg
atctggtacaggatgaacagtttaccctcctctttcttctggaacagcccatgccggagc
atctgttgacttaacaattttttctctccatttagctgggatttcctcaattttaggagc
agtaaattttattacaactgtaattaatatacgatcagcaggaattactttagatcggtt
gcctttatttgtatgatctgttgttattactgctattcttttacttttatcattaccagt
acttgcgggagctattacgatattattaactgaccgaaatttaaatacttctttttttga
tccaattggaggaggagaccc
>KC510142.1_Aedes_togoi
ttttggggtatgatctggaatagtgggaacatctctgagaattttaattcgagccgaact
tagacatccaggaatatttattggtaatgaccaaatttacaatgtaattgttacagctca
tgcttttattataattttttttatagtaataccaattataattggaggatttggaaattg
attagttccattaatattaggagcccctgatatagcttttcctcgaataaataatataag
attctgaatattacctccttcattaactctcctgctttcaagtagtatagtagaaaacgg
atctggtactggatgaacagtttatccccctctctcttctggaactgctcatgctggagc
atcagttgatttaacaattttttctttacatttagctggaatttcctcaattttaggagc
agtaaattttattactactgtaattaatatacgatcggcaggaattactttagatcgttt
accattatttgtttgatcagtagtaattacagcaattttattacttttatcattacctgt
attagccggagctattactatattattaacagatcgaaacttaaatacatcattctttga
tccaattggaggaggagatcc
>KF211480.1_Aedes_japonicus_Germany|Sarstedt
ttttggtgtttgatccggaatagtaggaacatctttaagaattttaattcgtactgaatt
aagacacccaggaatatttattggaaatgatcaagtttataatgttattgtaacagctca
tgcctttattataattttttttatagttatacctattataattggagggtttggaaattg
actagttcctttaatattaggagctccagatatagctttccctcgaataaataatataag
tttttgaatattacccccttccttaaccttactactttcaagtagaatggtagaaaatgg
gtctggaactggatgaactgtttatcctcccctttcttcaggaactgctcatgcaggagc
ttcagtagatttaactattttttctttacatttagccgggatttcctcaattttaggggc
agtaaattttattacgactgtaattaatatgcgatctgctggaattactttagaccgact
acctctatttgtatgatctgtagtaattacagctgtattattacttttatctctccctgt
attagctggtgcaattactatattattaactgaccgaaacttaaatacttctttctttga
cccaattggaggaggagaccc
>KF211481.1_Aedes_japonicus_Germany|Extertal
ttttggtgtttgatccggaatagtaggaacatctttaagaattttaattcgtactgaatt
aagacacccaggaatatttattggaaatgatcaagtttataatgttattgtaacagctca
tgcctttattataattttttttatagttatacctattataattggagggtttggaaattg
actagttcctttaatattaggagctccagatatagctttccctcgaataaataatataag
tttttgaatattacccccttccttaaccttactactttcaagtagaatggtagaaaatgg
gtctggaactggatgaactgtttatcctcccctttcttcaggaactgctcatgcaggagc
ttcagtagatttaactattttttctttacatttagccgggatttcctcaattttaggggc
agtaaattttattacgactgtaattaatatgcgatctgctggaattactttagaccgact
acctctatttgtatgatctgtagtaattacagctgtattattacttttatctctccctgt
attagctggtgcaattactatattattaactgaccgaaacttaaatacttctttctttga
cccaattggaggaggagaccc
>KF211482.1_Aedes_japonicus_Germany|Springe
ttttggtgtttgatccggaatagtaggaacatctttaagaattttaattcgtactgaatt
aagacacccaggaatatttattggaaatgatcaagtttataatgttattgtaacagctca
tgcctttattataattttttttatagttatacctattataattggagggtttggaaattg
actagttcctttaatattaggagctccagatatagctttccctcgaataaataatataag
tttttgaatattacccccttccttaaccttactactttcaagtagaatggtagaaaatgg
gtctggaactggatgaactgtttatcctcccctttcttcaggaactgctcatgcaggagc
ttcagtagatttaactattttttctttacatttagccgggatttcctcaattttaggggc
agtaaattttattacgactgtaattaatatgcgatctgctggaattactttagaccgact
acctctatttgtatgatctgtagtaattacagctgtattattacttttatctctccctgt
attagctggtgcaattactatattattaactgaccgaaacttaaatacttctttctttga
cccaattggaggaggagaccc
>KF211483.1_Aedes_japonicus_Germany|Gehrden
ttttggtgtttgatccggaatagtaggaacatctttaagaattttaattcgtactgaatt
aagacacccaggaatatttattggaaatgatcaagtttataatgttattgtaacagctca
tgcctttattataattttttttatagttatacctattataattggagggtttggaaattg
actagttcctttaatattaggagctccagatatagctttccctcgaataaataatataag
tttttgaatattacccccttccttaaccttactactttcaagtagaatggtagaaaatgg
gtctggaactggatgaactgtttatcctcccctttcttcaggaactgctcatgcaggagc
ttcagtagatttaactattttttctttacatttagccgggatttcctcaattttaggggc
agtaaattttattacgactgtaattaatatgcgatctgctggaattactttagaccgact
acctctatttgtatgatctgtagtaattacagctgtattattacttttatctctccctgt
attagctggtgcaattactatattattaactgaccgaaacttaaatacttctttctttga
cccaattggaggaggagaccc
>KF211484.1_Aedes_japonicus_Germany|Sarstedt
ttttggtgtttgatccggaatagtaggaacatctttaagaattttaattcgtactgaatt
aagacacccaggaatatttattggaaatgatcaagtttataatgttattgtaacagctca
tgcctttattataattttttttatagttatacctattataattggagggtttggaaattg
actagttcctttaatattaggagctccagatatagctttccctcgaataaataatataag
tttttgaatattacccccttccttaaccttactactttcaagtagaatggtagaaaatgg
gtctggaactggatgaactgtttatcctcccctttcttcaggaactgctcatgcaggagc
ttcagtagatttaactattttttctttacatttagccgggatttcctcaattttaggggc
agtaaattttattacgactgtaattaatatgcgatctgctggaattactttagaccgact
acctctatttgtatgatctgtagtaattacagctgtattattacttttatctctccctgt
attagctggtgcaattactatattattaactgaccgaaacttaaatacttctttctttga
cccaattggaggaggagaccc
>KF211485.1_Aedes_japonicus_Germany|Ronnenberg
ttttggtgtttgatccggaatagtaggaacatctttaagaattttaattcgtactgaatt
aagacacccaggaatatttattggaaatgatcaagtttataatgttattgtaacagctca
tgcctttattataattttttttatagttatacctattataattggagggtttggaaattg
actagttcctttaatattaggagctccagatatagctttccctcgaataaataatataag
tttttgaatattacccccttccttaaccttactactttcaagtagaatggtagaaaatgg
gtctggaactggatgaactgtttatcctcccctttcttcaggaactgctcatgcaggagc
ttcagtagatttaactattttttctttacatttagccgggatttcctcaattttaggggc
agtaaattttattacgactgtaattaatatgcgatctgctggaattactttagaccgact
acctctatttgtatgatctgtagtaattacagctgtattattacttttatctctccctgt
attagctggtgcaattactatattattaactgaccgaaacttaaatacttctttctttga
cccaattggaggaggagaccc
>KF211486.1_Aedes_japonicus_Germany|Extertal
ttttggtgtttgatccggaatagtaggaacatctttaagaattttaattcgtactgaatt
aagacacccaggaatatttattggaaatgatcaagtttataatgttattgtaacagctca
tgcctttattataattttttttatagttatacctattataattggagggtttggaaattg
actagttcctttaatattaggagctccagatatagctttccctcgaataaataatataag
tttttgaatattacccccttccttaaccttactactttcaagtagaatggtagaaaatgg
gtctggaactggatgaactgtttatcctcccctttcttcaggaactgctcatgcaggagc
ttcagtagatttaactattttttctttacatttagccgggatttcctcaattttaggggc
agtaaattttattacgactgtaattaatatgcgatctgctggaattactttagaccgact
acctctatttgtatgatctgtagtaattacagctgtattattacttttatctctccctgt
attagctggtgcaattactatattattaactgaccgaaacttaaatacttctttctttga
cccaattggaggaggagaccc
>KF211487.1_Aedes_japonicus_Germany|Barsinghausen
ttttggtgtttgatccggaatagtaggaacatctttaagaattttaattcgtactgaatt
aagacacccaggaatatttattggaaatgatcaagtttataatgttattgtaacagctca
tgcctttattataattttttttatagttatacctattataattggagggtttggaaattg
actagttcctttaatattaggagctccagatatagctttccctcgaataaataatataag
tttttgaatattacccccttccttaaccttactactttcaagtagaatggtagaaaatgg
gtctggaactggatgaactgtttatcctcccctttcttcaggaactgctcatgcaggagc
ttcagtagatttaactattttttctttacatttagccgggatttcctcaattttaggggc
agtaaattttattacgactgtaattaatatgcgatctgctggaattactttagaccgact
acctctatttgtatgatctgtagtaattacagctgtattattacttttatctctccctgt
attagctggtgcaattactatattattaactgaccgaaacttaaatacttctttctttga
cccaattggaggaggagaccc
>KF211488.1_Aedes_japonicus_Germany|Porta_Westfalica
ttttggtgtttgatccggaatagtaggaacatctttaagaattttaattcgtactgaatt
aagacacccaggaatatttattggaaatgatcaagtttataatgttattgtaacagctca
tgcctttattataattttttttatagttatacctattataattggagggtttggaaattg
actagttcctttaatattaggagctccagatatagctttccctcgaataaataatataag
tttttgaatattacccccttccttaaccttactactttcaagtagaatggtagaaaatgg
gtctggaactggatgaactgtttatcctcccctttcttcaggaactgctcatgcaggagc
ttcagtagatttaactattttttctttacatttagccgggatttcctcaattttaggggc
agtaaattttattacgactgtaattaatatgcgatctgctggaattactttagaccgact
acctctatttgtatgatctgtagtaattacagctgtattattacttttatctctccctgt
attagctggtgcaattactatattattaactgaccgaaacttaaatacttctttctttga
cccaattggaggaggagaccc
>KF211489.1_Aedes_japonicus_Germany|Bad_Eilsen
ttttggtgtttgatccggaatagtaggaacatctttaagaattttaattcgtactgaatt
aagacacccaggaatatttattggaaatgatcaagtttataatgttattgtaacagctca
tgcctttattataattttttttatagttatacctattataattggagggtttggaaattg
actagttcctttaatattaggagctccagatatagctttccctcgaataaataatataag
tttttgaatattacccccttccttaaccttactactttcaagtagaatggtagaaaatgg
gtctggaactggatgaactgtttatcctcccctttcttcaggaactgctcatgcaggagc
ttcagtagatttaactattttttctttacatttagccgggatttcctcaattttaggggc
agtaaattttattacgactgtaattaatatgcgatctgctggaattactttagaccgact
acctctatttgtatgatctgtagtaattacagctgtattattacttttatctctccctgt
attagctggtgcaattactatattattaactgaccgaaacttaaatacttctttctttga
cccaattggaggaggagaccc
>KF211490.1_Aedes_japonicus_Germany|Extertal
ttttggtgtttgatccggaatagtaggaacatctttaagaattttaattcgtactgaatt
aagacacccaggaatatttattggaaatgatcaagtttataatgttattgtaacagctca
tgcctttattataattttttttatagttatacctattataattggagggtttggaaattg
actagttcctttaatattaggagctccagatatagctttccctcgaataaataatataag
tttttgaatattacccccttccttaaccttactactttcaagtagaatggtagaaaatgg
gtctggaactggatgaactgtttatcctcccctttcttcaggaactgctcatgcaggagc
ttcagtagatttaactattttttctttacatttagccgggatttcctcaattttaggggc
agtaaattttattacgactgtaattaatatgcgatctgctggaattactttagaccgact
acctctatttgtatgatctgtagtaattacagctgtattattacttttatctctccctgt
attagctggtgcaattactatattattaactgaccgaaacttaaatacttctttctttga
cccaattggaggaggagaccc
>KF211491.1_Aedes_japonicus_Germany|Gehrden
ttttggtgtttgatccggaatagtaggaacatctttaagaattttaattcgtactgaatt
aagacacccaggaatatttattggaaatgatcaagtttataatgttattgtaacagctca
tgcctttattataattttttttatagttatacctattataattggagggtttggaaattg
actagttcctttaatattaggagctccagatatagctttccctcgaataaataatataag
tttttgaatattacccccttccttaaccttactactttcaagtagaatggtagaaaatgg
gtctggaactggatgaactgtttatcctcccctttcttcaggaactgctcatgcaggagc
ttcagtagatttaactattttttctttacatttagccgggatttcctcaattttaggggc
agtaaattttattacgactgtaattaatatgcgatctgctggaattactttagaccgact
acctctatttgtatgatctgtagtaattacagctgtattattacttttatctctccctgt
attagctggtgcaattactatattattaactgaccgaaacttaaatacttctttctttga
cccaattggaggaggagaccc
>KF211492.1_Aedes_japonicus_Germany|Bad_Muender
ttttggtgtttgatccggaatagtaggaacatctttaagaattttaattcgtactgaatt
aagacacccaggaatatttattggaaatgatcaagtttataatgttattgtaacagctca
tgcctttattataattttttttatagttatacctattataattggagggtttggaaattg
actagttcctttaatattaggagctccagatatagctttccctcgaataaataatataag
tttttgaatattacccccttccttaaccttactactttcaagtagaatggtagaaaatgg
gtctggaactggatgaactgtttatcctcccctttcttcaggaactgctcatgcaggagc
ttcagtagatttaactattttttctttacatttagccgggatttcctcaattttaggggc
agtaaattttattacgactgtaattaatatgcgatctgctggaattactttagaccgact
acctctatttgtatgatctgtagtaattacagctgtattattacttttatctctccctgt
attagctggtgcaattactatattattaactgaccgaaacttaaatacttctttctttga
cccaattggaggaggagaccc
>KF211493.1_Aedes_japonicus_Germany|Porta_Westfalica
ttttggtgtttgatccggaatagtaggaacatctttaagaattttaattcgtactgaatt
aagacacccaggaatatttattggaaatgatcaagtttataatgttattgtaacagctca
tgcctttattataattttttttatagttatacctattataattggagggtttggaaattg
actagttcctttaatattaggagctccagatatagctttccctcgaataaataatataag
tttttgaatattacccccttccttaaccttactactttcaagtagaatggtagaaaatgg
gtctggaactggatgaactgtttatcctcccctttcttcaggaactgctcatgcaggagc
ttcagtagatttaactattttttctttacatttagccgggatttcctcaattttaggggc
agtaaattttattacgactgtaattaatatgcgatctgctggaattactttagaccgact
acctctatttgtatgatctgtagtaattacagctgtattattacttttatctctccctgt
attagctggtgcaattactatattattaactgaccgaaacttaaatacttctttctttga
cccaattggaggaggagaccc
>KF211494.1_Aedes_japonicus_Germany|Sarstedt
ttttggtgtttgatccggaatagtaggaacatctttaagaattttaattcgtactgaatt
aagacacccaggaatatttattggaaatgatcaagtttataatgttattgtaacagctca
tgcttttattataattttttttatagttatacctattataattggagggtttggaaattg
actagttcctttaatattaggagctccagatatagctttccctcgaataaataatataag
tttttgaatattacccccttctttaaccttactactttcaagtagaatggtagaaaatgg
atctggaactggatgaactgtttatcctcccctttcttcaggaactgctcatgcaggagc
ttcagtagatttaactattttttctttacatttagccgggatttcctcaattttaggagc
agtaaattttattacgactgtaattaatatacgatctgctggaattactttagaccgact
acctttatttgtatgatctgtagtaattacagctgtattattacttttatctctccctgt
attagctggtgcaattactatattattaactgaccgaaacttaaatacttctttctttga
cccaattggaggaggagaccc
>KF211495.1_Aedes_japonicus_Germany|Extertal
ttttggtgtttgatccggaatagtaggaacatctttaagaattttaattcgtactgaatt
aagacacccaggaatatttattggaaatgatcaagtttataatgttattgtaacagctca
tgcttttattataattttttttatagttatacctattataattggagggtttggaaattg
actagttcctttaatattaggagctccagatatagctttccctcgaataaataatataag
tttttgaatattacccccttctttaaccttactactttcaagtagaatggtagaaaatgg
atctggaactggatgaactgtttatcctcccctttcttcaggaactgctcatgcaggagc
ttcagtagatttaactattttttctttacatttagccgggatttcctcaattttaggagc
agtaaattttattacgactgtaattaatatacgatctgctggaattactttagaccgact
acctttatttgtatgatctgtagtaattacagctgtattattacttttatctctccctgt
attagctggtgcaattactatattattaactgaccgaaacttaaatacttctttctttga
cccaattggaggaggagaccc
>KF211496.1_Aedes_japonicus_Germany|Sarstedt
ttttggtgtttgatccggaatagtaggaacatctttaagaattttaattcgtactgaatt
aagacacccaggaatatttattggaaatgatcaagtttataatgttattgtaacagctca
tgcttttattataattttttttatagttatacctattataattggagggtttggaaattg
actagttcctttaatattaggagctccagatatagctttccctcgaataaataatataag
tttttgaatattacccccttctttaaccttactactttcaagtagaatggtagaaaatgg
atctggaactggatgaactgtttatcctcccctttcttcaggaactgctcatgcaggagc
ttcagtagatttaactattttttctttacatttagccgggatttcctcaattttaggagc
agtaaattttattacgactgtaattaatatacgatctgctggaattactttagaccgact
acctttatttgtatgatctgtagtaattacagctgtattattacttttatctctccctgt
attagctggtgcaattactatattattaactgaccgaaacttaaatacttctttctttga
cccaattggaggaggagaccc
>KF211497.1_Aedes_japonicus_Germany|Bad_Muender
ttttggtgtttgatccggaatagtaggaacatctttaagaattttaattcgtactgaatt
aagacacccaggaatatttattggaaatgatcaagtttataatgttattgtaacagctca
tgcttttattataattttttttatagttatacctattataattggagggtttggaaattg
actagttcctttaatattaggagctccagatatagctttccctcgaataaataatataag
tttttgaatattacccccttctttaaccttactactttcaagtagaatggtagaaaatgg
atctggaactggatgaactgtttatcctcccctttcttcaggaactgctcatgcaggagc
ttcagtagatttaactattttttctttacatttagccgggatttcctcaattttaggagc
agtaaattttattacgactgtaattaatatacgatctgctggaattactttagaccgact
acctttatttgtatgatctgtagtaattacagctgtattattacttttatctctccctgt
attagctggtgcaattactatattattaactgaccgaaacttaaatacttctttctttga
cccaattggaggaggagaccc
>KF211498.1_Aedes_japonicus_Germany|Rodenberg
ttttggtgtttgatccggaatagtaggaacatctttaagaattttaattcgtactgaatt
aagacacccaggaatatttattggaaatgatcaagtttataatgttattgtaacagctca
tgcttttattataattttttttatagttatacctattataattggagggtttggaaattg
actagttcctttaatattaggagctccagatatagctttccctcgaataaataatataag
tttttgaatattacccccttctttaaccttactactttcaagtagaatggtagaaaatgg
atctggaactggatgaactgtttatcctcccctttcttcaggaactgctcatgcaggagc
ttcagtagatttaactattttttctttacatttagccgggatttcctcaattttaggagc
agtaaattttattacgactgtaattaatatacgatctgctggaattactttagaccgact
acctttatttgtatgatctgtagtaattacagctgtattattacttttatctctccctgt
attagctggtgcaattactatattattaactgaccgaaacttaaatacttctttctttga
cccaattggaggaggagaccc
>KF211499.1_Aedes_japonicus_Germany|Barsinghausen
ttttggtgtttgatccggaatagtaggaacatctttaagaattttaattcgtactgaatt
aagacacccaggaatatttattggaaatgatcaagtttataatgttattgtaacagctca
tgcttttattataattttttttatagttatacctattataattggagggtttggaaattg
actagttcctttaatattaggagctccagatatagctttccctcgaataaataatataag
tttttgaatattacccccttctttaaccttactactttcaagtagaatggtagaaaatgg
atctggaactggatgaactgtttatcctcccctttcttcaggaactgctcatgcaggagc
ttcagtagatttaactattttttctttacatttagccgggatttcctcaattttaggagc
agtaaattttattacgactgtaattaatatacgatctgctggaattactttagaccgact
acctttatttgtatgatctgtagtaattacagctgtattattacttttatctctccctgt
attagctggtgcaattactatattattaactgaccgaaacttaaatacttctttctttga
cccaattggaggaggagaccc
>KF211500.1_Aedes_japonicus_Germany|Porta_Westfalica
ttttggtgtttgatccggaatagtaggaacatctttaagaattttaattcgtactgaatt
aagacacccaggaatatttattggaaatgatcaagtttataatgttattgtaacagctca
tgcttttattataattttttttatagttatacctattataattggagggtttggaaattg
actagttcctttaatattaggagctccagatatagctttccctcgaataaataatataag
tttttgaatattacccccttctttaaccttactactttcaagtagaatggtagaaaatgg
atctggaactggatgaactgtttatcctcccctttcttcaggaactgctcatgcaggagc
ttcagtagatttaactattttttctttacatttagccgggatttcctcaattttaggagc
agtaaattttattacgactgtaattaatatacgatctgctggaattactttagaccgact
acctttatttgtatgatctgtagtaattacagctgtattattacttttatctctccctgt
attagctggtgcaattactatattattaactgaccgaaacttaaatacttctttctttga
cccaattggaggaggagaccc
>KF211501.1_Aedes_japonicus_Germany|Bad_Muender
ttttggtgtttgatccggaatagtaggaacatctttaagaattttaattcgtactgaatt
aagacacccaggaatatttattggaaatgatcaagtttataatgttattgtaacagctca
tgcttttattataattttttttatagttatacctattataattggagggtttggaaattg
actagttcctttaatattaggagctccagatatagctttccctcgaataaataatataag
tttttgaatattacccccttctttaaccttactactttcaagtagaatggtagaaaatgg
atctggaactggatgaactgtttatcctcccctttcttcaggaactgctcatgcaggagc
ttcagtagatttaactattttttctttacatttagccgggatttcctcaattttaggagc
agtaaattttattacgactgtaattaatatacgatctgctggaattactttagaccgact
acctttatttgtatgatctgtagtaattacagctgtattattacttttatctctccctgt
attagctggtgcaattactatattattaactgaccgaaacttaaatacttctttctttga
cccaattggaggaggagaccc
>KF211502.1_Aedes_japonicus_Germany|Ronnenberg
ttttggtgtttgatccggaatagtaggaacatctttaagaattttaattcgtactgaatt
aagacacccaggaatatttattggaaatgatcaagtttataatgttattgtaacagctca
tgcttttattataattttttttatagttatacctattataattggagggtttggaaattg
actagttcctttaatattaggagctccagatatagctttccctcgaataaataatataag
tttttgaatattacccccttctttaaccttactactttcaagtagaatggtagaaaatgg
atctggaactggatgaactgtttatcctcccctttcttcaggaactgctcatgcaggagc
ttcagtagatttaactattttttctttacatttagccgggatttcctcaattttaggagc
agtaaattttattacgactgtaattaatatacgatctgctggaattactttagaccgact
acctttatttgtatgatctgtagtaattacagctgtattattacttttatctctccctgt
attagctggtgcaattactatattattaactgaccgaaacttaaatacttctttctttga
cccaattggaggaggagaccc
>KF211503.1_Aedes_japonicus_Germany|Bueckeburg
ttttggtgtttgatccggaatagtaggaacatctttaagaattttaattcgtactgaatt
aagacacccaggaatatttattggaaatgatcaagtttataatgttattgtaacagctca
tgcttttattataattttttttatagttatacctattataattggagggtttggaaattg
actagttcctttaatattaggagctccagatatagctttccctcgaataaataatataag
tttttgaatattacccccttctttaaccttactactttcaagtagaatggtagaaaatgg
atctggaactggatgaactgtttatcctcccctttcttcaggaactgctcatgcaggagc
ttcagtagatttaactattttttctttacatttagccgggatttcctcaattttaggagc
agtaaattttattacgactgtaattaatatacgatctgctggaattactttagaccgact
acctttatttgtatgatctgtagtaattacagctgtattattacttttatctctccctgt
attagctggtgcaattactatattattaactgaccgaaacttaaatacttctttctttga
cccaattggaggaggagaccc
>KF211504.1_Aedes_japonicus_Germany|Bad_Nenndorf
ttttggtgtttgatccggaatagtaggaacatctttaagaattttaattcgtactgaatt
aagacacccaggaatatttattggaaatgatcaagtttataatgttattgtaacagctca
tgcttttattataattttttttatagttatacctattataattggagggtttggaaattg
actagttcctttaatattaggagctccagatatagctttccctcgaataaataatataag
tttttgaatattacccccttcyttaaccttactactttcaagtagaatggtagaaaatgg
atctggaactggatgaactgtttatcctcccctttcttcaggaactgctcatgcaggagc
ttcagtagatttaactattttttctttacatttagccgggatttcctcaattttaggagc
agtaaattttattacgactgtaattaatatacgatctgctggaattactttagaccgact
acctttatttgtatgatctgtagtaattacagctgtattattacttttatctctccctgt
attagctggtgcaattactatattattaactgaccgaaacttaaatacttctttctttga
cccaattggaggaggagaccc
>KF211505.1_Aedes_japonicus_Germany|Barsinghausen
ttttggtgtttgatccggaatagtaggaacatctttaagaattttaattcgtactgaatt
aagacacccaggaatatttattggaaatgatcaagtttataatgttattgtaacagctca
tgcttttattataattttttttatagttatacctattataattggagggtttggaaattg
actagttcctttaatattaggagctccagatatagctttccctcgaataaataatataag
tttttgaatattacccccttccttaaccttactactttcaagtagaatggtagaaaatgg
atctggaactggatgaactgtttatcctcccctttcttcaggaactgctcatgcaggagc
ttcagtagatttaactattttttctttacatttagccgggatttcctcaattttaggagc
agtaaattttattacgactgtaattaatatacgatctgctggaattactttagaccgact
acctttatttgtatgatctgtagtaattacagctgtattattacttttatctctccctgt
attagctggtgcaattactatattattaactgaccgaaacttaaatacttctttctttga
cccaattggaggaggagaccc
>KF407927.1_Aedes_pseudotaeniatus_Pakistan|Punjab_Rawalpindi_Chattar_Park_Murree
ttttggagtttgatccggaatagtgggtacttctttaagaattctaattcgagcagaatt
aagacaccctgggatatttattggaaatgaccaaatttataatgttattgttacagcaca
tgcatttattataattttttttatagttatacctattataattggaggattcggaaattg
attagtgcctttaatattaggagcccctgatatagcatttcctcggataaataatataag
tttttgaatactacccccatctttaacccttcttctttctagaagaatagttgaaaatgg
gtcaggaacaggttgaactgtttacccccctctttcatcgggaactgcccatgcaggagc
ttcagtagacttaacaattttttcattacatttagctggtatttcatcaattttaggagc
tgttaattttattacaactgtaattaatatacgatctgctgggattacattagatcgatt
acctttatttgtttgatccgttgtaattactgcaattttattacttttatctctccctgt
tttagcaggagctattactatacttttaacagaccgaaacctgaatacttcattttttga
cccaattggtgggggagaccc
>KF407928.1_Aedes_pseudotaeniatus_Pakistan|Punjab_Rawalpindi_Chattar_Park_Murree
ttttggagtttgatccggaatagtgggtacttctttaagaattctaattcgagcagaatt
aagacaccctgggatatttattggaaatgaccaaatttataatgttattgttacagcaca
tgcatttattataattttttttatagttatacctattataattggaggattcggaaattg
attagtgcctttaatattgggagcccctgatatagcatttcctcgaataaataatataag
tttttgaatactacccccatctttaacccttcttctttctagtagaatggttgaaaatgg
gtcaggaacaggttgaactgtttatccccctctttcgtcagggactgcccatgcaggagc
ttcagtagacttaacaattttttcattacatttagctggtatttcatcaattttaggagc
tgttaattttattacaactgtaattaatatacgatctgctgggattacattagatcgatt
acctttatttgtttgatcagttgtaattactgcaattttattacttttatctctccctgt
tttagcgggagctattactatacttttaacagaccgaaacctaaatacttcattttttga
cccaattggtggaggagaccc
>KF407931.1_Aedes_pseudotaeniatus_Pakistan|Punjab_Rawalpindi_Chattar_Park_Murree
ttttggagtttgatccggaatagtgggtacttctttaagaattctaattcgagcagaatt
aagacaccctgggatatttattggaaatgaccaaatttataatgttattgttacagcaca
tgcatttattataattttttttatagttatacctattataattggaggattcggaaattg
attagtgcctttaatattaggagcccctgatatagcatttcctcggataaataatataag
tttttgaatactacccccatctttaacccttcttctttctagaagaatagttgaaaatgg
gtcaggaacaggttgaactgtttacccccctctttcatcgggaactgcccatgcaggagc
ttcagtagacttaacaattttttcattacatttagctggtatttcatcaattttaggagc
tgttaattttattacaactgtaattaatatacgatctgctgggattacattagatcgatt
acctttatttgtttgatccgttgtaattactgcaattttattacttttatctctccctgt
tttagcaggagctattactatacttttaacagaccgaaacctgaatacttcattttttga
cccaattggtgggggagaccc
>KJ768092.1_Ochlerotatus_caspius_Pakistan|Punjab_Bahawalpur_Lal_Sohnara_National_Park
tttcggagtttgatcaggaatagttggaacatcattaagagttttaattcgtgctgaatt
aagtcaaccaggtatatttattggaaatgaccaaatttataatgtaattgttacagctca
tgcttttattataattttctttatagtaatacctattataattggaggatttggaaattg
attagttcctttaatattaggagcaccagatatagcatttcctcgaataaataatataag
tttttgaatactacctccttcattaacactactactttcaagtagtatagtagaaaatgg
gtcaggaacaggatgaacagtttatccacctctttcatctggaactgctcatgcgggagc
ttcagttgatttaacaattttttctttacatttagcaggagtatcatcaattttaggagc
agtaaattttattactactgttattaatatacgatcagcaggaattacattagatcgatt
acctttatttgtatgatctgttgtaattacagctgtattattacttttatcattacctgt
tttagctggagctattactatattattaactgatcgaaatttaaatacttcattctttga
tcctattggaggaggagatcc
>KJ768114.1_Ochlerotatus_caspius_Pakistan|Punjab_Bahawalpur_Lal_Sohnara_National_Park
tttcggagtttgatcaggaatagttggaacatcattaagagttttaattcgtgctgaatt
aagtcaaccaggtatatttattggaaatgaccaaatttataatgtaattgttacagctca
tgcttttattataattttctttatagtaatacctattataattggaggatttggaaattg
attagttcctttaatattaggagcaccagatatagcatttcctcgaataaataatataag
tttttgaatactacctccttcattaacactactactttcaagtagtatagtagaaaatgg
atcaggaacaggatgaacagtttatccacctctttcatctggaactgctcatgcgggagc
ttcagttgatttaacaattttttctttacatttagcaggagtatcatcaattttaggagc
agtaaattttattactactgttattaatatacgatcagcaggaattacattagatcgatt
acctttatttgtatgatctgttgtaattacagctgtattattacttttatcattacctgt
tttagctggagctattactatattattaactgatcgaaatttaaatacttcattctttga
tcctattggaggaggagatcc
>KM258298.1_Aedes_koreicus_Belgium|Maasmechelen
tttcggagtttgatccggaatagtaaggacatctttaagaatcttaattcgaactgaact
aagacaccctggaatatttattggaaatgatcaagtttataacgttattgtaacagctca
tgcttttattataattttttttatagttatacctattataattggaggattcggaaattg
actagttcctctaatattaggtgccccagatatagcctttcctcgaataaataatataag
tttctgaatactgcctccctcattaactttactactttcaagaagtatagtagaaaatgg
gtctggaacaggatgaactgtttatctctctctttcttcaggaactgcccatgcaggggc
ctcagtagatttaaccagtttttctcttcaattagccgtaattgcttccattttaggagc
agtaaattttattacaactgttattaatatacgatccgctggaattactttagatcgatt
accattatttgtatgatcagttgtaattacagctgtactacttcttttatctttacctgt
tttagccggagcaattactatactattaacagaccgaaatttaaatacttctttctttga
ccctattggaggaggagatcc
>KM258299.1_Aedes_koreicus_Belgium|Maasmechelen
tttcggagtttgatccggaatagtagggacatctttaagaatcttaatccgaactgaatt
aagacaccctggaatatttattggaaatgatcaagtttataatgttattgtaacagccca
tgcttttattataattttttttatagtaatacctattataattggaggactcggaaattg
attagttcctctaatattaggagccccagatatagccttcccccgaataaataatataag
tttttgaatactacccccctcattaactctactactttcaagaagtatagtagaaaatgg
gtctgggacaggatgaactgtttatccccctctttcttcaggaactgctcatgcaggagc
ctcagtagatttaacaattttttctcttcatttagctggaatttcctctattttaggagc
agtaaattttattacaactgttattaatatacgatctgctggaattactttagatcgatt
acccttatttgtatgatcagttgtaattacagctgtattacttcttttatctttacctgt
tctagccggagcaattactatattattaacagaccgaaatttaaatacttctttcttcga
ccctattggaggaggagaccc
>KM258300.1_Aedes_japonicus_Belgium|Natoye
ttttggtgtttgatccggaatagtaggaacatctttaagaattttaattcgtactgaatt
aagacacccaggaatatttattggaaatgatcaagtttataatgttattgtaacagctca
tgcttttattataattttttttatagttatacctattataattggagggtttggaaattg
actagttcctttaatattaggagctccagatatagctttccctcgaataaataatataag
tttttgaatattacccccttccttaaccttactactttcaagtagaatggtagaaaatgg
gtctggaactggatgaactgtttatccccccctttcttcaggaactgctcatgcaggagc
ttcagtagatttaactattttttctttacatttagccgggatttcctcaattttaggggc
agtaaattttattacgactgtaattaatatacgatctgctggaattactttagaccgact
acctttatttgtatgatctgtagtaattacagctgtattattacttttatctctccctgt
attagctggtgcaattactatattattaactgaccgaaacttaaatacttctttctttga
cccaattggaggaggagatcc
>KM258301.1_Aedes_japonicus_Belgium|Natoye
ttttggtgtttgatccggaatagtaggaacatctttaagaattttaattcgtactgaatt
aagacacccaggaatatttattggaaatgatcaagtttataatgttattgtaacagctca
tgcttttattataattttttttatagttatacctattataattggagggtttggaaattg
actagttcctttaatattaggagctccagatatagctttccctcgaataaataatataag
tttttgaatattacccccttccttaaccttactactttcaagtagaatggtagaaaatgg
gtctggaactggatgaactgtttatccccccctttcttcaggaactgctcatgcaggagc
ttcagtagatttaactattttttctttacatttagccgggatttcctcaattttaggggc
agtaaattttattacgactgtaattaatatacgatctgctggaattactttagaccgact
acctttatttgtatgatctgtagtaattacagctgtattattacttttatctctccctgt
attagctggtgcaattactatattattaactgaccgaaacttaaatacttctttctttga
cccaattggaggaggagatcc
>KM258302.1_Aedes_japonicus_Belgium|Natoye
ttttggtgtttgatccggaatagtaggaacatctttaagaattttaattcgtactgaatt
aagacacccaggaatatttattggaaatgatcaagtttataatgttattgtaacagctca
tgcttttattataattttttttatagttatacctattataattggagggtttggaaattg
actagttcctttaatattaggagctccagatatagctttccctcgaataaataatataag
tttttgaatattacccccttccttaaccttactactttcaagtagaatggtagaaaatgg
gtctggaactggatgaactgtttatccccccctttcttcaggaactgctcatgcaggagc
ttcagtagatttaactattttttctttacatttagccgggatttcctcaattttaggggc
agtaaattttattacgactgtaattaatatacgatctgctggaattactttagaccgact
acctttatttgtatgatctgtagtaattacagctgtattattacttttatctctccctgt
attagctggtgcaattactatattattaactgaccgaaacttaaatacttctttctttga
cccaattggaggaggagatcc
>KM258303.1_Aedes_japonicus_Belgium|Natoye
ttttggtgtttgatccggaatagtaggaacatctttaagaattttaattcgtactgaatt
aagacacccaggaatatttattggaaatgatcaagtttataatgttattgtaacagctca
tgcttttattataattttttttatagttatacctattataattggagggtttggaaattg
actagttcctttaatattaggagctccagatatagctttccctcgaataaataatataag
tttttgaatattacccccttccttaaccttactactttcaagtagaatggtagaaaatgg
gtctggaactggatgaactgtttatccccccctttcttcaggaactgctcatgcaggagc
ttcagtagatttaactattttttctttacatttagccgggatttcctcaattttaggggc
agtaaattttattacgactgtaattaatatacgatctgctggaattactttagaccgact
acctttatttgtatgatctgtagtaattacagctgtattattacttttatctctccctgt
attagctggtgcaattactatattattaactgaccgaaacttaaatacttctttctttga
cccaattggaggaggagatcc
>KM258354.1_Ochlerotatus_caspius_Belgium|Bredene
tttcggagtttgatcaggaatagttggaacatcattaagaattttaattcgtgctgaatt
aagtcaaccaggtatatttattggaaatgaccaaatttataatgtaattgttacagctca
tgcttttattataattttctttatagtaatacctattataattggagggtttggaaattg
attagttcctttaatattaggagcaccagacatagcatttcctcgaataaataatataag
tttttgaatactacctccttcattaacactactactttcaagtagtatagtggaaaatgg
atcaggaacaggatgaacagtttatccacctctttcatctggaactgctcatgcaggagc
ctcagtagatttaacaattttttctttacatttagcaggagtatcatcaattttaggagc
agtaaattttattactactgttattaatatacgatcagcaggaattacattagatcgatt
acctttatttgtttgatctgttgtaattacagctgtattattacttttatcattacctgt
tttagcaggagctattactatattgttaactgatcgaaatttaaatacttcattctttga
ccctattggaggaggagatcc
>KM258355.1_Ochlerotatus_caspius_Belgium|Bredene
tttcggagtttgatcaggaatagttggaacatcattaagaattttaattcgtgctgaatt
aagtcaaccaggtatatttattggaaatgaccaaatttataatgtaattgttacagctca
tgcttttattataattttctttatagtaatacctattataattggaggatttggaaattg
attagttcctttaatattaggagcaccagatatagcatttcctcgaataaataatataag
tttttgaatactacctccttcattaacactgctactttcaagtagtatagtagaaaatgg
atcaggaacagggtgaacagtttatccacctctttcatctggaactgctcatgcaggagc
ctcagttgatttaacaattttttctttacatttagcaggagtatcatcaattttaggagc
agtaaattttattactactgttattaatatacgatcagcaggaattacattagatcgatt
acctttatttgtttgatctgttgtaattacagctgtattattacttttatcattacctgt
tttagctggagctattactatattattaactgatcgaaatttaaatacttcatttttcga
ccctattggaggaggagatcc
>KM258356.1_Ochlerotatus_caspius_Belgium|Bredene
tttcggagtttgatcaggaatagttggaacatcattaagaattttaattcgtgctgaatt
aagtcaaccaggtatatttattggaaatgaccaaatttataatgtaattgttacagctca
tgcttttattataattttctttatagtaatacctattataattggagggtttggaaattg
attagttcctttaatattaggagcaccagacatagcatttcctcgaataaataatataag
tttttgaatactacctccttcattaacactactactttcaagtagtatagtggaaaatgg
atcaggaacaggatgaacagtttatccacctctttcatctggaactgctcatgcaggagc
ctcagtagatttaacaattttttctttacatttagcaggagtatcatcaattttaggagc
agtaaattttattactactgttattaatatacgatcagcaggaattacattagatcgatt
acctttatttgtttgatctgttgtaattacagctgtattattacttttatcattacctgt
tttagctggagctattactatattattaactgatcgaaatttaaatacttcattctttga
ccctattggaggaggagatcc
>KM258357.1_Ochlerotatus_caspius_Belgium|Ghlin
tttcggagtttgatcaggaatagttggaacatcattaagaattttaattcgtgctgaatt
aagtcaaccaggtatatttattggaaatgaccaaatttataatgtaattgttacagctca
tgcttttattataattttctttatagtaatacctattataattggagggtttggaaattg
attagttcctttaatattaggagcaccagacatagcatttcctcgaataaataatataag
tttttgaatactacctccttcattaacactactactttcaagtagtatagtggaaaatgg
gtcaggaacaggatgaacagtttatccacctctttcatctggaactgctcatgcaggagc
ctcagtagatttaacaattttttctttacatttagcaggagtatcatcaattttaggagc
agtaaattttattactactgttattaatatacgatcagcaggaattacattagatcgatt
acctttatttgtttgatctgttgtaattacagctgtattattacttttatcattacctgt
tttagcaggagctattactatattgttaactgatcgaaatttaaatacttcattctttga
ccctattggaggaggagatcc
>KM258358.1_Ochlerotatus_caspius_Belgium|Ghlin
tttcggaatttgatcaggaatagttggaacatcattaagaattttaattcgtgctgaatt
aagtcaaccaggtatatttattggaaatgaccaaatttataatgtaattgttacagctca
tgcttttattataattttctttatagtaatacctattataattggagggtttggaaattg
attagttcctttaatattaggagcaccagacatagcatttcctcgaataaataatataag
tttttgaatactacctccttcattaacactactactttcaagtagtatagtggaaaatgg
atcaggaacaggatgaacagtttatccacctctttcatctggaactgctcatgcaggagc
ctcagtagatttaacaattttttctttacatttagcaggagtatcatcaattttaggagc
agtaaattttattactactgttattaatatacgatcagcaggaattacattagatcgatt
acctttatttgtttgatctgttgtaattacagctgtattattacttttatcattacctgt
tttagctggagctattactatattattaactgatcgaaatttaaatacttcattctttga
ccctattggaggaggagatcc
>KM258359.1_Ochlerotatus_caspius_Belgium|Lummen
tttcggagtttgatcaggaatagttggaacatcattaagagttttaattcgtgctgaatt
aagtcaaccaggtatatttattggaaatgaccaaatttataatgtaattgttacagctca
tgcttttattataattttctttatagtaatacctattataattggagggtttggaaattg
attagttcctttaatattaggagcaccagacatagcatttcctcgaataaataatataag
tttttgaatactacctccttcattaacactactactttcaagtagtatagtggaaaatgg
atcaggaacaggatgaacagtttatccacctctttcatctggaactgctcatgcaggagc
ctcagtagatttaacaattttttctttacatttagcaggagtatcatcaattttaggagc
agtaaattttattactactgttattaatatacgatcagcaggaattacattagatcgatt
acctttatttgtttgatctgttgtaattacagctgtattattacttttatcattacctgt
tttagctggagctattactatattattaactgatcgaaatttaaatacttcattctttga
ccctattggaggaggagaccc
>KM258360.1_Ochlerotatus_caspius_Belgium|Lummen
tttcggagtttgatcaggaatagttggaacatcattaagagttttaattcgtgctgaatt
aagtcaaccaggtatatttattggaaatgaccaaatttataatgtaattgttacagctca
tgcttttattataattttctttatagtaatacctattataattggaggatttggaaattg
attagttcctttaatattaggagcaccagatatagcatttcctcgaataaataatataag
tttttgaatactacctccttcattaacactactactttcaagtagtatagtagaaaatgg
gtcaggaacaggatgaacagtttatccacctctttcatctggaactgctcatgcaggagc
ctcagttgatttaacaattttttctttacatttagcaggagtatcatcaattttaggagc
agtaaattttattactactgttattaatatacgatcagcaggaattacattagatcgatt
acctttatttgtttgatctgttgtaattacagctgtattattacttttatcattacctgt
tttagctggagctattactatattattaactgatcgaaatttaaatacttcattcttcga
ccctattggaggaggagatcc
>KM258361.1_Ochlerotatus_caspius_Belgium|Schaffen
tttcggagtttgatcaggaatagttggaacatcattaagaattttaattcgagctgaatt
aagtcaaccaggtatatttattggaaatgaccaaatttataatgtaattgttacagctca
tgcttttattataattttctttatagtaatacctattataattggaggatttgggaattg
attagttcctttaatattaggagccccagatatagcatttcctcgaataaataatataag
tttttgaatactacctccttcattaacactactactttcaagtagtatagtagaaaatgg
gtcaggaacagggtgaacagtttatccacctctttcttctggaactgctcatgcaggagc
ttcagttgatttaacaattttttctttacatttagctggagtatcgtcaattttaggagc
agtaaattttattactactgttattaatatacgatcagcaggaattactttagatcgatt
acctttatttgtttgatctgttgtaattacagcagtattattacttttatcattacctgt
tttagctggagctattactatattattaactgatcgaaatttaaatacttcattctttga
tcctattggaggaggagatcc
>KM258362.1_Ochlerotatus_caspius_Belgium|Schaffen
tttcggagtttgatcaggaatagttggaacatcattaagaattttaattcgtgctgaatt
aagtcaaccaggtatatttattggaaatgaccaaatttataatgtaattgttacagctca
tgcttttattataattttctttatagtaatacctattataattggaggatttggaaattg
attagttcctttaatattaggagccccagatatagcatttcctcgaataaataatataag
tttttgaatactacctccttcattaacactactactttcaagtagtatagtagaaaatgg
gtcaggaacagggtgaacagtttatccacctctttcttctggaactgctcatgcaggagc
ttcagttgatttaacaattttttctttacatttagctggagtatcatcaattttaggagc
agtaaattttattactactgttattaatatacgatcagcaggaattactttagatcgatt
acctttatttgtttgatctgttgtaattacagcagtattattacttttatcattacctgt
tttagctggagctattactatattattaactgatcgaaatttaaatacttcattctttga
tcctattggaggaggagatcc
>KM258363.1_Ochlerotatus_caspius_Belgium|Antwerpen
tttcggagtttgatcaggaatagttggaacatcattaagaattttaattcgtgctgaatt
aagtcaaccaggtatatttattggaaatgaccaaatttataatgtaattgttacagctca
tgcttttattataattttctttatagtaatacctattataattggagggtttggaaattg
attagttcctttaatattaggagcaccagacatagcatttcctcgaataaataatataag
tttttgaatactacctccttcattaacactactactttcaagtagtatagtggaaaatgg
gtcaggaacaggatgaacagtttatccacctctttcatctggaactgctcatgcaggagc
ctcagtagatttaacaattttttctttacatttagcaggagtatcatcaattttaggagc
agtaaattttattactactgttattaatatacgatcagcaggaattacattagatcgatt
acctttatttgtttgatctgttgtaattacagctgtattattacttttatcattacctgt
tttagcaggagctattactatattgttaactgatcgaaatttaaatacttcattctttga
ccctattggaggaggagatcc
>KM258364.1_Ochlerotatus_caspius_Belgium|Geel
tttcggagtttgatcaggaatagttggaacatcattaagaattttaattcgtgctgaatt
aagtcaaccaggtatatttattggaaatgaccaaatttataatgtaattgttacagctca
tgcttttattataattttctttatagtaatacctattataattggagggtttggaaattg
attagttcctttaatattaggagcaccagatatagcatttcctcgaataaataatataag
tttttgaatactacctccttcattaacactactactttcaagtagtatagtggaaaatgg
gtcaggaacaggatgaacagtttatccacctctttcatctggaactgctcatgcaggagc
ctcagtagatttaacaattttttctttacatttagcaggagtatcatcaattttaggagc
agtaaattttattactactgttattaatatacgatcagcaggaattacattagatcgatt
acctttatttgtttgatctgttgtaattacagctgtattattacttttatcattacctgt
tttagcgggagctattactatattgttaactgatcgaaatttaaatacttcattctttga
tcctattggaggaggagatcc
>KM258365.1_Ochlerotatus_caspius_Belgium|Muizen
tttcggagtttgatcaggaatagttggaacatcattaagagttttaattcgtgctgaatt
aagtcaaccaggtatatttattggaaatgaccaaatttataatgtaattgttacagctca
tgcttttattataattttctttatagtaatacctattataattggagggtttggaaattg
attagttcctttaatattaggagcaccagacatagcatttcctcgaataaataatataag
tttttgaatactacctccttcattaacactactacttttaagtagtatagtggaaaatgg
atcaggaacaggatgaacagtttatccacctctttcatctggaactgctcatgcaggagc
ctcagtagatttaacaattttttctttacatttagcaggagtatcatcaattttaggagc
agtaaattttattactactgttattaatatacgatcagcaggaattacattagatcgatt
acctttatttgtttgatctgttgtaattacagctgtattattacttttatcattacctgt
tttagctggagctattactatattattaactgatcgaaatttaaatacttcattctttga
ccctattggaggaggagaccc
>KM258366.1_Ochlerotatus_caspius_Belgium|Antwerpen
tttcggagtttgatcaggaatagttggaacatcattaagagttttaattcgtgctgaatt
aagtcaaccaggtatatttattggaaatgaccaaatttataatgtaattgttacagctca
tgcttttattataattttctttatagtaatacctattataattggagggtttggaaattg
attagttcctttaatattaggagcaccagacatagcatttcctcgaataaataatataag
tttttgaatattacctccttcattaacactactactntcaagtagtatagtggaaaatgg
atcaggaacaggatgaacagtttatccacctctttcatctggaactgctcatgcaggagc
ctcagtagatttaacaattttttctttacatttagcaggagtatcgtcaattttaggagc
agtaaattttattactactgttattaatatacgatcagcaggaattacattagatcgatt
acctttatttgtttgatctgttgtaattacagctgtattattacttttatcattacctgt
tttagctggagcaattactatattattaactgatcgaaatttaaatacttcattctttga
ccctattggaggaggagatcc
>KM258367.1_Ochlerotatus_caspius_Belgium|Verrebroek
tttcggagtttgatcaggaatagatggaacatcattaagaattttaattcgtgctgaatt
aagtcaaccaggtatatttattggaaatgaccaaatttataatgtaattgtcacagctca
tgcttttattataattttctttatagtaatacctattataattggaggatttggaaattg
attagttcctttaatattaggagcaccagacatagcatttcctcgaataaataatataag
tttttgaatactacctccttcattaacactactactctcaagtagtatagtggaaaatgg
atcaggaacaggatgaacagtttatccacctctttcatctggaactgctcatgcaggagc
ctcagtagatttaacaattttttctttacatttagcaggagtatcatcaattttaggagc
agtaaattttattactactgttattaatatacgatcagcaggaattacattagatcgatt
acctttatttgtttgatctgttgtaattacagctgtattattacttttatcattacctgt
tttagctggagctattactatattattaactgatcgaaatttaaatacttcattctttga
ccctattggaggaggagatcc
>KM457565.1_Ochlerotatus_atropalpus
ttttggagtttgatccggaataattggaacatctttaagaattttaatccgagcggaatt
aagacaacctggtatatttattggtaatgatcaaatttataacgtaattgttacagctca
tgcttttattataattttttttatagtaatacctattataattggagggtttggaaattg
attagtccctttaatattaggagccccagatatagcttttccacgaataaataatataag
tttttgaatattacctccttcattaactctattactttctagaagtatagtagaaaatgg
atcaggtacagggtgaactgtttacccacctttatcatctggtactgctcatgcaggagc
atcagtagatttaacaattttttctcttcatttagctgggatttcttcaattttaggagc
tgtaaattttattacaactgtaattaatatacgatcatcaggaattactttagatcgatt
acctttatttgtatgatctgtagtaatcacagctattctacttcttttatctttacctgt
attagctggtgctattactatattattaacagaccgaaatttaaatacttcattttttga
cccaattggaggaggagaccc
>KM457566.1_Ochlerotatus_atropalpus
ttttggagtttgatccggaataattggaacatctttaagaattttaatccgagcagaatt
aagacaacctggtatatttattggtaatgatcaaatttataacgtaattgttacagctca
tgcttttattataattttttttatagtaatacctattataattggaggatttggaaattg
attagtccctttaatattaggagccccagatatagcttttccacgaataaataatataag
tttttgaatattacctccttcattaactctattactttctagaagtatagtagaaaatgg
atcaggtacagggtgaactgtttacccacctttatcatctggcactgctcatgcaggagc
atcagtagatttaacaattttttctcttcatttagctgggatttcttcaattttaggagc
tgtaaattttattacaaccgtaattaatatacgatcatcaggaattactttagatcgatt
acctttatttgtatgatctgtagtaatcacagctattctacttcttttatctttacctgt
attagctggtgctattactatattattaacagaccgaaatttaaatacttcattttttga
cccaattggaggaggagaccc
>KM457567.1_Ochlerotatus_atropalpus
ttttggagtttgatccggaataattggaacatctttaagaattttaatccgagcggaatt
aagacaacctggtatatttattggtaatgatcaaatttataacgtaattgttacagctca
tgcttttattataattttttttatagtaatacctattataattggagggtttggaaattg
attagtccctttaatattaggagccccagatatagcttttccacgaataaataatataag
tttttgaatattacctccttcattaactctattactttctagaagtatagtagaaaatgg
atcaggtacagggtgaactgtttacccacctttatcatctggtactgctcatgcaggagc
atcagtagatttaacaattttttctcttcatttagctgggatttcttcaattttaggagc
tgtaaattttattacaactgtaattaatatacgatcatcaggaattactttagatcgatt
acctttatttgtatgatctgtagtaatcacagctattctacttcttttatctttacctgt
attagctggtgctattactatattattaacagaccgaaatttaaatacttcattttttga
cccaattggaggaggagaccc
>KM457568.1_Ochlerotatus_caspius
tttcggagtttgatcaggaatagttggaacatcattaagaattttaattcgtgctgaatt
aagtcaaccaggtatatttattggaaatgaccaaatttataatgtaattgttacagctca
tgcttttattataattttctttatagtaatacctattataattggagggtttggaaattg
attagttcctttaatattaggagcaccagacatagcatttcctcgaataaataatataag
tttttgaatactacctccgtcattaacactactactttcaagtagtatagtggaaaatgg
gtcaggaacaggatgaacagtttatccacctctttcatctggaactgctcatgcaggagc
ctcagtagatttaacaattttttctttacatttagcaggagtatcatcaattttaggagc
agtaaattttattactactgttattaatatacgatcagcaggaattacattagatcgatt
acctttatttgtttgatctgttgtaattacagctgtattattacttttatcattacctgt
tttagcaggagctattactatattattaactgatcgaaatttaaatacttcattctttga
ccctattggaggaggagatcc
>KM457569.1_Ochlerotatus_caspius
tttcggagtttgatcaggaatagttggaacatcattaagaattttaattcgtgctgaatt
aagtcaaccaggtatatttattggaaatgaccaaatttataatgtaattgttacagctca
tgcttttattataattttctttatagtaatacctattataattggagggtttggaaattg
attagttcctttaatattaggagcaccagacatagcatttcctcgaataaataatataag
tttttgaatactacctccttcattaacactactactttcaagtagtatagtggaaaatgg
gtcaggaacaggatgaacagtttatccacctctttcatctggaactgctcatgcaggagc
ctcagtagatttaacaattttttctttacatttagcaggagtatcatcaattttaggagc
agtaaattttattactactgttattaatatacgatcagcaggaattacattagatcgatt
acctttatttgtttgatctgttgtaattacagctgtattattacttttatcattacctgt
tttagcaggagctattactatattattaactgatcgaaatttaaatacttcattctttga
ccctattggaggaggagatcc
>KM457579.1_Aedes_japonicus
ttttggtgtttgatccggaatagtaggaacatctttaagaattttaattcgtactgaatt
aagacacccaggaatatttattggaaatgatcaagtttataatgttattgtaacagctca
tgcttttattataattttttttatagttatacctattataattggagggtttggaaattg
actagttcctttaatattaggagctccagatatagctttccctcgaataaataatataag
tttttgaatattacccccttccttaaccttactactttcaagtagaatggtagaaaatgg
gtctggaactggatgaactgtttatcctcccctttcttcaggaactgctcatgcaggagc
ttcagtagatttaactattttttctttacatttagccgggatttcctcaattttaggggc
agtaaattttattacgactgtaattaatatacgatctgctggaattactttagaccgact
acctctatttgtatgatctgtagtaattacagctgtattattacttttatctctccctgt
attagctggtgcaattactatattattaactgaccgaaacttaaatacttctttctttga
cccaattggaggaggagatcc
>KM457580.1_Aedes_japonicus
ttttggtgtttgatccggaatagtaggaacatctttaagaattttaattcgtactgaatt
aagacacccaggaatatttattggaaatgatcaagtttataatgttattgtaacagctca
tgcttttattataattttttttatagttatacctattataattggagggtttggaaattg
actagttcctttaatattaggagctccagatatagctttccctcgaataaataatataag
tttttgaatattacccccttctttaaccttactactttcaagtagaatggtagaaaatgg
atctggaactggatgaactgtttatcctcccctttcttcaggaactgctcatgcaggagc
ttcagtagatttaactattttttctttacatttagccgggatttcctcaattttaggagc
agtaaattttattacgactgtaattaatatacgatctgctggaattactttagaccgact
acctttatttgtatgatctgtagtaattacagctgtattattacttttatctctccctgt
attagctggtgcaattactatattattaactgaccgaaacttaaatacttctttctttga
cccaattggaggaggagaccc
>KM457581.1_Aedes_japonicus
ttttggtgtttgatccggaatagtaggaacatctttaagaattttaattcgtactgaatt
aagacacccaggaatatttattggaaatgatcaagtttataatgttattgtaacagctca
tgcttttattataattttttttatagttatacctattataattggagggtttggaaattg
actagttcctttaatattaggagctccagatatagctttccctcgaataaataatataag
tttttgaatattacccccttccttaaccttactactttcaagtagaatggtagaaaatgg
gtctggaactggatgaactgtttatcctcccctttcttcaggaactgctcatgcaggagc
ttcagtagatttaactattttttctttacatttagccgggatttcctcaattttaggagc
agtaaattttattacgactgtaattaatatacgatctgctggaattactttagaccgact
acctctatttgtatgatctgtagtaattacagctgtattattacttttatctctccctgt
attagctggtgcaattactatattattaactgaccgaaacttaaatacttctttctttga
cccaattggaggaggagaccc
>KM457582.1_Aedes_japonicus
ttttggtgtttgatccggaatagtaggaacatctttaagaattttaattcgtactgaatt
aagacacccaggaatatttattggaaatgatcaagtttataatgttattgtaacagctca
tgcttttattataattttttttatagttatacctattataattggagggtttggaaattg
actagttcctttaatattaggagctccagatatagctttccctcgaataaataatataag
tttttgaatattacccccttccttaaccttactactttcaagtagaatggtagaaaatgg
gtctggaactggatgaacwgtttatcctcccctttcttcaggaactgctcatgcaggagc
ttcagtagatttaactattttttctttacatttagccgggatttcctcaattttaggagc
agtaaattttattacgactgtaattaatatacgatctgctggaattactttagaccgact
acctttatttgtatgatctgtagtaattacagctgtattattacttttatctctccctgt
attagctggtgcaattactatattattaactgaccgaaacttaaatacttctttctttga
cccaattggaggaggagaccc
>KM457583.1_Aedes_japonicus
ttttggtgtttgatccggaatagtaggaacatctttaagaattttaattcgtactgaatt
aagacacccaggaatatttattggaaatgatcaagtttataatgttattgtaacagctca
tgcttttattataattttttttatagttatacctattataattggagggtttggaaattg
actagttcctttaatattaggagctccagatatagctttccctcgaataaataatataag
tttttgaatattacccccttccttaaccttactactttcaagtagaatggtagaaaatgg
gtctggaactggatgaactgtttatcctcccctttcttcaggaactgctcatgcaggagc
ttcagtagatttaactattttttctttacatttagccgggatttcctcaattttaggagc
agtaaattttattacgactgtaattaatatacgatctgctggaattactttagaccgact
acctctatttgtatgatctgtagtaattacagctgtattattacttttatctctccctgt
attagctggtgcaattactatattattaactgaccgaaacttaaatacttctttctttga
cccaattggaggaggagaccc
>KM457584.1_Aedes_japonicus
ttttggtgtttgatccggaatagtaggaacatctttaagaattttaattcgtactgaatt
aagacacccaggaatatttattggaaatgatcaagtttataatgttattgtaacagctca
tgcttttattataattttttttatagttatacctattataattggagggtttggaaattg
actagttcctttaatattaggagctccagatatagctttccctcgaataaataatataag
tttttgaatattacccccttccttaaccttactactttcaagtagaatggtagaaaatgg
gtctggaactggatgaactgtttatcctcccctttcttcaggaactgctcatgcaggagc
ttcagtagatttaactattttttctttacatttagccgggatttcctcaattttaggagc
agtaaattttattacgactgtaattaatatacgatctgctggaattactttagaccgact
acctctatttgtatgatctgtagtaattacagctgtattattacttttatctctccctgt
attagctggtgcaattactatattattaactgaccgaaacttaaatacttctttctttga
cccaattggaggaggagaccc
>KM457585.1_Aedes_japonicus
ttttggtgtttgatccggaatagtaggaacatctttaagaattttaattcgtactgaatt
aagacacccaggaatatttattggaaatgatcaagtttataatgttattgtaacagctca
tgcttttattataattttttttatagttatacctattataattggagggtttggaaattg
actagttcctttaatattaggagctccagatatagctttccctcgaataaataatataag
tttttgaatattacccccttctttaaccttactactttcaagtagaatggtagaaaatgg
atctggaactggatgaactgtttatcctcccctttcttcaggaactgctcatgcaggagc
ttcagtagatttaactattttttctttacatttagccgggatttcctcaattttaggagc
agtaaattttattacgactgtaattaatatacgatctgctggaattactttagaccgact
acctttatttgtatgatctgtagtaattacagctgtattattacttttatctctccctgt
attagctggtgcaattactatattattaactgaccgaaacttaaatacttctttctttga
cccaattggaggaggagaccc
>KM457586.1_Aedes_japonicus
ttttggtgtttgatccggaatagtaggaacatctttaagaattttaattcgtactgaatt
aagacacccaggaatatttattggaaatgatcaagtttataatgttattgtaacagctca
tgcttttattataattttttttatagttatacctattataattggagggtttggaaattg
actagttcctttaatattaggagctccagatatagctttccctcgaataaataatataag
tttttgaatattacccccttccttaaccttactactttcaagtagaatggtagaaaatgg
gtctggaactggatgaactgtttatcctcccctttcttcaggaactgctcatgcaggagc
ttcagtagatttaactattttttctttacatttagccgggatttcctcaattttaggggc
agtaaattttattacgactgtaattaatatacgatctgctggaattactttagaccgact
acctctatttgtatgatctgtagtaattacagctgtattattacttttatctctccctgt
attagctggtgcaattactatattattaactgaccgaaacttaaatacttctttctttga
cccaattggaggaggagatcc
>KM457587.1_Aedes_japonicus
ttttggtgtttgatccggaatagtaggaacatctttaagaattttaattcgtactgaatt
aagacacccaggaatatttattggaaatgatcaagtttataatgttattgtaacagctca
tgcttttattataattttttttatagttatacctattataattggagggtttggaaattg
actagttcctttaatattaggagctccagatatagctttccctcgaataaataatataag
tttttgaatattacccccttccttaaccttactactttcaagtagaatggtagaaaatgg
rtctggaactggatgaactgtttatcctcccctttcttcaggaactgctcatgcaggagc
ttcagtagatttaactattttttctttacatttagccgggatttcctcaattttaggagc
agtaaattttattacgactgtaattaatatacgatctgctggaattactttagaccgact
acctttatttgtatgatctgtagtaattacagctgtattattacttttatctctccctgt
attagctggtgcaattactatattattaactgaccgaaacttaaatacttctttctttga
cccaattggaggaggagaccc
>KM457588.1_Aedes_japonicus
ttttggtgtttgatccggaatagtaggaacatctttaagaattttaattcgtactgaatt
aagacacccaggaatatttattggaaatgatcaagtttataatgttattgtaacagctca
tgcttttattataattttttttatagttatacctattataattggagggtttggaaattg
actagttcctttaatattaggagctccagatatagctttccctcgaataaataatataag
tttttgaatattacccccttccttaaccttactactttcaagtagaatggtagaaaatgg
rtctggaactggatgaactgtttatcctcccctttcttcaggaactgctcatgcaggagc
ttcagtagatttaactattttttctttacatttagccgggatttcctcaattttaggagc
agtaaattttattacgactgtaattaatatacgatctgctggaattactttagaccgact
acctttatttgtatgatctgtagtaattacagctgtattattacttttatctctccctgt
attagctggtgcaattactatattattaactgaccgaaacttaaatacttctttctttga
cccaattggaggaggagaccc
>KM457589.1_Aedes_japonicus
ttttggtgtttgatccggaatagtaggaacatctttaagaattttaattcgtactgaatt
aagacacccaggaatatttattggaaatgatcaagtttataatgttattgtaacagctca
tgcttttattataattttttttatagttatacctattataattggagggtttggaaattg
actagttcctttaatattaggagctccagatatagctttccctcgaataaataatataag
tttttgaatattacccccttccttaaccttactactttcaagtagaatggtagaaaatgg
gtctggaactggatgaactgtttatcctcccctttcttcaggaactgctcatgcaggagc
ttcagtagatttaactattttttctttacatttagccgggatttcctcaattttaggagc
agtaaattttattacgactgtaattaatatacgatctgctggaattactttagaccgact
acctctatttgtatgatctgtagtaattacagctgtattattacttttatctctccctgt
attagctggtgcaattactatattattaactgaccgaaacttaaatacttctttctttga
cccaattggaggaggagaccc
>KM457590.1_Aedes_japonicus
ttttggtgtttgatccggaatagtaggaacatctttaagaattttaattcgtactgaatt
aagacacccaggaatatttattggaaatgatcaagtttataatgttattgtaacagctca
tgcttttattataattttttttatagttatacctattataattggagggtttggaaattg
actagttcctttaatattaggagctccagatatagctttccctcgaataaataatataag
tttttgaatattacccccttccttaaccttactactttcaagtagaatggtagaaaatgg
gtctggaactggatgaactgtttatccccccctttcttcaggaactgctcatgcaggagc
ttcagtagatttaactattttttctttacatttagccgggatttcctcaattttaggggc
agtaaattttattacgactgtaattaatatacgatctgctggaattactttagaccgact
acctttatttgtatgatctgtagtaattacagctgtattattacttttatctctccctgt
attagctggtgcaattactatattattaactgaccgaaacttaaatacttctttctttga
cccaattggaggaggagatcc
>KM457591.1_Aedes_japonicus
ttttggtgtttgatccggaatagtaggaacatctttaagaattttaattcgtactgaatt
aagacacccaggaatatttattggaaatgatcaagtttataatgttattgtaacagctca
tgcttttattataattttttttatagttatacctattataattggagggtttggaaattg
actagttcctttaatattaggagctccagatatagctttccctcgaataaataatataag
tttttgaatattacccccttctttaaccttactactttcaagtagaatggtagaaaatgg
atctggaactggatgaactgtttatcctcccctttcttcaggaactgctcatgcaggagc
ttcagtagatttaactattttttctttacatttagccgggatttcctcaattttaggagc
agtaaattttattacgactgtaattaatatacgatctgctggaattactttagaccgact
acctttatttgtatgatctgtagtaattacagctgtattattacttttatctctccctgt
attagctggtgcaattactatattattaactgaccgaaacttaaatacttctttctttga
cccaattggaggaggagaccc
>KM457592.1_Aedes_japonicus
ttttggtgtttgatccggaatagtaggaacatctttaagaattttaattcgtactgaatt
aagacacccaggaatatttattggaaatgatcaagtttataatgttattgtaacagctca
tgcttttattataattttttttatagttatacctattataattggagggtttggaaattg
actagttcctttaatattaggagctccagatatagctttccctcgaataaataatataag
tttttgaatattacccccttccttaaccttactactttcaagtagaatggtagaaaatgg
gtctggaactggatgaacagtttatcctcccctttcttcaggaactgctcatgcaggagc
ttcagtagatttaactattttttctttacatttagccgggatttcctcaattttaggagc
agtaaattttattacgactgtaattaatatacgatctgctggaattactttagaccgact
acctttatttgtatgatctgtagtaattacagctgtattattacttttatctctccctgt
attagctggtgcaattactatattattaactgaccgaaacttaaatacttctttctttga
cccaattggaggaggagaccc
>KM457593.1_Aedes_japonicus
ttttggtgtttgatccggaatagtaggaacatctttaagaattttaattcgtactgaatt
aagacacccaggaatatttattggaaatgatcaagtttataatgttattgtaacagctca
tgcttttattataattttttttatagttatacctattataattggagggtttggaaattg
actagttcctttaatattaggagctccagatatagctttccctcgaataaataatataag
tttttgaatattacccccttccttaaccttactactttcaagtagaatggtagaaaatgg
gtctggaactggatgaactgtttatcctcccctttcttcaggaactgctcatgcaggagc
ttcagtagatttaactattttttctttacatttagccgggatttcctcaattttaggggc
agtaaattttattacgactgtaattaatatacgatctgctggaattactttagaccgact
acctctatttgtatgatctgtagtaattacagctgtattattacttttatctctccctgt
attagctggtgcaattactatattattaactgaccgaaacttaaatacttctttctttga
cccaattggaggaggagatcc
>KM457594.1_Aedes_japonicus
ttttggtgtttgatccggaatagtaggaacatctttaagaattttaattcgtactgaatt
aagacacccaggaatatttattggaaatgatcaagtttataatgttattgtaacagctca
tgcttttattataattttttttatagttatacctattataattggagggtttggaaattg
actagttcctttaatattaggagctccagatatagctttccctcgaataaataatataag
tttttgaatattacccccttctttaaccttactactttcaagtagaatggtagaaaatgg
atctggaactggatgaactgtttatcctcccctttcttcaggaactgctcatgcaggagc
ttcagtagatttaactattttttctttacatttagccgggatttcctcaattttaggagc
agtaaattttattacgactgtaattaatatacgatctgctggaattactttagaccgact
acctttatttgtatgatctgtagtaattacagctgtattattacttttatctctccctgt
attagctggtgcaattactatattattaactgaccgaaacttaaatacttctttctttga
cccaattggaggaggagaccc
>KM457595.1_Aedes_japonicus
ttttggtgtttgatccggaatagtaggaacatctttaagaattttaattcgtactgaatt
aagacacccaggaatatttattggaaatgatcaagtttataatgttattgtaacagctca
tgcttttattataattttttttatagttatacctattataattggagggtttggaaattg
actagttcctttaatattaggagctccagatatagctttccctcgaataaataatataag
tttttgaatattacccccttccttaaccttactactttcaagtagaatggtagaaaatgg
gtctggaactggatgaactgtttatcctcccctttcttcaggaactgctcatgcaggagc
ttcagtagatttaactattttttctttacatttagccgggatttcctcaattttaggggc
agtaaattttattacgactgtaattaatatacgatctgctggaattactttagaccgact
acctctatttgtatgatctgtagtaattacagctgtattattacttttatctctccctgt
attagctggtgcaattactatattattaactgaccgaaacttaaatacttctttctttga
cccaattggaggaggagatcc
>KM457596.1_Aedes_japonicus
ttttggtgtttgatccggaatagtaggaacatctttaagaattttaattcgtactgaatt
aagacacccaggaatatttattggaaatgatcaagtttataatgttattgtaacagctca
tgcttttattataattttttttatagttatacctattataattggagggtttggaaattg
actagttcctttaatattaggagctccagatatagctttccctcgaataaataatataag
tttttgaatattacccccttccttaaccttactactttcaagtagaatggtagaaaatgg
gtctggaactggatgaactgtttatcctcccctttcttcaggaactgctcatgcaggagc
ttcagtagatttaactattttttctttacatttagccgggatttcctcaattttaggagc
agtaaattttattacgactgtaattaatatacgatctgctggaattactttagaccgact
acctctatttgtatgatctgtagtaattacagctgtattattacttttatctctccctgt
attagctggtgcaattactatattattaactgaccgaaacttaaatacttctttctttga
cccaattggaggaggagaccc
>KM457597.1_Aedes_japonicus
ttttggtgtttgatccggaatagtaggaacatctttaagaattttaattcgtactgaatt
aagacacccaggaatatttattggaaatgatcaagtttataatgttattgtaacagctca
tgcttttattataattttttttatagttatacctattataattggagggtttggaaattg
actagttcctttaatattaggagctccagatatagctttccctcgaataaataatataag
tttttgaatattacccccttccttaaccttactactttcaagtagaatggtagaaaatgg
atctggaactggatgaactgtttatcctcccctttcttcaggaactgctcatgcaggagc
ttcagtagatttaactattttttctttacatttagccgggatttcctcaattttaggagc
agtaaattttattacgactgtaattaatatgcgatctgctggaattactttagaccgact
acctttatttgtatgatctgtagtaattacagctgtattattacttttatctctccctgt
attagctggtgcaattactatattattaactgaccgaaacttaaatacttctttctttga
cccaattggaggaggagaccc
>KM457598.1_Aedes_japonicus
ttttggtgtttgatccggaatagtaggaacatctttaagaattttaattcgtactgaatt
aagacacccaggaatatttattggaaatgatcaagtttataatgttattgtaacagctca
tgcttttattataattttttttatagttatacctattataattggagggtttggaaattg
actagttcctttaatattaggagctccagatatagctttccctcgaataaataatataag
tttttgaatattacccccttccttaaccttactactttcaagtagaatggtagaaaatgg
atctggaactggatgaactgtttatcctcccctttcttcaggaactgctcatgcaggagc
ttcagtagatttaactattttttctttacatttagccgggatttcctcaattttaggagc
agtaaattttattacgactgtaattaatatacgatctgctggaattactttagaccgact
acctttatttgtatgatctgtagtaattacagctgtattattacttttatctctccctgt
attagctggtgcaattactatattattaactgaccgaaacttaaatacttctttctttga
cccaattggaggaggagatcc
>KM457599.1_Aedes_koreicus
tttcggagtttgatccggaatagtagggacatctttaagaatcttaattcgaactgaatt
aagacaccctggaatatttattggaaatgatcaagtttataatgttattgtaacagccca
tgcttttattataattttttttatagtaatacctattataattggaggattcggaaattg
attagttcctctaatattaggagccccagatatagccttcccccgaataaataatataag
tttttgaatactacccccctcattaactctactactttcaagaagtatagtagaaaatgg
gtctgggacaggatgaactgtttatccccctctttcttcaggaactgctcatgcaggagc
ctcagtagatttaacaattttttctcttcatttagctggaatttcctctattttaggagc
agtaaattttattacaactgttattaatatacgatctgctggaattactttagatcgatt
acccttatttgtatgatcagttgtaattacagctgtattacttcttttatctttacctgt
tctagccggagcaattactatattattaacagaccgaaatttaaatacttctttcttcga
ccctattggaggaggagaccc
>KM457600.1_Aedes_koreicus
tttcggagtttgatccggaatagtagggacatctttaagaatcttaattcgaactgaatt
aagacaccctggaatatttattggaaatgatcaagtttataatgttattgtaacagccca
tgcttttattataattttttttatagtaatacctattataattggaggattcggaaattg
attagttcctctaatattaggagccccagatatagccttcccccgaataaataatataag
tttttgaatactacctccctcattaactctactactttcaagaagtatagtagaaaatgg
gtctgggacaggatgaactgtttatccccctctttcttcaggaactgctcatgcaggagc
ctcagtagatttaacaattttttctcttcatttagctggaatttcctctattttaggagc
agtaaattttattacaactgttattaatatacgatctgctggaattactttagatcgatt
acccttatttgtatgatcagttgtaattacagctgtattacttcttttatctttacctgt
tctagccggagcaattactatattattaacagaccgaaatttaaatacttctttcttcga
ccctattggaggaggagaccc
>KM497421.1_Aedes_togoi_China
ttttggggtatgatctggaatagtgggaacatctctgagaattttaattcgagccgaact
tagacatccaggaatatttattggtaatgaccaaatttacaatgtaattgttacagctca
tgcttttattataattttttttatagtaataccaattataattggaggatttggaaattg
attagttccattaatattaggagcccctgatatagcttttcctcgaataaataatataag
attctgaatattacctccttcattaactctcctgctttcaagtagtatagtagaaaacgg
atctggtactggatgaacagtttatcctcctctctcttctggaactgctcatgctggagc
atcagttgatttaacaattttttctttacatttagctggaatttcctcaattttaggagc
agtaaattttattactactgtaattaatatacgatcggcaggaattactttagatcgttt
accattatttgtttgatctgtagtaattacagcaattttattacttttatcattacctgt
attagccggagctattactatattattaacagatcgaaacttaaatacatcattctttga
tccaattggaggaggagatcc
>KM497422.1_Aedes_togoi_China
ttttggggtatgatctggaatagtgggaacatctctgagaattttaattcgagccgaact
tagacatccaggaatatttattggtaatgaccaaatttacaatgtaattgttacagctca
tgcttttattataattttttttatagtaataccaattataattggaggatttggaaattg
attagttccattaatattaggagcccctgatatagcttttcctcgaataaataatataag
attctgaatattacctccttcattaactctcctgctttcaagtagtatagtagaaaacgg
atctggtactggatgaacagtttatcctcctctctcttctggaactgctcatgctggagc
atcagttgatttaacaattttttctttacatttagctggaatttcctcaattttaggagc
agtaaattttattactactgtaattaatatacgatcggcaggaattactttagatcgttt
accattatttgtttgatctgtagtaattacagcaattttattacttttatcattacctgt
attagccggagctattactatattattaacagatcgaaacttaaatacatcattctttga
tccaattggaggaggagatcc
>KM497423.1_Aedes_togoi_China
ttttggggtatgatctggaatagtgggaacatctctgagaattttaattcgagccgaact
tagacatccaggaatatttattggtaatgaccaaatttacaatgtaattgttacagctca
tgcttttattataattttttttatagtaataccaattataattggaggatttggaaattg
attagttccattaatattaggagcccctgatatagcttttcctcgaataaataatataag
attctgaatattacctccttcattaactctcctgctttcaagtagtatagtagaaaacgg
atctggtactggatgaacagtttatcctcctctctcttctggaactgctcatgctggagc
atcagttgatttaacaattttttctttacatttagctggaatttcctcaattttaggagc
agtaaattttattactactgtaattaatatacgatcggcaggaattactttagatcgttt
accattatttgtttgatctgtagtaattacagcaattttattacttttatcattacctgt
attagccggagctattactatattattaacagatcgaaacttaaatacatcattctttga
tccaattggaggaggagatcc
>KM592988.1_Ochlerotatus_euiris_Colombia|Antioquia_Belmira_Human_Bait
tttaggagtttgatccggaataattggaacatctataagaattttaattcgtactgaatt
aagacacccaggaatatttattggaaatgatcaaatttataatgtaattgttacagctca
tgcttttgttataatttttttcatagtaataccaattataattggtggatttggaaattg
attagttcctttaatattaggagctccagatatagcatttcctcgaataaataatataag
tttttgaatactacctccttcattaaccctccttctatcaagtagtatagttgaaaatgg
atcaggaacaggttgaaccgtttatcctcctctttcatcaggaactgctcatgctggagc
ttctgttgatttaacaattttttctttacatttagcaggaatttcatcaattttaggagc
tgtaaattttattactactgtaattaatatacgatcagcaggaattacattagatcgttt
acccttatttgtttgatcagtagtaattactgctattttattattattatctttaccagt
tttagcaggagctattactatattattaactgatcgaaacttaaatacttcctttttcga
cccaattggaggaggagaccc
>KM593034.1_Haemagogus_janthinomys_Colombia|Antioquia_La_Pintada_Human_Bait
ttttggagtttgatcaggaataattggaacatcattaagaattttaattcgagctgaatt
aagtcatccaggtatatttattggaaatgatcaaatttataatgtaattgttacagctca
tgcattcattataattttctttatagttatacctattataattggaggatttggaaattg
attagttcctttaatattaggagcaccagatatagcttttcctcgaataaataatataag
tttttgaatattacctccttcattaacacttcttttatctagaagtatagtagaaaatgg
atcaggtacagggtgaactgtttatccccccctttcatcaggaactgctcatgctggagc
atccgttgatttaacaattttttctcttcatttagcaggtatttcttctattttaggagc
agtaaattttattactactgttattaatatacgatcaagaggaattactttagatcgatt
acctttatttgtttgatcagtagtaattacagctattttattactcctatctcttccagt
attagcaggagctattactatattattaactgatcgaaacttaaatacttcattctttga
cccaattggaggaggagatcc
>KM593035.1_Haemagogus_janthinomys_Colombia|Antioquia_La_Pintada_Human_Bait
ttttggagtttgatcaggaataattgggacatcattaagaattttaattcgagctgaatt
aagtcatccaggtatatttattggaaatgatcaaatttataatgtaattgttacagctca
tgcattcattataattttctttatagttatacctattataattggaggatttggaaattg
attagttcctttaatattaggagcaccagatatagcttttcctcgaataaataatataag
tttttgaatattacctccttcattaacacttcttttatctagaagtatagtagaaaatgg
atcaggtacaggatgaactgtttatccccccctttcatcaggaactgctcacgctggagc
atccgttgatttaacaattttttctcttcatttagcaggtatttcttctattttaggagc
agtaaattttattactactgttattaatatacgatcaagaggaattactttagatcgatt
acctttatttgtttgatcagtagtaattacagctattttattactcctatctcttccagt
attagcaggagctattactatattattaactgatcgaaacttaaatacttcattctttga
tccaattggaggaggagaccc
>KP076241.1_Aedes_japonicus_Germany|Leutesdorf
ttttggtgtttgatccggaatagtaggaacatctttaagaattttaattcgtactgaatt
aagacacccaggaatatttattggaaatgatcaagtttataatgttattgtaacagctca
tgcttttattataattttttttatagttatacctattataattggagggtttggaaattg
actagttcctttaatattaggagctccagatatagctttccctcgaataaataatataag
tttttgaatattacccccttctttaaccttactactttcaagtagaatggtagaaaatgg
atctggaactggatgaactgtttatcctcccctttcttcaggaactgctcatgcaggagc
ttcagtagatttaactattttttctttacatttagccgggatttcctcaattttaggagc
agtaaattttattacgactgtaattaatatacgatctgctggaattactttagaccgact
acctttatttgtatgatctgtagtaattacagctgtattattacttttatctctccctgt
attagctggtgcaattactatattattaactgaccgaaacttaaatacttctttctttga
cccaattggaggaggagaccc
>KP293421.1_Ochlerotatus_sierrensis_USA
ttttggaatttgatccggaataattggaacatcattaagaattttaattcgtactgaatt
aagacatccaggaatatttattggaaatgatcaaatttataatgttattgttacagctca
tgcttttattataattttttttatagtaatacctattataattggaggatttggaaattg
attagtccctttaatattaggagctcccgatatagcatttcctcgaataaataatataag
tttttgaatattacctccttcattaaccctactactttcaagatctatagtagaaaatgg
agctggtacaggatgaactgtttatccccctctctcatcaattcctgcccatgcaggagc
ttcagttgatttaacaattttttctcttcatttagctggagtatcatcaattttaggagc
agtaaattttattactactgttattaatatacgatcttctggtattactttagaccgatt
acctttatttgtttgatccgttgtaattacagctgtattattacttttatcattacctgt
tttagccggagctattactatattattaacagatcgaaatttaaatacttccttttttga
ccctattggaggaggagaccc
>KP942758.1_Ochlerotatus_caspius_Sweden
tttcggagtttgatcaggaatagttggaacatcattaagaattttaattcgtgctgaatt
aagtcaaccaggtatatttattggaaatgaccaaatttataatgtaattgttacagctca
tgcttttattataattttctttatagtaatacctattataattggaggatttggaaattg
attagttcctttaatattaggagccccagatatagcatttcctcgaataaataatataag
tttttgaatactacctccttcattaacactactactttcaagtagtatagtagaaaatgg
gtcaggaacagggtgaacagtttatccacctctttcttctggaactgctcatgcaggagc
ttcagttgatttaacaattttttctttacatttagctggagtatcatcaattttaggagc
agtaaattttattactactgttattaatatacgatcagcaggaattactttagatcgatt
acctttatttgtttgatctgttgtaattacagcagtattattacttttatcattacctgt
tttagctggagctattactatattattaactgatcgaaatttaaatacttcattctttga
tcctattggaggaggagatcc
>KT358401.1_Aedes_togoi_South_Korea
ttttggggtatgatttggaatagtgggaacatctctgagaattttaattcgagccgaact
tagacatccaggaatatttattggtaatgaccaaatttacaatgtaattgttacagctca
tgcttttattataattttttttatagtaataccaattataattggaggatttggaaattg
attagttccattaatattaggagcccctgatatagcttttcctcgaataaataatataag
attctgaatattacctccttcattaactctcctgctttcaagtagtatagtagaaaacgg
atctggtactggatgaacagtttatccccctctctcttctggaactgctcatgctggagc
atcagttgatttaacaattttttctttacatttagctggaatttcctcaattttaggagc
agtaaattttattactactgtaattaatatacgatcggcaggaattactttagatcgttt
accattatttgtttgatctgtagtaattacagcaattttattgcttttatcattacctgt
attagccggagctattactatattattaacagatcgaaacttaaatacatcattctttga
tccaattggaggaggagatcc
>KT358402.1_Aedes_togoi_South_Korea
ttttggggtatgatttggaatagtgggaacatctctgagaattttaattcgagccgaact
tagacatccaggaatatttattggtaatgaccaaatttacaatgtaattgttacagctca
tgcttttattataattttttttatagtaataccaattataattggaggatttggaaattg
attagttccattaatattaggagcccctgatatagcttttcctcgaataaataatataag
attctgaatattacctccttcattaactctcctgctttcaagtagtatagtagaaaacgg
atctggtactggatgaacagtttatccccctctctcttctggaactgctcatgctggagc
atcagttgatttaacaattttttctttacatttagctggaatttcctcaattttaggagc
agtaaattttattactactgtaattaatatacgatcggcaggaattactttagatcgttt
accattatttgtttgatctgtagtaattacagcaattttattacttttatcattacctgt
attagccggagctattactatattattaacagatcgaaatttaaatacatcattctttga
tccaattggaggaggagatcc
>KT358403.1_Aedes_togoi_South_Korea
ttttggggtatgatctggaatagtgggaacatctctgagaattttaattcgagccgaact
tagacatccaggaatatttattggtaatgaccaaatttacaatgtaattgttacagctca
tgcttttattataattttttttatagtaataccaattataattggaggatttggaaattg
attagttccattaatattaggagcccctgatatagcttttcctcgaataaataatataag
attctgaatattacctccttcattaactctcctgctttcaagtagtatagtagaaaacgg
atctggtactggatgaacagtttatcctcctctctcttctggaactgctcatgctggagc
atcagttgatttaacaattttttctttacatttagctggaatttcctcaattttaggagc
agtaaattttattactactgtaattaatatacgatcggcaggaattactttagatcgttt
accattatttgtttgatctgtagtaattacagcaattttattacttttatcattacctgt
attagccggagctattactatattattaacagatcgaaacttaaatacatcattctttga
tccaattggaggaggagatcc
>KT358407.1_Aedes_koreicus_South_Korea
tttcggagtttgatccggaatagtagggacatctttaagaatcttaattcgaactgaatt
aagacaccctggaatatttattggaaatgatcaagtttataatgttattgtaacagccca
tgcttttattataattttttttatagtaatacctattataattggaggattcggaaattg
attagttcctctaatattaggagccccagatatagccttcccccgaataaataatataag
tttttgaatactacctccctcattaactctactactttcaagaagtatagtagaaaatgg
gtctgggacaggatgaactgtttatccccctctttcttcaggaactgctcatgcaggagc
ctcagtagatttaacaattttttctcttcatttagctggaatttcctctattttaggagc
agtaaattttattacaactgttattaatatacgatctgctggaattactttagatcgatt
acccttatttgtatgatcagttgtaattacagctgtattacttcttttatctttacctgt
tctagccggagcaattactatattattaacagaccgaaatttaaatacttctttctttga
ccctattggaggaggagaccc
>KT962063.1_Aedes_koreicus_Germany
tttcggagtttgatccggaatagtagggacatctttaagaatcttaattcgaactgaatt
aagacaccctggaatatttattggaaatgatcaagtttataatgttattgtaacagccca
tgcttttattataattttttttatagtaatacctattataattggaggattcggaaattg
attagttcctytaatattaggagccccagatatagccttcccccgaataaataatataag
tttttgaatactacctccctcattaactctactactttcaagaagtatagtagaaaatgg
gtctgggacaggatgaactgtttatccccctctttcttcaggaactgctcatacaggagc
ctcagtagatttaacaattttttctcttcatttagctggaatttcctctattttaggagc
agtaaattttattacaactgttattaatatacgatctgctggaattactttagatcgatt
acccttatttgtatgatcagttgtaattacagctgtattacttcttttatctttacctgt
tctagccggagcaattactatattattaacagaccgaaatttaaatacttctttctttga
ccctattggaggaggagaccc
>KY859893.1_Haemagogus_janthinomys_Colombia|Puerto_Escondido_Vereda_El_Palmar
ttttggagtttgatcaggaataattggaacatcattaagaattttaattcgagctgaatt
aagtcatccaggtatatttattggaaatgatcaaatttataatgtaattgttacagctca
tgcattcattataattttctttatagttatacctattataattggaggatttggaaattg
attagttcctttaatattaggagcaccagatatagcttttcctcgaataaataatataag
tttttgaatattacctccttcattaacacttcttttatctagaagtatagtagaaaatgg
atcaggtacagggtgaactgtttatccccccctttcatcaggaactgctcatgctggagc
atccgttgatttaacaattttttctcttcatttagcaggtatttcttctattttaggagc
agtaaattttattactactgttattaatatacgatcaagaggaattactttagatcgatt
acctttatttgtttgatcagtagtaattacagctattttattactcctatctcttccagt
attagcaggagctattactatattattaactgatcgaaacttaaatacttcattctttga
cccaattggaggaggagatcc
>KY859894.1_Haemagogus_janthinomys_Colombia|Puerto_Escondido_Vereda_El_Palmar
ttttggagtttgatcaggaataattggaacatcattaagaattttaattcgagctgaatt
aagtcatccaggtatatttattggaaatgatcaaatttataatgtaattgttacagctca
tgcattcattataattttctttatagttatacctattataattggaggatttggaaattg
attagttcctttaatattaggagcaccagatatagcttttcctcgaataaataatataag
tttttgaatattacctccttcattaacacttcttttatctagaagtatagtagaaaatgg
atcaggtacaggatgaactgtttatcctcctctttcatcaggaactgctcatgctggagc
atctgttgatttaacaattttttctcttcatttagcaggtatttcttctattttaggagc
agtaaattttattactactgttattaatatacgatcaagaggaattactttagatcgatt
acctttatttgtttgatcagtagtaattacagctattttattacttctatctcttccagt
attagcaggagctattactatattattaactgatcgaaatttaaatacttcattctttga
tccaattggaggaggagatcc
>KY859895.1_Haemagogus_janthinomys_Colombia|San_Antero_Vereda_Santa_Rosa
ttttggagtttgatcaggaataattggaacatcattaagaattttaattcgagctgaatt
aagtcatccaggtatatttattggaaatgatcaaatttataatgtaattgttacagctca
tgcattcattataattttctttatagttatacctattataattggaggatttggaaattg
attagttcctttaatattaggagcaccagatatagcttttcctcgaataaataatataag
tttttgaatattacctccttcattaacacttcttttatctagaagtatagtagaaaatgg
atcaggtacaggatgaactgtttatcctcctctttcatcaggaactgctcatgctggagc
atctgttgatttaacaattttttctcttcatttagcaggtatttcttctattttaggagc
agtaaattttattactactgttattaatatacgatcaagaggaattactttagatcgatt
acctttatttgtttgatcagtagtaattacagctattttattacttctatctcttccagt
attagcaggagctattactatattattaactgatcgaaatttaaatacttcattctttga
tccaattggaggaggagatcc
>KY859896.1_Haemagogus_janthinomys_Colombia|San_Antero_Vereda_Santa_Rosa
ttttggagtttgatcaggaataattggaacatcattaagaattttaattcgagctgaatt
aagtcatccaggtatatttattggaaatgatcaaatttataatgtaattgttacagctca
tgcattcattataattttctttatagttatacctattataattggaggatttggaaattg
attagttcctttaatattaggagcaccagatatagcttttcctcgaataaataatataag
tttttgaatattacctccttcattaacacttcttttatctagaagtatagtagaaaatgg
atcaggtacaggatgaactgtttatcctcctctttcatcaggaactgctcatgctggagc
atctgttgatttaacaattttttctcttcatttagcaggtatttcttctattttaggagc
agtaaattttattactactgttattaatatacgatcaagaggaattactttagatcgatt
acctttatttgtttgatcagtagtaattacagctattttattacttctatctcttccagt
attagcaggagctattactatattattaactgatcgaaatttaaatacttcattctttga
tccaattggaggaggagatcc
>KY859897.1_Haemagogus_janthinomys_Colombia|San_Bernardo_del_Viento_Vereda_Chiqui
ttttggagtttgatcaggaataattggaacatcattaagaattttaattcgagctgaatt
aagtcatccaggtatatttattggaaatgatcaaatttataatgtaattgttacagctca
tgcattcattataattttctttatagttatacctattataattggaggatttggaaattg
attagttcctttaatattaggagcaccagatatagcttttcctcgaataaataatataag
tttttgaatattacctccttcattaacacttcttttatctagaagtatagtagaaaatgg
atcaggtacagggtgaactgtttatccccccctttcatcaggaactgctcatgctggagc
atccgttgatttaacaattttttctcttcatttagcaggtatttcttctattttaggagc
agtaaattttattactactgttattaatatacgatcaagaggaattactttagatcgatt
acctttatttgtttgatcagtagtaattacagctattttattactcctatctcttccagt
attagcaggagctattactatattattaactgatcgaaacttaaatacttcattctttga
cccaattggaggaggagatcc
>LC054367.1_Aedes_japonicus
ttttggtgtttgatccggaatagtaggaacatctttaagaattttaattcgtactgaatt
aagacacccaggaatatttattggaaatgatcaagtttataatgttattgtaacagctca
tgcttttattataattttttttatagttatacctattataattggagggtttggaaattg
actagttcctttaatattaggagctccagatatagctttccctcgaataaataatataag
tttttgaatattacccccttccttaaccttactactttcaagtagaatggtagaaaatgg
gtctggaactggatgaactgtttatcctcccctttcttcaggaactgctcatgcaggagc
ttcagtagatttaactattttttctttacatttagccgggatttcctcaattttaggggc
agtaaattttattacgactgtaattaatatacgatctgctggaattactttagaccgact
acctctatttgtatgatctgtagtaattacagctgtattattacttttatctctccctgt
attagctggtgcaattactatattattaactgaccgaaacttaaatacttctttctttga
cccaattggaggaggagatcc
>LC054368.1_Aedes_japonicus
ttttggtgtttgatccggaatagtaggaacatctttaagaattttaattcgtactgaatt
aagacacccaggaatatttattggaaatgatcaagtttataatgttattgtaacagctca
tgcttttattataattttttttatagttatacctattataattggaggatttggaaattg
actagttcctttaatattaggagctccagatatagctttccctcgaataaataatataag
tttttgaatattacccccttccttaaccttactactttcaagtagaatggtagaaaatgg
gtctggaactggatgaactgtttatcctcccctttcttcaggaactgctcatgcaggagc
ttcagtagatttaactattttttctttacatttagccgggatttcctcaattttaggagc
agtaaattttattacgactgtaattaatatacgatctgctggaattactttagaccgact
acctctatttgtatgatctgtagtaattacagctgtattattacttttatctctccctgt
attagctggtgcaattactatattattaactgaccgaaacttaaatacttctttctttga
cccaattggaggaggagatcc
>LC054369.1_Aedes_japonicus
ttttggtgtttgatccggaatagtaggaacatctttaagaattttaattcgtactgaatt
aagacacccaggaatatttattggaaatgatcaagtttataatgttattgtaacagctca
tgcttttattataattttttttatagttatacctattataattggagggtttggaaattg
actagttcctttaatattaggagctccagatatagctttccctcgaataaataatataag
tttttgaatattacccccttccttaaccttactactttcaagtagaatggtagaaaatgg
gtctggaactggatgaactgtttatcctcccctttcttcaggaactgctcatgcaggagc
ttcagtagatttaactattttttctttacatttagccgggatttcctcaattttaggagc
agtaaattttattacgactgtaattaatatacgatctgctggaattactttagaccgact
acctttatttgtatgatctgtagtaattacagctgtattattacttttatctctccctgt
attagctggtgcaattactatattattaactgaccgaaacttaaatacttctttctttga
cccaattggaggaggagaccc
>LC054370.1_Aedes_japonicus
ttttggtgtttgatccggaatagtaggaacatctttaagaattttaattcgtactgaatt
aagacacccaggaatatttattggaaatgatcaagtttataatgttattgtaacagctca
tgcttttattataattttttttatagttatacctattataattggagggtttggaaattg
actagttcctttaatattaggagctccagatatagctttccctcgaataaataatataag
tttttgaatattacccccttccttaaccttactactttcaagtagaatggtagaaaatgg
gtctggaactggatgaactgtttatcctcccctttcttcaggaactgctcatgcaggagc
ttcagtagatttaactattttttctttacatttagccgggatttcctcaattttaggagc
agtaaattttattacgactgtaattaatatacgatctgctggaattactttagaccgact
acctttatttgtatgatctgtagtaattacagctgtattattacttttatctctccctgt
attagctggtgcaattactatattattaactgaccgaaacttaaatacttctttctttga
cccaattggaggaggagaccc
>LC054371.1_Aedes_japonicus
ttttggtgtttgatccggaatagtaggaacatctttaagaattttaattcgtactgaatt
aagacatccaggaatatttattggaaatgatcaagtttataatgttattgtaacagctca
tgcttttattataattttttttatagttatacctattataattggaggatttggaaattg
actagttcctttaatattaggagctccagatatagctttccctcgaataaataatataag
tttttgaatattacccccttccttaaccttactactttcaagtagaatggtagaaaatgg
atctggaactggatgaactgtttatcctcccctttcttcaggaactgctcatgcaggagc
ttcagtagatttaactattttttctttacatttagccgggatttcctcaattttaggggc
agtaaattttattacgactgtaattaatatacgatctgctggaattactttagaccggct
acctctatttgtatgatctgtagtaattacagctgtattattacttttatctctccctgt
attagctggtgcaattactatattattaactgaccgaaacttaaatacttctttctttga
cccaatcggaggaggagatcc
>LC054372.1_Aedes_japonicus
ttttggtgtttgatccggaatagtaggaacatctttaagaattttaattcgtactgaatt
aagacacccaggaatatttattggaaatgatcaagtttataatgttattgtaacagctca
tgcttttattataattttttttatagttatacctattataattggagggtttggaaattg
actagttcctttaatattaggagctccagatatagctttccctcgaataaataatataag
tttttgaatattacccccttccttaaccttactactttcaagtagaatggtagaaaatgg
gtctggaactggatgaactgtttatcctcccctttcttcaggaactgctcatgcaggagc
ttcagtagatttaactattttttctttacatttagccgggatttcctcaattttaggagc
agtaaattttattacgactgtaattaatatacgatctgctggaattactttagaccgact
acctttatttgtatgatctgtagtaattacagctgtattattacttttatctctccctgt
attagctggtgcaattactatattattaactgaccgaaacttaaatacttctttctttga
cccaattggaggaggagaccc
>LC054373.1_Aedes_japonicus
ttttggtgtttgatccggaatagtaggaacatctttaagaattttaattcgtactgaatt
aagacacccaggaatatttattggaaatgatcaagtttataatgttattgtaacagctca
tgcttttattataattttttttatagttatacctattataattggagggtttggaaattg
actagttcctttaatattaggagctccagatatagctttccctcgaataaataatataag
tttttgaatattacccccttccttaaccttactactttcaagtagaatggtagaaaatgg
gtctggaactggatgaactgtttatcctcccctttcttcaggaactgctcatgcaggagc
ttcagtagatttaactattttttctttacatttagccgggatttcctcaattttaggagc
agtaaattttattacgactgtaattaatatacgatctgctggaattactttagatcgact
acctttatttgtatgatctgtagtaattacagctgtattattacttttatctctccctgt
attagctggtgcaattactatattattaactgaccgaaacttaaatacttctttctttga
cccaattggaggaggagaccc
>LC054395.1_Aedes_togoi
ttttggggtatgatctggaatagtgggaacatctctgagaattttaattcgagccgaact
tagacatccaggaatatttattggtaatgaccaaatttacaatgtaattgttacagctca
tgcttttattataattttttttatagtaataccaattataattggaggatttggaaattg
attagttccattaatattaggagcccctgatatagcttttcctcgaataaataatataag
attctgaatattacctccttcattaactctcctgctttcaagtagtatagtagaaaacgg
atctggtactggatgaacagtttatccccctctctcttctggaactgctcatgctggagc
atcagttgatttaacaattttttctttacatttagctggaatttcctcaattttaggagc
agtaaattttattactactgtaattaatatacggtcggcaggaattactttagatcgttt
accattatttgtttgatctgtagtaattacagcaattttattacttttatcattacctgt
attagccggagctattactatattattaacagatcgaaacttaaatacatcattctttga
tccaattggaggaggagatcc
>LC054396.1_Aedes_togoi
ttttggagtatgatctggaatagtaggaacatctctaagaattttaattcgagccgaact
tagacatccaggaatatttattggtaatgaccaaatttacaatgtaattgttacagctca
tgcttttattataattttttttatagtaataccaattataattggaggatttggaaattg
attagttccattaatattaggagcccctgatatagcttttcctcgaataaataatataag
attctgaatattacccccttcattgactctcctgctttcaagtagtatagtagaaaatgg
atctggtaccggatgaacagtttatcctcctctctcttctggaactgctcatgctggagc
atcagttgatttaacaattttttctttacatttagctgggatttcttcaattttaggagc
agtaaattttattactactgtgattaatatacgatcagcaggaattactttagatcgttt
accattatttgtttgatctgtagtaattacagcaattttattacttttatcattacctgt
attagccggagctattactatattattaacagatcgaaacttaaatacatcatttttcga
cccaattggaggaggagaccc
>LC054397.1_Aedes_togoi
ttttggagtatgatctggaatagtaggaacatctctaagaattttaattcgagccgaact
tagacatccaggaatatttattggtaatgaccaaatttacaatgtaattgttacagctca
tgcttttattataattttttttatagtaataccaattataattggaggatttggaaattg
attagttccattaatattaggagcccctgatatagcttttcctcgaataaataatataag
attctgaatattacccccttcattgactctcctgctttctagtagtatagtagaaaatgg
atctggtaccggatgaacagtttatcctcctctctcttctggaactgctcatgctggagc
atcagttgatttaacaattttttctttacatttagctggaatttcttcaattttaggagc
agtaaattttattactactgtgattaatatacgatcagcaggaattactttagatcgttt
accattatttgtttgatctgtagtaattacagcaattttattacttttatcattacctgt
attagccggagctattactatattattaacagatcgaaacttaaatacatcattttttga
cccaattggagggggagaccc
>LC054398.1_Aedes_togoi
ttttggagtatgatctggaatagtaggaacatctctaagaattttaattcgagccgaact
tagacatccaggaatatttattggtaatgaccaaatttacaatgtaattgttacagctca
tgcttttattataattttttttatagtaataccaattataattggaggatttggaaattg
attagttccattaatattaggagcccctgatatagcttttcctcgaataaataatataag
attctgaatattacccccttcattgactctcctgctttctagtagtatagtagaaaatgg
atctggtaccggatgaacagtttatcctcctctctcttctggaactgctcatgctggagc
atcagttgatttaacaattttttctttacatttagctggaatttcttcaattttaggagc
agtaaattttattactactgtgattaatatacgatcagcaggaattactttagatcgttt
accattatttgtttgatctgtagtaattacagcaattttattacttttatcattacctgt
attagccggagctattactatattattaacagatcgaaacttaaatacatcattttttga
cccaattggagggggagaccc
>LC054399.1_Aedes_togoi
ttttggagtatgatctggaatagtaggaacatctctaagaattttaattcgagccgaact
tagacatccaggaatatttattggtaatgaccaaatttacaatgtaattgttacagctca
tgcttttattataattttttttatagtaataccaattataattggaggatttggaaattg
attagttccattaatattaggagcccctgatatagcttttcctcgaataaataatataag
attctgaatattacccccttcattgactctcctgctttctagtagtatagtagaaaatgg
atctggtaccggatgaacagtttatcctcctctctcttctggaactgctcatgctggagc
atcagttgatttaacaattttttctttacatttagctggaatttcttcaattttaggagc
agtaaattttattactactgtgattaatatacgatcagcaggaattactttagatcgttt
accattatttgtttgatctgtagtaattacagcaattttattacttttatcattacctgt
attagccggagctattactatattattaacagatcgaaacttaaatacatcattttttga
cccaattggagggggagaccc
>LC090042.1_Ochlerotatus_caspius_Spain
tttcggagtttgatcaggaatagttggaacatcattaagaattttaattcgtgctgaatt
aagtcaaccaggtatatttattggaaatgaccaaatttataatgtaattgttacagctca
tgcttttattataattttctttatagtaatacctattataattggaggatttggaaattg
attagttcctttaatattaggagcaccagacatagcatttcctcgaataaataatataag
tttttgaatactacctccttcattaacactactactttcaagaagtatagtagaaaatgg
atcaggaacaggatgaacagtttatccacctctttcatctggaactgctcatgcaggagc
ctcagttgatttaacaattttttctttacatttagcaggagtatcatcaattttaggagc
agtaaattttattactactgttattaatatacgatcagcaggaattacattagatcgatt
acctttatttgtttgatctgttgtaattacagctgtattattacttttatcattacctgt
tttagctggagctattactatattattaactgatcgaaatttaaatacttcattcttcga
ccctattggaggaggagaccc
>LC090050.1_Ochlerotatus_caspius_Spain
tttcggagtttgatcaggaatagttggaacatcattaagaattttaattcgtgctgaatt
aagtcaaccaggtatatttattggaaatgaccaaatttataatgtaattgttacagctca
tgcttttattataattttctttatagtaatacctattataattggagggtttgggaattg
attagttcctttaatattaggagcaccagacatagcatttcctcgaataaataatataag
tttttgaatactacctccttcattaacactactactttcaagtagtatagtggaaaatgg
gtcaggaacagggtgaacagtttatccacctctttcatctggaactgctcatgcaggggc
ctcagtagatttaacaattttttctttacatttagcaggagtatcatcaattttaggagc
agtaaattttattactactgttattaatatacgatcagcaggaattacattagatcgatt
acctttatttgtttgatctgttgtaattacagctgtattattacttttatcattacctgt
tttagcaggagctattactatattgttaactgatcgaaatttaaatacttcattctttga
tcctattggaggaggagatcc
>LC104311.1_Aedes_japonicus
ttttggtgtttgatccggaatagtaggaacatctttaagaattttaattcgtactgaatt
aagacacccaggaatatttattggaaatgatcaagtttataatgttattgtaacagctca
tgcttttattataattttttttatagttatacctattataattggaggatttggaaattg
actagttcctttaatattaggagctccagatatagctttccctcgaataaataatataag
tttttgaatattacccccttccttaaccttactactttcaagtagaatggtagaaaatgg
gtctggaactggatgaactgtttatcctcccctttcttcaggaactgctcatgcaggagc
ttcagtagatttaactattttttctttacatttagccgggatttcctcaattttaggagc
agtaaattttattacgactgtaattaatatacgatctgctggaattactttagaccgact
acctctatttgtatgatctgtagtaattacagctgtattattacttttatctctccctgt
attagctggtgcaattactatattattaactgaccgaaacttaaatacttctttctttga
cccaattggaggaggagaccc
>LC104312.1_Aedes_japonicus
ttttggtgtttgatccggaatagtaggaacatctttaagaattttaattcgtactgaatt
aagacacccaggaatatttattggaaatgatcaagtttataatgttattgtaacagctca
tgcttttattataattttttttatagttatacctattataattggaggatttggaaattg
actagttcctttaatattaggagctccagatatagctttccctcgaataaataatataag
tttttgaatattacccccttccttaaccttactactttcaagtagaatggtagaaaatgg
gtctggaactggatgaactgtttatcctcccctttcttcaggaactgctcatgcaggagc
ttcagtagatttaactattttttctttacatttagccgggatttcctcaattttaggagc
agtaaattttattacgactgtaattaatatacgatctgctggaattactttagaccgact
acctttatttgtatgatctgtagtaattacagctgtattattacttttatctctccctgt
attagctggtgcaattactatattattaactgaccgaaacttaaatacttctttctttga
cccaattggaggaggagaccc
>LC104313.1_Aedes_japonicus
ttttggtgtttgatccggaatagtgggaacatctttaagaattttaattcgtactgaatt
aagacacccaggaatatttattggaaatgatcaagtttataatgttattgtaacagctca
tgcttttattataattttttttatagttatacctattataattggagggtttggaaattg
actagttcctttaatattaggagctccagatatagctttccctcgaataaataatataag
tttttgaatattacccccttccttaaccttactactttcaagtagaatggtagaaaatgg
atctggaactggatgaactgtttatcctcccctttcttcaggaactgctcatgcaggagc
ttcagtagatttaactattttttctttacatttagccgggatttcctcaattttaggagc
agtaaattttattacgactgtaattaatatacgatctgctggaattactttagaccgact
acctttatttgtatgatctgtagtaattacagctgtattattacttttatctctccctgt
attagctggtgcaattactatattgttaactgaccgaaacttaaatacttctttctttga
cccaattggaggaggagatcc
>LC104314.1_Aedes_japonicus
ttttggtgtttgatccggaatagtaggaacatctttaagaattttaattcgtactgaatt
aagacacccaggaatatttattggaaatgatcaagtttataatgttattgtaacagctca
tgcttttattataattttttttatagttatacctattataattggagggtttggaaattg
actagttcctttaatattaggagctccagatatagctttccctcgaataaataatataag
tttttgaatattacccccttccttaaccttactactttcaagtagaatggtagaaaatgg
gtctggaactggatgaactgtttatcctcccctttcttcaggaactgctcatgcaggagc
ttcagtagatttaactattttttctttacatttagccgggatttcctcaattttaggagc
agtaaattttattacgactgtaattaatatacgatctgctggaattactttagaccgact
acctttatttgtatgatctgtagtaattacagctgtattattacttttatctctccctgt
attagctggtgcaattactatattattaactgaccgaaacttaaatacttctttctttga
cccaattggaggaggagaccc
>LC104315.1_Aedes_japonicus
ttttggtgtttgatccggaatagtaggaacatctttaagaattttaattcgtactgaatt
aagacacccaggaatatttattggaaatgatcaagtttataatgttattgtaacagctca
tgcttttattataattttttttatagttatacctattataattggagggtttggaaattg
actagttcctttaatattaggagctccagatatagctttccctcgaataaataatataag
tttttgaatattacccccttccttaaccttactactttcaagtagaatggtagaaaatgg
gtctggaactggatgaactgtttatcctcccctttcttcaggaactgctcatgcaggagc
ttcagtagatttaactattttttctttacatttagccgggatttcctcaattttaggagc
agtaaattttattacgactgtaattaatatacgatctgctggaattactttagaccgact
acctttatttgtatgatctgtagtaattacagctgtattattacttttatctctccctgt
attagctggtgcaattactatattattaactgaccgaaacttaaatacttctttctttga
cccaattggaggaggagaccc
>LC104316.1_Aedes_japonicus
ttttggtgtttgatccggaatagtaggaacatctttaagaattttaattcgtactgaatt
aagacacccaggaatatttattggaaatgatcaagtttataatgttattgtaacagctca
tgcttttattataattttttttatagttatacctattataattggagggtttggaaattg
actagttcctttaatattaggagctccagatatagctttccctcgaataaataatataag
tttttgaatattacccccttccttaaccttactactttcaagtagaatggtagaaaatgg
gtctggaactggatgaactgtttatcctcccctttcttcaggaactgctcatgcaggagc
ttcagtagatttaactattttttctttacatttagccgggatttcctcaattttaggagc
agtaaattttattacgactgtaattaatatacgatctgctggaattactttagaccgact
acctttatttgtatgatctgtagtaattacagctgtattattacttttatctctccctgt
attagctggtgcaattactatattattaactgaccgaaacttaaatacttctttctttga
cccaattggaggaggagaccc
>LC341253.1_Aedes_japonicus_Japan|Hokkaido_Obihiro
ttttggtgtttgatccggaatagtaggaacatctttaagaattttaattcgtactgaatt
aagacacccaggaatatttattggaaatgatcaagtttataatgttattgtaacagctca
tgcttttattataattttttttatagttatacctattataattggagggtttggaaattg
actagttcctttaatattaggagctccagatatagctttccctcgaataaataatataag
tttttgaatattacccccttccttaaccttactactttcaagtagaatggtagaaaatgg
gtctggaactggatgaactgtttatcctcccctttcttcaggaactgctcatgcaggagc
ttcagtagatttaactattttttctttacatttagccgggatttcctcaattttaggagc
agtaaattttattacgactgtaattaatatacgatctgctggaattactttagaccgact
acctttatttgtatgatctgtagtaattacagctgtattattacttttatctctccctgt
attagctggtgcaattactatattattaactgaccgaaacttaaatacttctttctttga
cccaattggaggaggagaccc
>MF172319.1_Haemagogus_janthinomys_French_Guiana|Matoury
ttttggagtttgatcaggaataattggaacatcattaagaattttaattcgagctgaatt
aagtcatccaggtatatttattggaaatgatcaaatttataatgtaattgttacagctca
tgcattcattataattttctttatagttatacctattataattggaggatttgggaattg
attagttcctttaatattaggagcaccagatatagcttttcctcgaataaataatataag
tttttgaatattacctccttcattaacacttcttttatctagaagtatagtagaaaatgg
atcaggtacagggtgaactgtttatcctcctctttcatcaggaactgctcatgctggagc
atctgttgatttaacaattttttctcttcatttagctggtatttcttctattttaggagc
agtaaattttattactactgttattaatatacgatcaagaggaattactttagatcgatt
acctttatttgtttgatcagtagtaattacagctattttattacttttatctcttccagt
attagcaggagctattactatattattaactgatcgaaacttaaatacttcattctttga
cccaatcggaggaggagatcc
>MF172320.1_Haemagogus_janthinomys_French_Guiana|Sauel
ttttggagtttgatcaggaataattggaacatcattaagaattttaattcgagctgaatt
aagtcatccaggtatatttattggaaatgatcaaatttataatgtaattgttacagctca
tgcattcattataattttctttatagttatacctattataattggaggatttggaaattg
attagttcctttaatattaggagcaccagatatagcttttcctcgaataaataatataag
tttttgaatattacctccttcattaacacttcttttatctagaagtatagtagaaaatgg
gtcaggtacaggatgaactgtttatcctcctctttcatcaggaactgctcatgctggagc
atctgttgatttaacaattttttctcttcatttagcaggtatttcttctattttaggagc
agtaaattttattactactgttattaatatacgatcaagaggaattactttagatcgatt
acctttatttgtttgatcagtagtaattacagctattttattacttctatctcttccagt
attagcaggagctattactatattattaactgatcgaaacttaaatacttcattctttga
cccaattggaggaggagatcc
>MF172321.1_Haemagogus_janthinomys_French_Guiana|Matoury
ttttggagtttgatcaggaataattggaacatcattaagaattttaattcgagctgaatt
aagtcatccaggtatatttattggaaatgatcaaatttataatgtaattgttacagctca
tgcattcattataattttctttatagttatacctattataattggaggatttgggaattg
attagttcctttaatattaggagcaccagatatagcttttcctcgaataaataatataag
tttttgaatattacctccttcattaacacttcttttatctagaagtatagtagaaaatgg
atcaggtacagggtgaactgtttatcctcctctttcatcaggaactgctcatgctggagc
atctgttgatttaacaattttttctcttcatttagctggtatttcttctattttaggagc
agtaaattttattactactgttattaatatacgatcaagaggaattactttagatcgatt
acctttatttgtttgatcagtagtaattacagctattttattacttttatctcttccagt
attagcaggagctattactatattattaactgatcgaaacttaaatacttcattctttga
cccaatcggaggaggagatcc
>MF825303.1_Aedes_togoi_Canada|British_Columbia_Gulf_Islands_National_Park_Reserve_North_Pender_Island
ttttggagtatgatctggaatagttggaacatctttaagaattttaattcgagctgaact
tagacatccaggaatatttattggtaatgatcaaatttacaatgtaattgttacagctca
tgcctttattataattttttttatagtaataccaattataattggaggatttggaaactg
attagttccattaatattaggagctcctgatatagcttttcctcgaataaataatataag
attctgaatactaccaccttcattaactctcctgctttcaagtagtatagtagaaaatgg
atctgggactggatgaacagtttatcctcctctttcatctggaactgctcatgctggtgc
atcagttgatttaacaattttttctcttcatttagctggaatttcttcaattttaggggc
agtaaattttattaccactgtaattaatatacgatcagcaggaattactttagatcgatt
gccattatttgtttgatctgtagtaattacagcaattctattacttttatcactacctgt
attagccggagctattactatgctattaacggatcgaaatttaaatacatcattctttga
tccaattggaggaggagaccc
>MG242478.1_Ochlerotatus_caspius
tttcggagtttgatcaggaatagttggaacatcattaagaattttaattcgtgctgaatt
aagtcaaccaggtatatttattggaaatgaccaaatttataatgtaattgttacagctca
tgcttttattataattttctttatagtaatacctattataattggaggatttggaaattg
attagttcctttaatattaggagcaccagacatagcatttcctcgaataaataatataag
tttttgaatactacctccttcattaacactactactttcaagtagtatagtagaaaatgg
gtcaggaacaggatgaacagtttatccacctctttcatctggaactgctcatgcaggagc
ctcagttgatttaacaattttttctttacatttagcaggagtatcatcaattttaggagc
agtaaattttattactactgttattaatatacgatcagcaggaattacattagatcgatt
acctttatttgtttgatctgttgtaattacagctgtattattacttttatcattacctgt
tttagctggagctattactatattattaactgatcgaaatttaaatacttcattctttga
ccctattggaggaggagatcc
>MG242490.1_Ochlerotatus_epactius
ttttggggtttgatccggaatagtaggaacatccctaagaattttaattcgagcagaatt
aagtcagccagggatatttattggtaatgaccaaatttataatgtaattgttacagccca
tgcttttattataattttttttatagtaatacctattataattggaggatttggaaattg
attagttcccttaatactaggggctccagatatagctttcccacgaataaataacataag
tttttgaatactacccccttcattgactcttttactttctagaagtatagtagaaaatgg
atcaggaactgggtgaactgtttatccccctctttcatctgggacagcccatgcaggagc
ttcagtagacttaacaattttttctcttcatttagccgggatttcttcaattttaggtgc
tgtaaattttattacaactgttattaatatacgatcagcaggaattactttagaccgatt
acccctatttgtatgatctgtagtaattacagctattttactcttattatctttaccagt
attagcaggggctattactatactattaactgatcgaaatcttaatacatcattttttga
cccaattggaggaggagaccc
>MG242503.1_Aedes_japonicus
ttttggtgtttgatccggaatagtaggaacatctttaagaattttaattcgtactgaatt
aagacacccaggaatatttattggaaatgatcaagtttataatgttattgtaacagctca
tgcttttattataattttttttatagttatacctattataattggagggtttggaaattg
actagttcctttaatattaggagctccagatatagctttccctcgaataaataatataag
tttttgaatattacccccttccttaaccttactactttcaagtagaatggtagaaaatgg
gtctggaactggatgaactgtttatcctcccctttcttcaggaactgctcatgcaggagc
ttcagtagatttaactattttttctttacatttagccgggatttcctcaattttaggagc
agtaaattttattacgactgtaattaatatacgatctgctggaattactttagaccgact
acctttatttgtatgatctgtagtaattacagctgtattattacttttatctctccctgt
attagctggtgcaattactatattattaactgaccgaaacttaaatacttctttctttga
cccaattggaggaggagaccc
>MG242508.1_Aedes_notoscriptus
ttttggtgtttgatcaggaatagtaggaacttctttaagaattttaattcgtacagaatt
aagtcatccaggaatatttattggaaatgaccaaatttataatgtaattgttacagcaca
tgcatttattataattttttttatagttatacctattataattggaggatttggaaactg
attagttcctctaatattaggagctccagatatagccttccctcgaataaataatataag
tttttgaatactaccaccttcattaaccctactactctcaagtagtatagtagaaaatgg
atctgggactggatgaactgtttatccccctctttcatctggaactgctcatgcaggagc
ttcggttgatttaacaattttctccttacatttagcaggagtatcttctattttaggagc
tgtaaattttattactactgtaattaatatacgatcttcaggaattactttagaccgtct
tcctttatttgtttgatcagttgtaattacagctattttattacttttatcccttcctgt
attagcaggagctattaccatattattaactgatcgaaatttaaatacttcattctttga
tccaattggaggaggagaccc
>MG242513.1_Ochlerotatus_sierrensis
ttttggaatttgatccggaataattggaacatcattaagaattttaattcgtactgaatt
aagacatccaggaatatttattggaaatgatcaaatttataatgttattgttacagctca
tgcttttattataattttttttatagtaatacctattataattggaggatttggaaattg
attagtccctttaatattaggagctcccgatatagcatttcctcgaataaataatataag
tttttgaatattacctccttcattaaccctactactttcaagatctatagtagaaaatgg
agctggtacaggatgaactgtttayccccctctctcatcaattcctgcccatgcaggagc
ttcagttgatttaacaattttttctcttcatttagctggagtatcatcaattttaggagc
agtaaattttattactactgttattaatatacgatcttctggtattactttagaccgatt
acctttatttgtttgatccgttgtaattacagctgtattattacttttatcattacctgt
tttagccggagctattactatattattaacagatcgaaatttaaatacttccttttttga
ccctattggaggaggagaccc
>MG242517.1_Aedes_sudanensis
tttcggaatttgatcaggaatagtaggaacttcattaagtgtactaattcgtgctgaatt
aagtcaaccaggaatatttattggaaatgatcaaatttataacgtaattgttactgctca
tgcttttattataattttctttatagttataccaattataattggaggatttggaaattg
attagttcctttaatactaggagccccagatatagctttccctcgaataaataatataag
tttttgaatattacctccttctttaactttactactttcaagtagtatagtagaaaatgg
ttcaggaactggatgaacagtatatccacctttatcatcaagtattgcccatactggagc
ttcagtagatttaacaattttttctcttcatttagcagggatttcatcaattttaggagc
agtaaattttattactactattattaatatacgatcttcaggaattactttagatcgatt
acctttatttgtatgatcagtaataattacagctattttattattattatctttaccagt
attagctggagctattacaatattattaactgatcgaaatttaaatacttcattctttga
cccaattggaggaggagaccc
>MG242531.1_Haemagogus_janthinomys
ttttggagtttgatcaggaataattggaacatcattaagaattttaattcgagctgaatt
aagtcatccaggtatatttattggaaatgatcaaatttataatgtaattgttacagctca
tgcattcattataattttctttatagttatacctattataattggaggatttggaaattg
attagttcctttaatattaggagcaccagatatagcttttcctcgaataaataatataag
tttttgaatattacctccttcattaacacttcttttatctagaagtatagtagaaaatgg
atcaggtacaggatgaactgtttatcctcctctttcatcaggaactgctcatgctggagc
atctgttgatttaacaattttttctcttcatttagcaggtatttcttctattttaggagc
agtaaattttattactactgttattaatatacgatcaagaggaattactttagatcgatt
acctttatttgtttgatcagtagtaattacagctattttattacttctatctcttccagt
attagcaggagctattactatattattaactgatcgaaatttaaatacttcattctttga
tccaattggaggaggagatcc
>MG712517.1_Aedes_mallochi_Australia|New_South_Wales_Hexham
ttttggagtttgatccggaatagtaggaacatctttaagtatattaattcgagctgaatt
aagtcatcctggaatatttattggagatgatcaaatttataatgtaattgttacagccca
tgcttttattataattttttttatagtaatacctattataattggaggatttggaaattg
attagttcctttaatattaggagctcctgatatagcttttcctcgaataaataatataag
tttttgaatattacccccatcattaacccttctattgtcaagaagaatagtagaaaatgg
gtcaggaacaggatgaaccgtttatcctcctctctcttctggtactgcgcatgcaggagc
atcagttgatttaactattttttctcttcatttagctggaatttcatctattttaggagc
agtaaattttattactactgttattaatatacgatcttcaggaattacattagatcgttt
acctttatttgtctgatctgttgtaattacagctattttattacttttatctttacctgt
tttagctggagctattactatattattaacagatcgaaatcttaatacttctttttttga
ccctattggaggaggagaccc
>MG712518.1_Aedes_mallochi_Australia|New_South_Wales_Hexham
ttttggagtttgatccggaatagtaggaacatctttaagtatattaattcgagctgaatt
aagtcatcctggaatatttattggagatgatcaaatttataatgtaattgttacagccca
tgcttttattataattttttttatagtaatacctattataattggaggatttggaaattg
attagttcctttaatattaggagctcctgatatagcttttcctcgaataaataatataag
tttttgaatattacccccatcattaacccttctattgtcaagaagaatagtagaaaatgg
atcaggaacaggatgaaccgtttatcctcctctctcttctggtactgcacatgcaggagc
atcagttgatttaactattttttctcttcatttagctggaatttcatctattttaggagc
agtaaattttattactactgttattaatatacgatcttcaggaattacattagatcgttt
acctttatttgtctgatctgttgtaattacagctattttattacttttatctttacctgt
tttggctggagctattactatattattaacagatcgaaatcttaatacttctttttttga
ccctattggaggaggagaccc
>MG712522.1_Aedes_notoscriptus_Australia|New_South_Wales_Hexham
ttttggtgtttgatcgggtatagtaggaacttctttaagagttttaattcgtacagaatt
aagtcacccaggaatatttattggaaatgatcaaatttataatgtaattgttacagctca
tgcatttattataattttttttatagttatacctattataattggaggatttggaaattg
attggttcctctaatattaggggccccagatatagctttccctcgaataaataatataag
tttttgaatactacccccttcattgactctactactttcaagcagtatagtagaaaatgg
atctggaactgggtgaactgtttatcctcctctctcatctggaactgctcatgctggagc
ttcagttgacttaacaattttttctttacacttagcaggagtatcctctattttaggagc
tgtaaattttattactactgtaattaatatacgatcttcaggaattactttagatcgtct
tcctttatttgtttggtctgttgtaattacagctgtattattacttctatctcttccagt
attagctggagctattactatactattaactgatcgaaatttaaatacttcattctttga
cccaattggaggaggagaccc
>MG712523.1_Aedes_notoscriptus_Australia|New_South_Wales_Homebush
ttttggtgtttgatcaggtatagtaggaacttctttaagagttttaattcgtacagaatt
aagtcatccaggaatatttattggaaatgatcaaatttataatgtaattgttacagctca
tgcatttattataattttttttatagttatacctattataattggaggatttggaaattg
attggttcctttaatattaggagccccagatatagctttccctcgaataaataatataag
tttttgaatactaccaccttcattgactctactactttcaagtagtatagtagaaaatgg
atctgggactggatgaactgtttatcctcctctctcatctggaactgctcatgctggagc
ttcagttgacttaacaattttttctttacatttagcaggagtatcctctattttaggagc
tgtaaattttattactactgtaattaatatacgatcttcaggaattactttagatcgtct
tcctttatttgtttgatctgttgtaattacagctgtattattacttctatctcttccagt
attagctggagctattactatactattaactgatcgaaatttaaatacttcattctttga
cccaattggagggggagaccc
>MG712524.1_Aedes_notoscriptus_Australia|New_South_Wales_Homebush
ttttggtgtttgatcaggaatagtaggaacttctttaagaattttaattcgtacagaatt
aagtcatccaggaatatttattggaaatgaccaaatttataatgtaattgttacagcaca
tgcatttattataattttttttatagttatacctattataattggaggatttggaaactg
attagttcctctaatattaggagctccagatatagccttccctcgaataaataatataag
tttttgaatactaccaccttcattaaccctactactctcaagtagtatagtagaaaatgg
atctgggactggatgaactgtttatccccctctttcatctggaactgctcatgcaggagc
ttcggttgatttaacaattttttccttacatttagcaggagtatcttctattttaggagc
tgtaaattttattactactgtaattaatatacgatcttcaggaattactttagaccgtct
tcctttatttgtttgatcagttgtaattacagctattttattacttttatcccttcctgt
attagcaggagctattaccatattattaactgatcgaaatttaaatacttcattttttga
cccaattggaggaggagaccc
>MG712567.1_Ochlerotatus_australis_Australia|New_South_Wales_Audley
ttttggtatttgatcaggaataattggagcatctttaagaattttaattcgagctgaatt
aagccatccaggaatatttattggaaatgatcaaatttataacgtaattgttacagctca
tgcatttgttataattttttttatagttatacctattataattggaggatttggaaactg
attggttcctttaatactaggagccccagatatagcttttcctcgaataaataatataag
tttttgaatactacctccctcattaactttattattatcaagtagaatagtagaaaatgg
gtcaggaactggatgaacagtttatccacctctttcttcaggtactgcccatgcaggtgc
ctctgttgatttaacaattttttcacttcatttagcaggaatttcttcaattttaggagc
agttaattttattactactgtaattaatatacgatcttcaggaattacattagatcgttt
accattatttgtctgatctgtagtaattactgcaattttattacttttatctttaccagt
attagctggagctattacaatattattaacagatcgaaatttaaatacatcattttttga
tcctattggaggaggggatcc
>MG712568.1_Ochlerotatus_australis_Australia|New_South_Wales_Audley
ttttggtatttgatcaggaataattggagcatctttaagaattttaattcgagctgaatt
aagacatccaggaatatttattggaaatgatcaaatttataacgtaattgttacagctca
tgcatttgttataattttttttatagttatacctattataattggaggatttggaaactg
attggttcctttaatactaggagccccagatatagcttttcctcgaataaataatataag
tttttgaatactacctccctcattaactttattattatcaagtagaatagtagaaaatgg
atcaggaactggatgaacagtttatccacctctttcttcaggtactgcccatgcaggtgc
ctctgttgatttaacaattttttcacttcatttagcaggaatttcttcaattttaggagc
agttaattttattactactgtaattaatatacgatcttcaggaattacattagatcgttt
accattatttgtctgatctgtagtaattactgcaattttattacttttatctttaccagt
attagctggagctattacaatattattaacagatcgaaatttaaatacatcattttttga
tcctattggaggaggggatcc
>MH559350.1_Ochlerotatus_caspius_Iran|Sistan_&_Baluchestan
tttcggagtttgatcaggaatagttggaacatcattaagagttttaattcgtgctgaatt
aagtcaaccaggtatatttattggaaatgaccaaatttataatgtaattgttacagctca
tgcttttattataattttctttatagtaatacctattataattggaggatttggaaattg
attagttcctttaatattaggagctccagatatagcatttcctcgaataaataatataag
tttttgaatactacctccttcattaacactactactttcaagtagtatagtagaaaatgg
atcaggaacaggatgaacagtttatccacctctttcatctggaactgctcatgcgggagc
ttcagttgatttaacaattttttctttacatttagcaggagtatcatcaattttaggagc
agtaaattttattactactgttattaatatacgatcagcaggaattacattagatcgatt
acctttatttgtatgatctgttgtaattacagctgtattattacttttatcattacctgt
tttagctggagctattactatattattaactgatcgaaatttaaatacttcattctttga
tcctattggaggaggagaccc
>MH634424.1_Ochlerotatus_caspius_Iran|Sistan_&_Baluchestan
tttcggagtttgatcaggaatagttggaacatcattaagagttttaattcgtgctgaatt
aagtcaaccaggtatatttattggaaatgaccaaatttataatgtaattgttacagctca
tgcttttattataattttctttatagtaatacctattataattggaggatttggaaattg
attagttcctttaatattaggagcaccagatatagcatttcctcgaataaataatataag
tttttgaatactacctccttcattaacactactactttcaagtagtatagtagaaaatgg
gtcaggaacaggatgaacagtttatccacctctttcatctggaactgctcatgcgggagc
ttcagttgatttaacaattttttctttacatttagcaggagtatcatcaattttaggagc
agtaaattttattactactgttattaatatacgatcagcaggaattacattagatcgatt
acctttatttgtatgatctgttgtaattacagctgtattattacttttatcattacctgt
tttagctggagctattactatattattaactgatcgaaatttaaatacttcattctttga
tcctattggaggaggagatcc
>MH634425.1_Ochlerotatus_caspius_Iran|Sistan_&_Baluchestan
tttcggagtttgatcaggaatagttggaacatcattaagagttttaattcgtgctgaatt
aagtcaaccaggtatatttattggaaatgaccaaatttataatgtaattgttacagctca
tgcttttattataattttctttatagtaatacctattataattggaggatttggaaattg
attagttcctttaatattaggagcaccagatatagcatttcctcgaataaataatataag
tttttgaatactacctccttcattaacactactactttcaagtagtatagtagaaaatgg
gtcaggaacaggatgaacagtttatccacctctttcatctggaactgctcatgcgggagc
ttcagttgatttaacaattttttctttacatttagcaggagtatcatcaattttaggagc
agtaaattttattactactgttattaatatacgatcagcaggaattacattagatcgatt
acctttatttgtatgatctgttgtaattacagctgtattattacttttatcattacctgt
tttagctggagctattactatattattaactgatcgaaatttaaatacttcattctttga
tcctattggaggaggagatcc
>MH643759.1_Ochlerotatus_caspius_Kosovo
tttcggagtttgatcaggaatagttggaacatcattaagaattttaattcgtgctgaatt
aagtcaaccaggtatatttattggaaatgaccaaatttataatgtaattgttacagctca
tgcttttattataattttctttatagtaatacctattataattggagggtttggaaattg
attagttcctttaatattaggagcaccagacatagcatttcctcgaataaataatataag
tttttgaatattacctccttcattaacactgctactttcaagtagtatagtagaaaatgg
atcaggaacagggtgaacagtttatccacctctttcatctggaactgctcatgcaggagc
ctcagttgatttaacaattttttctttacatttagcaggagtatcatcaattttaggagc
agtaaattttattactactgttattaatatacgatcagcaggaattacattagatcgatt
acctttatttgtttgatccgttgtaattacagctgtattattacttttatcattacctgt
tttagctggagctattactatgttattaactgatcgaaatttaaatacttcattcttcga
ccctattggaggaggagatcc
>MH709109.1_Ochlerotatus_caspius_Iran|Sistan_&_Baluchestan
tttcggagtttgatcaggaatagttggaacatcattaagagttttaattcgtgctgaatt
aagtcaaccaggtatatttattggaaatgaccaaatttataatgtaattgttacagctca
tgcttttattataattttctttatagtaatacctattataattggaggatttggaaattg
attagttcctttaatattaggagcaccagatatagcatttcctcgaataaataatataag
tttttgaatactacctccttcattaacactactactttcaagtagtatagtagaaaatgg
gtcaggaacaggatgaacagtttatccacctctttcatctggaactgctcatgcgggagc
ttcagttgatttaacaattttttctttacatttagcaggagtatcatcaattttaggagc
agtaaattttattactactgttattaatatacgatcagcaggaattacattagatcgatt
acctttatttgtatgatctgttgtaattacagctgtattattacttttatcattacctgt
tttagctggagctattactatattattaactgatcgaaatttaaatacttcattctttga
tcctattggaggaggagatcc
>MK170082.1_Ochlerotatus_caspius_United_Arab_Emirates|Al_Ain
ttttggagcttgagctggaataattggaacttctttaagaattcttattcgagcagaatt
aagtcaacctggagtatttattggaaatgatcaaatttataatgttattgtaactgctca
tgcttttattataattttttttatagttataccaattataattggaggatttggaaattg
attagttccattaatattaggagccccagatatagctttccctcgaataaataatataag
tttttgaatactacctccttctttaacattgctgctttcaagcagtatagtagaaaatgg
agctggtactggatgaactgtttatccccctctttcatctggaacagcccatgctggagc
atcagttgacttagctattttttctcttcatttagccgggatttcatcaattttaggagc
tgtaaattttattactacagtaattaatatacgatcttctggtattacacttgaccgaat
acctttatttgtatgatcagttgttattactgctgttttattacttttatctttaccagt
tttagccggagctattactatattattaacagatcgaaatttaaatacttcattctttga
cccaattggaggaggagaccc
>MK170092.1_Ochlerotatus_caspius_United_Arab_Emirates|Dubai_Ras_Al_Khor
tttcggagtttgatcaggaatagttggaacatcattaagagttttaattcgtgctgaatt
aagtcaaccaggtatatttattggaaatgaccaaatttataatgtaattgttacagctca
tgcttttattataattttctttatagtaatacctattataattggaggatttggaaattg
attagttcctttaatattaggagcaccagatatagcatttcctcgaataaataatataag
tttttgaatactacctccttcattaacactactactttcaagtagtatagtagaaaatgg
gtcaggaacaggatgaacagtttatccacctctttcatctggaactgctcatgcaggagc
ttcagttgatttaacaattttttctttacatttagcaggagtatcatcaattttaggagc
agtaaattttattactactgttattaatatacgatcagcaggaattacattagatcgatt
acctttatttgtgtgatctgttgtaattacagctgtattattacttttatcattacctgt
tttagctggagctattactatattattaactgatcgaaatttaaatacttcattctttga
tcctattggaggaggagaccc
>MK402677.1_Ochlerotatus_caspius_Spain|Navarra_Navarra_Viana_Humedal_de_Las_Canas
tttcggagtttgatcaggaatagttggaacatcattaagagttttaattcgtgctgaatt
aagtcaaccaggtatatttattggaaatgaccaaatttataatgtaattgttacagctca
tgcttttattataattttctttatagtaatacctattataattggaggatttggaaattg
attagttcctttaatattaggagcaccagacatagcatttcctcgaataaataatataag
tttttgaatactacctccttcattaacactactactttcaagaagtatagtagaaaatgg
atcaggaacaggatgaacagtttatccacctctttcatctggaactgctcatgcaggagc
ctcagttgatttaacaattttttctttacatttagcaggagtatcatcaattttaggagc
agtaaattttattactactgttattaatatacgatcagcaggaattacattagatcgatt
acctttatttgtttgatctgttgtaattacagctgtattattacttttatcattacctgt
tttagctggagctattactatattattaactgatcgaaatttaaatacttcattcttcga
ccctattggaggaggagaccc
>MK402704.1_Ochlerotatus_caspius_Spain|La_Rioja_La_Rioja_Logrono_Pantano_de_La_Grajera
tttcggagtttgatcaggaatagttggaacatcattaagagttttaattcgtgctgaatt
aagtcaaccaggtatatttattggaaatgaccaaatttataatgtaattgttacagctca
tgcttttattataattttctttatagtaatacctattataattggagggtttggaaattg
attagttcctttaatattaggagcaccagacatagcatttcctcgaataaataatataag
tttttgaatactacctccttcattaacactactactttcaagtagtatagtggaaaatgg
atcaggaacaggatgaacagtttatccacctctttcatctggaactgctcatgcaggagc
ctcagtagatttaacaattttttctttacatttagcaggagtatcatcaattttaggagc
agtaaattttattactactgttattaatatacgatcagcaggaattacattagatcgatt
acctttatttgtttgatctgttgtaattacagctgtattattacttttatcattacctgt
tttagctggagctattactatattattaactgatcgaaatttaaatacttcattctttga
ccctattggaggaggagatcc
>MK402721.1_Ochlerotatus_caspius_Spain|La_Rioja_La_Rioja_Logrono_Rio_Iregua
tttcggagtttgatcaggaatagttggaacatcattaagaattttaattcgtgctgaatt
aagtcaaccaggtatatttattggaaatgaccaaatttataatgtaattgttacagctca
tgcttttattataattttctttatagtaatacctattataattggagggtttggaaattg
attagttcctttaatattaggagcaccagacatagcatttcctcgaataaataatataag
tttttgaatactacctccttcattaacactactactttcaagtagtatagtggaaaatgg
atcaggaacaggatgaacagtttatccacctctttcatctggaactgctcatgcaggagc
ctcagtagatttaacaattttttctttacatttagcaggagtatcatcaattttaggagc
agtaaattttattactactgttattaatatacgatcagcaggaattacattagatcgatt
acctttatttgtttgatctgttgtaattacagctgtattattacttttatcattacctgt
tttagctggagctattactatattattaactgatcgaaatttaaatacttcattctttga
ccctattggaggaggagatcc
>MK402722.1_Ochlerotatus_caspius_Spain|La_Rioja_La_Rioja_Alfaro_La_Venta
tttcggagtttgatcaggaatagttggaacatcattaagaattttaattcgtgctgaatt
aagtcaaccaggtatatttattggaaatgaccaaatttataatgtaattgttacagctca
tgcttttattataattttctttatagtaatacctattataattggagggtttggaaattg
attagttcctttaatattaggagcaccagacatagcatttcctcgaataaataatataag
tttttgaatactacctccttcattaacactactactttcaagtagtatagtggaaaatgg
atcaggaacaggatgaacagtttatccacctctttcatctggaactgctcatgcaggagc
ctcagtagatttaacaattttttctttacatttagcaggagtatcatcaattttaggagc
agtaaattttattactactgttattaatatacgatcagcaggaattacattagatcgatt
acctttatttgtttgatctgttgtaattacagctgtattattacttttatcattacctgt
tttagctggagctattactatattattaactgatcgaaatttaaatacttcattctttga
ccctattggaggaggagatcc
>MK402736.1_Ochlerotatus_caspius_Spain|La_Rioja_La_Rioja_Alfaro_La_Venta
tttcggagtttgatcaggaatagttgggacatcattaagaattttaattcgtgctgaatt
aagtcaaccaggtatatttattggaaatgaccaaatttataatgtaattgttacagctca
tgcttttattataattttctttatagtaatacctattataattggagggtttggaaattg
attagttcctttaatattaggagcaccagacatagcatttcctcgaataaataatataag
tttttgaatattacctccttcattaacactgctactttcaagtagtatagtagaaaatgg
atcaggaacagggtgaacagtttatccacctctttcatctggaactgctcatgcaggagc
ctcagttgatttaacaattttttctttacatttagcaggagtatcatcaattttaggagc
agtaaattttattactactgttattaatatacgatcagcaggaattacattagatcgatt
acctttatttgtttgatccgttgtaattacagctgtattattacttttatcattacctgt
tttagctggagctattactatattattaactgatcgaaatttaaatacttcattcttcga
ccctattggaggaggagatcc
>MK402774.1_Ochlerotatus_caspius_Spain|Navarra_Navarra_Viana_Humedal_de_Las_Canas
tttcggagtttgatcaggaatagttggaacatcattaagaattttaattcgtgctgaatt
aagtcaaccaggtatatttattggaaatgaccaaatttataatgtaattgttacagctca
tgcttttattataattttctttatagtaatacctattataattggaggntttggaaattg
attagttcctttaatattaggagcaccagacatagcatttcctcgaataaataatataag
tttttgaatactacctccttcattaacactactactttcaagtagtatagtggaaaatgg
atcaggaacaggatgaacagtttatccacctctttcatctggaactgctcatgcaggagc
ctcagtagatttaacaattttttctttacatttagcaggagtatcatcaattttaggagc
agtaaattttattactactgttattaatatacgatcagcasgaattacattagatcgatt
acctttatttgtttgatctgttgtaattacagctgtattattacttttatcattacctgt
tttagctggagctattactatattattaactgatcgaaatttaaatacttcattctttga
ccctattggaggaggagaccc
>MK402784.1_Ochlerotatus_caspius_Spain|La_Rioja_La_Rioja_Logrono_Pantano_de_La_Grajera
tttcggagtttgatcaggaatagttggaacatcattaagaattttaattcgtgctgaatt
aagtcaaccaggtatatttattggaaatgaccaaatttataatgtaattgttacagctca
tgcttttattataattttctttatagtaatacctattataattggagggtttggaaattg
attagttcctttaatattaggagcaccagacatagcatttcctcgaataaataatataag
tttttgaatactacctccttcattaacactactactttcaagtagtatagtggaaaatgg
gtcaggaacaggatgaacagtttatccacctctttcatctggaactgctcatgcaggagc
ctcagtagatttaacaattttttctttacatttagcaggagtatcatcaattttaggagc
agtaaattttattactactgttattaatatacgatcagcaggaattacattagatcgatt
acctttatttgtttgatctgttgtaattacagctgtattattacttttatcattacctgt
tttagcaggagctattactatattgttaactgatcgaaatttaaatacttcattctttga
ccctattggaggaggagaccc
>MK402820.1_Ochlerotatus_caspius_Spain|Navarra_Navarra_Viana_Humedal_de_Las_Canas
tttcggagtttgatcaggaatagttggaacatcattaagagttttaattcgtgctgaatt
aagtcaaccaggtatatttattggaaatgaccaaatttataatgtaattgttacagctca
tgcttttattataattttctttatagtaatacctattataattggaggatttggaaattg
attagttcctttaatattaggagcaccagacatagcatttcctcgaataaataatataag
tttttgaatactacctccttcattaacactactactttcaagtagtatagtagaaaatgg
gtcaggaacaggatgaacagtttatccacctctttcatctggaactgctcatgcaggagc
ctcagttgatttaacaattttttctttacatttagcaggagtatcatcaattttaggagc
agtaaattttattactactgttattaatatacgatcagcaggaattacattagatcgatt
acctttatttgtttgatctgttgtaattacagctgtattattacttttatcattacctgt
tttagctggagctattactatattattaactgatcgaaatttaaatacttcattcttcga
ccctattggaggaggagatcc
>MK402832.1_Ochlerotatus_caspius_Spain|Navarra_Navarra_Viana_Embalse_de_Las_Canas
tttcggagtttgatcaggaatagttggaacatcattaagaattttaattcgtgctgaatt
aagtcaaccaggtatatttattggaaatgaccaaatttataatgtaattgttacagctca
tgcttttattataattttctttatagtaatacctattataattggagggtttggaaattg
attagttcctttaatattaggagcaccagacatagcatttcctcgaataaataatataag
tttttgaatactacctccttcattaacactactactttcaagtagtatagtggaaaatgg
gtcaggaacagggtgaacagtttatccacctctttcatctggaactgctcatgcaggagc
ctcagtagatttaacaattttttctttacatttagcaggagtatcatcaattttaggagc
agtaaattttattactactgttattaatatacgatcagcaggaattacattagatcgatt
acctttatttgtttgatctgttgtaattacagctgtattattacttttatcattacctgt
tttagcaggagctattactatattgttaactgatcgaaatttaaatacttcattctttga
ccctattggaggaggagatcc
>MK402874.1_Ochlerotatus_caspius_Spain|La_Rioja_La_Rioja_Logrono_Pantano_de_La_Grajera
tttcggagtttgatcaggaatagttggaacatcattaagaattttaattcgtgctgaatt
aagtcaaccaggtatatttattggaaatgaccaaatttataatgtaattgttacagctca
tgcttttattataattttctttatagtaatacctattataattggagggtttggaaattg
attagttcctttaatattaggagcaccagacatagcatttcctcgaataaataatataag
tttttgaatactacctccttcattaacactactactttcaagtagtatagtggaaaatgg
gtcaggaacaggatgaacagtttatccacctctttcatctggaactgctcatgcaggagc
ctcagtagatttaacaattttttctttacatttagcaggagtatcatcaattttaggagc
agtaaattttattactactgttattaatatacgatcagcaggaattacattagatcgatt
acctttatttgtttgatctgttgtaattacagctgtattattgcttttatcattacctgt
tttagcaggagctattactatattgttaactgatcgaaatttaaatacttcattctttga
ccctattggaggaggagatcc
>MK402898.1_Ochlerotatus_caspius_Spain|La_Rioja_La_Rioja_Logrono_Pantano_de_La_Grajera
tttcggagtttgatcaggaatagttggaacatcattaagagttttaattcgtgctgaatt
aagtcaaccaggtatatttattggaaatgaccaaatttataatgtaattgttacagctca
tgcttttattataattttctttatagtaatacctattataattggaggatttggaaattg
attagttcctttaatattaggagcaccagacatagcatttcctcgaataaataatataag
tttttgaatactacctccttcattaacactactactttcaagtagtatagtagaaaatgg
atcaggaacaggatgaacagtttatccacctctttcatctggaactgctcatgcaggagc
ctcagttgatttaacaattttttctttacatttagcaggagtatcatcaattttaggagc
agtaaattttattactactgttattaatatacgatcagcaggaattacattagatcgatt
acctttatttgtttgatctgttgtaattacagctgtattattacttttatcattacctgt
tttagctggagctattactatattattaactgatcgaaatttaaatacttcattcttcga
ccctattggaggaggagatcc
>MK402900.1_Ochlerotatus_caspius_Spain|La_Rioja_La_Rioja_Alfaro_Rio_Alhama
tttcggagtttgatcaggaatagttggaacatcattaagaattttaattcgtgctgaatt
aagtcaaccaggtatatttattggaaatgaccaaatttataatgtaattgttacagctca
tgcttttattataattttctttatagtaatacctattataattggagggtttggaaattg
attagttcctttaatattaggagcaccagacatagcatttcctcgaataaataatataag
tttttgaatattacctccttcattaacactgctactttcaagtagtatagtagaaaatgg
atcaggaacagggtgaacagtttatccacctctttcatctggaactgctcatgcaggagc
ctcagttgatttaacaattttttctttacatttagcaggagtatcatcaattttaggagc
agtaaattttattactactgttattaatatacgatcagcaggaattacattagatcgatt
acctttatttgtttgatccgttgtaattacagctgtattattacttttatcattacctgt
tttagctggagctattactatattattaactgatcgaaatttaaatacttcattcttcga
ccctattggaggaggagatcc
>MK403163.1_Ochlerotatus_caspius_United_Kingdom|Liverpool_Salt_Marsh
tttcggagtttgatcaggaatagttggaacatcattaagaattttaattcgtgctgaatt
aagtcaaccaggtatatttattggaaatgaccaaatttataatgtaattgttacagctca
tgcttttattataattttctttatagtaatacctattataattggagggtttggaaattg
attagttcctttaatattaggagcaccagacatagcatttcctcgaataaataatataag
tttttgaatactacctccttcattaacactactactttcaagtagtatagtcgaaaatgg
gtcaggaacaggatgaacagtttatccacctctttcatctggaactgctcatgcaggagc
ctcagtagatttaacaattttttctttacatttagcaggagtatcatcaattttaggagc
agtaaattttattactactgttattaatatacgatcagcaggaattacattagatcgatt
acctttatttgtttgatctgttgtaattacagctgtattattacttttatcattacctgt
tttagcgggagctattactatattgttaactgatcgaaatttaaatacttcattctttga
tcctattggaggaggagatcc
>MK403181.1_Ochlerotatus_caspius_United_Kingdom|Liverpool_Salt_Marsh
tttcggaatttgatcaggaatagttggaacatcattaagaattttaattcgtgctgaatt
aagtcaaccaggtatatttattggaaatgaccaaatttataatgtaattgttacagctca
tgcttttattataattttctttatagtaatacctattataattggagggtttggaaattg
attagttcctttaatattaggagcaccagacatagcatttcctcgaataaataatataag
tttttgaatactacctccttcattaacactactactttcaagtagtatagtggaaaatgg
gtcaggaacaggatgaacagtttatccacctctttcatctggaactgctcatgcaggagc
ctcagtagatttaacaattttttctttacatttagcaggagtatcatcaattttaggagc
agtaaattttattactactgttattaatatacgatcagcaggaattacattagatcgatt
acctttatttgtttgatctgttgtaattacagctgtattattacttttatcattacctgt
tttagcaggagctattactatattgttaactgatcgaaatttaaatacttcattctttga
ccctattggaggaggagatcc
>MK403217.1_Ochlerotatus_caspius_United_Kingdom|Liverpool_Salt_Marsh
tttcggagtttgatcaggaataattggaacatcattaagaattttaattcgtgctgaatt
aagtcaaccaggtatatttattggaaatgaccaaatttataatgtaattgttacagctca
tgcttttattataattttctttatagtaatacctattataattggagggtttggaaattg
attagttcctttaatattaggagcaccagacatagcatttcctcgaataaataatataag
tttttgaatactacctccttcattaacactactactttcaagtagtatagtggaaaatgg
gtcaggaacaggatgaacagtttatccacctctttcatctggaactgctcatgcaggagc
ctcagtagatttaacaattttttctttacatttagcaggagtatcatcaattttaggagc
agtaaattttattactactgttattaatatacgatcagcaggaattacattagatcgatt
acctttatttgtttgatctgttgtaattacagctgtattattacttttatcattacctgt
tttagcaggagctattactatattgttaactgatcgaaatttaaatacttcattctttga
ccctattggaggaggagatcc
>MK403228.1_Ochlerotatus_caspius_United_Kingdom|Liverpool_Salt_Marsh
tttcggagtttgatcaggaatagttggaacatcattaagaattttaattcgtgctgaatt
aagtcaaccaggtatatttattggaaatgaccaaatttataatgtaattgttacagctca
tgcttttattataattttctttatagtaatacctattataattggagggtttggaaattg
attagttcctttaatattaggagcaccagacatagcatttcctcgaataaataatataag
tttttgaatactacctccttcattaacactactactttcaagtagtatagtggaaaatgg
gtcaggaacaggatgaacagtttatccacctctttcatctggaactgctcatgcaggagc
ctcagtagatttaacaattttttctttacatttagcaggagtatcatcaattttaggagc
agtaaattttattactactgttattaatatacgatcagcaggaattacattagatcgatt
acctttatttgtttgatctgttgtaattacagctgtattattacttttatcattacctgt
tttagcaggagctattactatattgttaactgatcgaaatttaaatacttcattctttga
ccctattggaggaggagatcc
>MK403424.1_Ochlerotatus_caspius_United_Kingdom|Liverpool_Salt_Marsh
tttcggagtttgatcaggaatagttggaacatcattaagaattttaattcgtgctgaatt
aagtcaaccaggtatatttattggaaatgaccaaatttataatgtaattgttacagctca
tgcttttattataattttctttatagtaatacctattataattggagggtttggaaattg
attagttcctttaatattaggagcaccagacatagcatttcctcgaataaataatataag
tttttgaatactacctccttcattaacactactactttcaagtagtatagtggaaaatgg
atcaggaacaggatgaacagtttatccacctctttcatctggaactgctcatgcaggagc
ctcagtagatttaacaattttttctttacatttagcaggagtatcatcaattttaggagc
agtaaattttattactactgttattaatatacgatcagcaggaattacattagatcgatt
acctttatttgtttgatctgttgtaattacagctgtattattacttttatcattacctgt
tttagctggagctattactatattattaactgatcgaaatttaaatacttcattctttga
ccctattggaggaggagaccc
>MK505568.1_Aedes_japonicus_Germany|motorway_5_between_Freiburg_and_Heidelberg
ttttggtgtttgatccggaatagtaggaacatctttaagaattttaattcgtactgaatt
aagacacccaggaatatttattggaaatgatcaagtttataatgttattgtaacagctca
tgcttttattataattttttttatagttatacctattataattggagggtttggaaattg
actagttcctttaatattaggagctccagatatagctttccctcgaataaataatataag
tttttgaatattacccccttccttaaccttactactttcaagtagaatggtagaaaatgg
gtctggaactggatgaactgtttatcctcccctttcttcaggaactgctcatgcaggagc
ttcagtagatttaactattttttctttacatttagccgggatttcctcaattttaggagc
agtaaattttattacgactgtaattaatatacgatctgctggaattactttagaccgact
acctttatttgtatgatctgtagtaattacagctgtattattacttttatctctccctgt
attagctggtgcaattactatattattaactgaccgaaacttaaatacttctttctttga
cccaattggaggaggagaccc
>MK505574.1_Aedes_japonicus_Germany|motorway_5_between_Freiburg_and_Heidelberg
ttttggtgtttgatccggaatagtaggaacatctttaagaattttaattcgtactgaatt
aagacacccaggaatatttattggaaatgatcaagtttataatgttattgtaacagctca
tgcttttattataattttttttatagttatacctattataattggagggtttggaaattg
actagttcctttaatattaggagctccagatatagctttccctcgaataaataatataag
tttttgaatattacccccttccttaaccttactactttcaagtagaatggtagaaaatgg
gtctggaactggatgaactgtttatcctcccctttcttcaggaactgctcatgcaggagc
ttcagtagatttaactattttttctttacatttagccgggatttcctcaattttaggagc
agtaaattttattacgactgtaattaatatacgatctgctggaattactttagaccgact
acctttatttgtatgatctgtagtaattacagctgtattattacttttatctctccctgt
attagctggtgcaattactatattattaactgaccgaaacttaaatacttctttctttga
cccaattggaggaggagaccc
>MK505576.1_Aedes_japonicus_Germany|motorway_5_between_Freiburg_and_Heidelberg
ttttggtgtttgatccggaatagtaggaacatctttaagaattttaattcgtactgaatt
aagacacccaggaatatttattggaaatgatcaagtttataatgttattgtaacagctca
tgcttttattataattttttttatagttatacctattataattggagggtttggaaattg
actagttcctttaatattaggagctccagatatagctttccctcgaataaataatataag
tttttgaatattacccccttccttaaccttactactttcaagtagaatggtagaaaatgg
atctggaactggatgaactgtttatccccccctttcttcaggaactgctcatgcaggagc
ttcagtagatttaactattttttctttacatttagccgggatttcctcaattttaggagc
agtaaattttattacgactgtaattaatatacgatctgctggaattactttagaccgact
acctttatttgtatgatctgtagtaattacagctgtattattacttttatctctccctgt
attagctggtgcaattactatattattaactgaccgaaacttaaatacttctttctttga
cccaattggaggaggagaccc
>MK505581.1_Aedes_japonicus_Germany|motorway_5_between_Freiburg_and_Heidelberg
ttttggtgtttgatccggaatagtaggaacatctttaagaattttaattcgtactgaatt
aagacacccaggaatatttattggaaatgatcaagtttataatgttattgtaacagctca
tgcttttattataattttttttatagttatacctattataattggagggtttggaaattg
actagttcctttaatattaggagctccagatatagctttccctcgaataaataatataag
tttttgaatattacccccttccttaaccttactactttcaagtagaatggtagaaaatgg
atctggaactggatgaactgtttatcctcccctttcttcaggaactgctcatgcaggagc
ttcagtagatttaactattttttctttacatttagccgggatttcctcaattttaggagc
agtaaattttattacgactgtaattaatatacgatctgctggaattactttagaccgact
acctttatttgtatgatctgtagtaattacagctgtattattacttttatctctccctgt
attagctggtgcaattactatattattaactgaccgaaacttaaatacttctttctttga
cccaattggaggaggagaccc
>MK505587.1_Aedes_japonicus_Germany|motorway_5_between_Freiburg_and_Heidelberg
ttttggtgtttgatccggaatagtaggaacatctttaagaattttaattcgtactgaatt
aagacacccaggaatatttattggaaatgatcaagtttataatgttattgtaacagctca
tgcttttattataattttttttatagttatacctattataattggagggtttggaaattg
actagttcctttaatattaggagctccagatatagctttccctcgaataaataatataag
tttttgaatattacccccttctttaaccttactactttcaagtagaatggtagaaaatgg
atctggaactggatgaactgtttatcctcccctttcttcaggaactgctcatgcaggagc
ttcagtagatttaactattttttctttacatttagccgggatttcctcaattttaggagc
agtaaattttattacgactgtaattaatatacgatctgctggaattactttagaccgact
acctttatttgtatgatctgtagtaattacagctgtattattacttttatctctccctgt
attagctggtgcaattactatattattaactgaccgaaacttaaatacttctttctttga
cccaattggaggaggagaccc
>MK505588.1_Aedes_japonicus_Germany|motorway_5_between_Freiburg_and_Heidelberg
ttttggtgtttgatccggaatagtaggaacatctttaagaattttaattcgtactgaatt
aagacacccaggaatatttattggaaatgatcaagtttataatgttattgtaacagctca
tgcttttattataattttttttatagttatacctattataattggagggtttggaaattg
actagttcctttaatattaggagctccagatatagctttccctcgaataaataatataag
tttttgaatattacccccttccttaaccttactactttcaagtagaatggtagaaaatgg
gtctggaactggatgaactgtttatcctcccctttcttcaggaactgctcatgcaggagc
ttcagtagatttaactattttttctttacatttagccgggatttcctcaattttaggagc
agtaaattttattacgactgtaattaatatacgatctgctggaattactttagaccgact
acctttatttgtatgatctgtagtaattacagctgtattattacttttatctctccctgt
attagctggtgcaattactatattattaactgaccgaaacttaaatacttctttctttga
cccaattggaggaggagaccc
>MK505593.1_Aedes_japonicus_Germany|motorway_5_between_Freiburg_and_Heidelberg
ttttggtgtttgatccggaatagtaggaacatctttaagaattttaattcgtactgaatt
aagacacccaggaatatttattggaaatgatcaagtttataatgttattgtaacagctca
tgcttttattataattttttttatagttatacctattataattggagggtttggaaattg
actagttcctttaatattaggagctccagatatagctttccctcgaataaataatataag
tttttgaatattacccccttccttaaccttactactttcaagtagaatggtagaaaatgg
gtctggaactggatgaactgtttatcctcccctttcttcaggaactgctcatgcaggagc
ttcagtagatttaactattttttctttacatttagccgggatttcctcaattttaggagc
agtaaattttattacgactgtaattaatatacgatctgctggaattactttagaccgact
acctttatttgtatgatctgtagtaattacagctgtattattacttttatctctccctgt
attagctggtgcaattactatattattaactgaccgaaacttaaatacttctttctttga
cccaattggaggaggagaccc
>MK505596.1_Aedes_japonicus_Germany|motorway_5_between_Freiburg_and_Heidelberg
ttttggtgtttgatccggaatagtaggaacatctttaagaattttaattcgtactgaatt
aagacacccaggaatatttattggaaatgatcaagtttataatgttattgtaacagctca
tgcttttattataattttttttatagttatacctattataattggagggtttggaaattg
actagttcctttaatattaggagctccagatatagctttccctcgaataaataatataag
tttttgaatattacccccttctttaaccttactactttcaagtagaatggtagaaaatgg
atctggaactggatgaactgtttatcctcccctttcttcaggaactgctcatgcaggagc
ttcagtagatttaactattttttctttacatttagccgggatttcctcaattttaggagc
agtaaattttattacgactgtaattaatatacgatctgctggaattactttagaccgact
acctttatttgtatgatctgtagtaattacagctgtattattacttttatctctccctgt
attagctggtgcaattactatattattaactgaccgaaacttaaatacttctttctttga
cccaattggaggaggagaccc
>MK505599.1_Aedes_japonicus_Germany|motorway_5_between_Freiburg_and_Heidelberg
ttttggtgtttgatccggaatagtaggaacatctttaagaattttaattcgtactgaatt
aagacacccaggaatatttattggaaatgatcaagtttataatgttattgtaacagctca
tgcttttattataattttttttatagttatacctattataattggagggtttggaaattg
actagttcctttaatattaggagctccagatatagctttccctcgaataaataatataag
tttttgaatattacccccttccttaaccttactactttcaagtagaatggtagaaaatgg
gtctggaactggatgaactgtttatcctcccctttcttcaggaactgctcatgcaggagc
ttcagtagatttaactattttttctttacatttagccgggatttcctcaattttaggagc
agtaaattttattacgactgtaattaatatacgatctgctggaattactttagaccgact
acctttatttgtatgatctgtagtaattacagctgtattattacttttatctctccctgt
attagctggtgcaattactatattattaactgaccgaaacttaaatacttctttctttga
cccaattggaggaggagaccc
>MK505605.1_Aedes_japonicus_Germany|motorway_5_between_Freiburg_and_Heidelberg
ttttggtgtttgatccggaatagtaggaacatctttaagaattttaattcgtactgaatt
aagacacccaggaatatttattggaaatgatcaagtttataatgttattgtaacagctca
tgcttttattataattttttttatagttatacctattataattggagggtttggaaattg
actagttcctttaatattaggagctccagatatagctttccctcgaataaataatataag
tttttgaatattacccccttccttaaccttactactttcaagtagaatggtagaaaatgg
gtctggaactggatgaactgtttatcctcccctttcttcaggaactgctcatgcaggagc
ttcagtagatttaactattttttctttacatttagccgggatttcctcaattttaggagc
agtaaattttattacgactgtaattaatatacgatctgctggaattactttagaccgact
acctttatttgtatgatctgtagtaattacagctgtattattacttttatctctccctgt
attagctggtgcaattactatattattaactgaccgaaacttaaatacttctttctttga
cccaattggaggaggagaccc
>MN103383.1_Aedes_japonicus_Austria|Tyrol_Langkampfen
ttttggtgtttgatccggaatagtaggaacatctttaagaattttaattcgtactgaatt
aagacacccaggaatatttattggaaatgatcaagtttataatgttattgtaacagctca
tgcttttattataattttttttatagttatacctattataattggagggtttggaaattg
actagttcctttaatattaggagctccagatatagctttccctcgaataaataatataag
tttttgaatattacccccttccttaaccttactactttcaagtagaatggtagaaaatgg
atctggaactggatgaactgtttatcctcccctttcttcaggaactgctcatgcaggagc
ttcagtagatttaactattttttctttacatttagccgggatttcctcaattttaggggc
agtaaattttattacgactgtaattaatatacgatctgctggaattactttagaccgact
acctctatttgtatgatctgtagtaattacagctgtattattacttttatctctccctgt
attagctggtgcaattactatattattaactgaccgaaacttaaatacttctttctttga
cccaatcggaggaggagatcc
>MN103384.1_Aedes_japonicus_Austria|Tyrol_Lienz
ttttggtgtttgatccggaatagtgggaacatctttaagaattttaattcgtactgaatt
aagacacccaggaatatttattggaaatgatcaagtttataatgttattgtaacagctca
tgcttttattataattttttttatagttatacctattataattggagggtttggaaattg
actagttcctttaatattaggagctccagatatagctttccctcgaataaataatataag
tttttgaatattacccccttccttaaccttactactttcaagtagaatggtagaaaatgg
gtctggaactggatgaactgtttatccccccctttcttcaggaactgctcatgcaggagc
ttcagtagatttaactattttttctttacatttagccgggatttcctcaattttaggagc
agtaaattttattacgactgtaattaatatacgatctgctggaattactttagaccgact
acctttatttgtatgatctgtagtaattacagctgtattattacttttatctctccctgt
attagctggtgcaattactatattattaactgaccgaaacttaaatacttctttctttga
cccaattggaggaggagaccc
>MN103385.1_Aedes_japonicus_Austria|Tyrol_Munster
ttttggtgtttgatccggaatagtaggaacatctttaagaattttaattcgtactgaatt
aagacacccaggaatatttattggaaatgatcaagtttataatgttattgtaacagctca
tgcttttattataattttttttatagttatacctattataattggagggtttggaaattg
actagttcctttaatattaggagctccagatatagctttccctcgaataaataatataag
tttttgaatattacccccttccttaaccttactactttcaagtagaatggtagaaaatgg
gtctggaactggatgaactgtttatccccccctttcttcaggaactgctcatgcaggagc
ttcagtagatttaactattttttctttacatttagccgggatttcctcaattttaggagc
agtaaattttattacgactgtaattaatatacgatctgctggaattactttagaccgact
acctttatttgtatgatctgtagtaattacagctgtattattacttttatctctccctgt
attagctggtgcaattactatattattaactgaccgaaacttaaatacttctttctttga
cccaattggaggaggagaccc
>MN103386.1_Aedes_japonicus_Austria|Tyrol_Lienz
ttttggtgtttgatccggaatagtaggaacatctttaagaattttaattcgtactgaatt
aagacacccaggaatatttattggaaatgatcaagtttataatgttattgtaacagctca
tgcttttattataattttttttatagttatacctattataattggagggtttggaaattg
actagttcctttaatattaggagctccagatatagctttccctcgaataaataatataag
tttttgaatattacccccttccttaaccttactactttcaagtagaatggtagaaaatgg
gtctggaactggatgaactgtttatcctcccctttcttcaggaactgctcatgcaggagc
ttcagtagatttaactattttttctttacatttagccgggatttcctcaattttaggagc
agtaaattttattacgactgtaattaatatacgatctgctggaattactttagaccgact
acctttatttgtatgatctgtagtaattacagctgtattattacttttatctctccctgt
attagctggtgcaattactatattattaactgaccgaaacttaaatacttctttctttga
cccaattggaggaggagaccc
>MN103387.1_Aedes_japonicus_Austria|Tyrol_Lienz
ttttggtgtttgatccggaatagtaggaacatctttaagaattttaattcgtactgaatt
aagacacccaggaatatttattggaaatgatcaagtttataatgttattgtaacagctca
tgcttttattataattttttttatagttatacctattataattggagggtttggaaattg
actagttcctttaatattaggagctccagatatagctttccctcgaataaataatataag
tttttgaatattacccccttccttaaccttactactttcaagtagaatggtagaaaatgg
atctggaactggatgaactgtttatccccccctttcttcaggaactgctcatgcaggagc
ttcagtagatttaactattttttctttacatttagccgggatttcctcaattttaggagc
agtaaattttattacgactgtaattaatatacgatctgctggaattactttagaccgact
acctttatttgtatgatctgtagtaattacagctgtattattacttttatctctccctgt
attagctggtgcaattactatattattaactgaccgaaacttaaatacttctttctttga
cccaattggaggaggagaccc
>MN103388.1_Aedes_japonicus_Austria|Tyrol_Kufstein
ttttggtgtttgatccggaatagtaggaacatctttaagaattttaattcgtactgaatt
aagacacccaggaatatttattggaaatgatcaagtttataatgttattgtaacagctca
tgcttttattataattttttttatagttatacctattataattggagggtttggaaattg
actagttcctttaatattaggagctccagatatagctttccctcgaataaataatataag
tttttgaatattacccccctccttaaccttactactttcaagtagaatggtagaaaatgg
gtctggaactgggtgaactgtttatcctcccctttcttcaggaactgctcatgcaggagc
ttcagtagatttaactattttttctttacatttagccgggatttcctcaattttaggagc
agtaaattttattacgactgtaattaatatacgatctgctggaattactttagaccgact
acctttatttgtatgatctgtagtaattacagctgtattattacttttatctctccctgt
attagctggtgcaattactatattattaactgaccgaaacttaaatacttctttctttga
cccaattggaggaggagatcc
>MN103389.1_Aedes_japonicus_Austria|Tyrol_Kufstein
ttttggtgtttgatccggaatagtaggaacatctttaagaattttaattcgtactgaatt
aagacacccaggaatatttattggaaatgatcaagtttataatgttattgtaacagctca
tgcttttattataattttttttatagttatacctattataattggagggtttggaaattg
actagttcctttaatattaggagccccagatatagctttccctcgaataaataatataag
tttttgaatattacccccttccttaaccttactactttcaagtagaatggtagaaaatgg
gtctggaactggatgaactgtttatcctcccctttcttcaggaactgctcatgcaggagc
ttcagtagatttaactattttttctttacatttagccgggatttcctcaattttaggagc
agtaaattttattacgactgtaattaatatacgatctgctggaattactttagaccgact
acctttatttgtatgatctgtagtaattacagctgtattattacttttatctctccctgt
attagctggtgcaattactatattattaactgaccgaaacttaaatacttctttctttga
cccaattggaggaggagaccc
>MN103390.1_Aedes_japonicus_Austria|Tyrol_InntalAutobahn_LKWKontrollstelle
ttttggtgtttgatccggaatagtaggaacatctttaagaattttaattcgtactgaatt
aagacacccaggaatatttattggaaatgatcaagtttataatgttattgtaacagctca
tgcttttattataattttttttatagttatacctattataattggagggtttggaaattg
actagttcctttaatattaggagctccagatatagcttttcctcgaataaataatataag
tttttgaatattacccccttccttaaccttactactttcaagtagaatggtagaaaatgg
gtctggaactggatgaactgtttatccccccctttcttcaggaactgctcatgcaggagc
ttcagtagatttaactattttttctttacatttagccgggatttcctcaattttaggagc
agtaaattttattacgactgtaattaatatacgatctgctggaattactttagaccgact
acctttatttgtatgatctgtagtaattacagctgtattattacttttatctctccctgt
attagctggtgcaattactatattattaactgaccgaaacttaaatacttctttctttga
cccaattggaggaggagaccc
>MN103391.1_Aedes_japonicus_Austria|Tyrol_Kufstein
ttttggtgtttgatccggaatagtaggaacatctttaagaattttaattcgtactgaatt
aagacacccaggaatatttattggaaatgatcaagtttataatgttattgtaacagctca
tgcttttattataattttttttatagttatacctattataattggagggtttggaaattg
actagttcctttaatattaggagctccagatatagctttccctcgaataaataatataag
tttttgaatattacccccttccttaaccttactactttcaagtagaatggtagaaaatgg
atctggaactggatgaactgtttatcctcccctttcttcaggaactgctcatgcaggagc
ttcagtagatttaactattttttctttacatttagccgggatttcctcaattttaggagc
agtaaattttattacgactgtaattaatatgcgatctgctggaattactttagaccgact
acctttatttgtatgatctgtagtaattacagctgtattattacttttatctctccctgt
attagctggtgcaattactatattattaactgaccgaaacttaaatacttctttctttga
cccaattggaggaggagaccc
>MN103392.1_Aedes_japonicus_Austria|Tyrol_Kufstein
ttttggtgtttgatccggaatagtaggaacatctttaagaattttaattcgtactgaatt
aagacacccaggaatatttattggaaatgatcaagtttataatgttattgtaacagctca
tgcttttattataattttttttatagttatacctattataattggagggtttggaaattg
actagttcctttaatattaggagctccagatatagctttccctcgaataaataatataag
tttttgaatattacccccttccttaaccttactactttcaagtagaatggtagaaaatgg
gtctggaactggatgaactgtttatccccccctttcttcaggaactgctcatgcaggagc
ttcagtagatttaactattttttctttacatttagccgggatttcctcaattttaggggc
agtaaattttattacgactgtaattaatatacgatctgctggaattactttagaccgact
acctttatttgtatgatctgtagtaattacagctgtattattacttttatctctccctgt
attagctggtgcaattactatattattaactgaccgaaacttaaatacttctttctttga
cccaattggaggaggagatcc
>MN103399.1_Aedes_koreicus_Austria|Tyrol_Lienz
tttcggagtttgatccggaatagtaaggacatctttaagaatcttaattcgaactgaact
aagacaccctggaatatttattggaaatgatcaagtttataacgttattgtaacagctca
tgcttttattataattttttttatagttatacctattataattggaggattcggaaattg
actagttcctctaatattaggtgccccagatatagcctttcctcgaataaataatataag
tttctgaatactgcctccctcattaactttactactttcaagaagtatagtagaaaatgg
gtctggaacaggatgaactgtttatctctctctttcttcaggaactgcccatgcaggggc
ctcagtagatttaaccagtttttctcttcaattagccgtaattgcttccattttaggagc
agtaaattttattacaactgttattaatatacgatccgctggaattactttagatcgatt
accattatttgtatgatcagttgtaattacagctgtactacttcttttatctttacctgt
tttagccggagcaattactatactattaacagaccgaaatttaaatacttctttctttga
ccctattggaggaggagatcc
>MN509209.1_Aedes_japonicus_USA|New_York_Cold_Spring_Harbor_Cold_Spring_Harbor_Laboratory_DNALC
ttttggtgtttgatccggaatagtaggaacatctttaagaattttaattcgtactgaatt
aagacacccaggaatatttattggaaatgatcaagtttataatgttattgtaacagctca
tgcttttattataattttttttatagttatacctattataattggagggtttggaaattg
actagttcctttaatattaggagctccagatatagctttccctcgaataaataatataag
tttttgaatattacccccttccttaaccttactactttcaagtagaatggtagaaaatgg
gtctggaactggatgaactgtttatcctcccctttcttcaggaactgctcatgcaggagc
ttcagtagatttaactattttttctttacatttagccgggatttcctcaattttaggagc
agtaaattttattacgactgtaattaatatacgatctgctggaattactttagaccgact
acctttatttgtatgatctgtagtaattacagctgtattattacttttatctctccctgt
attagctggtgcaattactatattattaactgaccgaaacttaaatacttctttctttga
cccaattggaggaggagaccc
>MN733769.1_Aedes_notoscriptus_New_Caledonia
tttcggtgtttgatcaggaatagtgggaacttctttaagagttttaattcgtacagaatt
aagtcatccaggaatatttattggaaatgaccaaatttataacgtaattgttacagctca
tgcatttattataattttttttatagttatacctattataattggaggatttggaaattg
attagttcctttaatattaggagctccagatatagctttccctcgaataaataatataag
tttttgaatactaccaccttcattaactctactactttcaagtagcatagtagaaaatgg
atctggaactgggtgaactgtttatccccctctctcatctgggactgctcacgccggagc
ttcagttgacttaacaattttttctttacatttagcaggagtatcttctattttaggagc
agtaaattttattactactgtaattaatatacgatcttcaggaattaccctagatcgtct
tcctttatttgtttgatctgttgtaattacagctgtattattacttttatcacttccagt
attagcaggagccattactatattattaactgaccgaaatttaaatacttcattctttga
cccaattggagggggagaccc
>MN733771.1_Aedes_notoscriptus_New_Caledonia
tttcggtgtttgatcaggaatagtgggaacttctttaagagttttaattcgtacagaatt
aagtcatccaggaatatttattggaaatgaccaaatttataacgtaattgttacagctca
tgcatttattataattttttttatagttatacctattataattggaggatttggaaattg
attagttcctttaatattaggagctccagatatagctttccctcgaataaataatataag
tttttgaatactaccaccttcattaactctactactttcaagtagcatagtagaaaatgg
atctggaactgggtgaactgtttatccccctctctcatctgggactgctcatgccggagc
ttcagttgacttaacaattttttctttacatttagcaggagtatcttctattttaggagc
agtaaattttattactactgtaattaatatacgatcttcaggaattaccctagatcgtct
tcctttatttgtttgatctgttgtaattacagctgtattattacttttatcacttccagt
attagcaggagccattactatattattaactgaccgaaatttaaatacttcattctttga
cccaattggagggggagaccc
>MN733773.1_Aedes_notoscriptus_New_Caledonia
ttttggtgtttgatcaggaatagtgggaacttctttaagagttttaattcgtacagaatt
gagtcatccaggaatatttattggaaatgatcaaatttataatgtaattgttacagctca
tgcatttattataattttttttatagttatacctattataattggaggatttggaaattg
attagttccattaatattaggagctccagatatagctttccctcgaataaataatataag
tttttgaatacttcccccttcattgactctactactttcaagtagtatagtagaaaatgg
atctggaactggatgaactgtttatcctcctttatcatctggaactgctcatgccggagc
ttcagttgatttaacaattttttctttacatttagcaggagtatcttctattttaggagc
agtaaattttattactactgtaattaatatgcgatcttcaggaattactttagatcgcct
acctttatttgtttgatccgttgtaattacagctgtattattacttttatcacttccagt
attagcaggagctattactatattattaactgatcgaaatttaaatacttcattctttga
cccaattggagggggagatcc
>MT108553.1_Haemagogus_mesodentatus_Mexico|Morelos_Sultepec_Tenanguillo_de_las_Penas
ttttggagtttgatcaggaataattggaacttcactaagaattttaattcgtgctgaatt
aagtcatcctggtatatttattggaaatgatcaaatttataacgtaattgttacagctca
tgcatttattataattttttttatagttatacctattataattggaggatttggaaattg
attagttcctttaatattaggagctcctgatatagcttttccacgaataaataatataag
tttttgaatattaccaccttcattaactctcctcctatctagtagaatagtggaaaatgg
atcaggtacagggtgaacagtttacccccctctttcatcaggaacagctcatgctggagc
atctgtagatttaacaattttttctcttcatttagcaggagtatcttcaattttaggagc
agtaaattttattactactgttattaatatacgatcaagaggaattactcttgatcgatt
acctttatttgtatgatcagttgtaattactgctattttattacttttatctttacctgt
tttagcgggagctattactatattattaactgatcgaaatttaaatacttcattttttga
ccctattggaggaggagatcc
>MT108556.1_Haemagogus_mesodentatus_Mexico|Mexico_State_Sultepec_Coquillo
ttttggagtttgatcaggaataattggaacttcactaagaattttaattcgtgctgaatt
aagtcatcctggtatatttattggaaatgatcaaatttataacgtaattgttacagctca
tgcatttattataattttttttatagttatacctattataattggaggatttggaaattg
attagttcctttaatattaggagctcctgatatagctttcccacgaataaataatataag
tttttgaatattaccaccttcattaactcttctcctatctagtagaatagtggaaaatgg
gtcaggtacagggtgaacagtttacccccctctttcatcaggaacagctcatgctggagc
atctgtagatttaacaattttttctcttcatttagcaggggtatcttcaattttaggagc
agtaaattttattactactgttattaatatacgatcaagaggaattactcttgatcgatt
acctttatttgtatgatcagttgtaattactgctattttattacttttatctttacctgt
tttagcgggagctattattatattacaaactgatcgaaatttaactacttcattttttga
ccctatcggaggaggagatcc
>MT108564.1_Haemagogus_equinus_Mexico|Mexico_State_Nearctic_San_Pedro_Limon
ttttggggtttgatcaggaataattggaacttcattaagaattttaattcgtgctgaatt
aagtcatcctggaatatttattggaaatgatcaaatttataatgtaattgttacagctca
tgcatttattataattttttttatagtaatacctattataattggaggttttggaaattg
attagtacccttaatattgggagccccagatatagcttttcctcgaataaataatataag
tttttgaatattacctccttccctaacccttttactttcaagtagtatagtagaaaatgg
gtcaggaacaggatgaacagtttatccacctctttcatcaggaacagctcatgctggagc
atctgttgatttaacaattttttctcttcatttagcaggagtttcatcaattttaggggc
agtaaattttattactacagttattaatatacgatctagaggtattactttagatcgttt
acctttatttgtttgatcagttgttattacagctattttattacttttatctttacctgt
attagctggagctattactatattattaactgatcgaaatttaaatacttcattttttga
cccaattggaggaggagaccc
>MT108566.1_Ochlerotatus_epactius_Mexico|Mexico_State_Nearctic_Chiltepec_de_Hidalgo
ttttggagtttgatccggaatagtgggaacatccctaagaattttaattcgagcagaatt
aagtcaaccaggaatatttattggtaatgaccaaatttataatgtaattgttacagctca
tgcttttattataattttttttatagtaatacctattataattggaggatttggaaattg
attagttcctttaatactaggagccccagatatagctttcccacgaataaataatataag
tttttgaatactacctccttcattgactcttttactttctagaagtatagtagaaaatgg
atcggggaccggatgaactgtttatccccctctttcatctggaacagctcatgcaggagc
ttcagtagacttaacaattttttctcttcatttagccggaatttcttcaattttaggtgc
tgtaaattttattacaactgttattaatatacgatcagcaggaattactttagaccgatt
acctctatttgtctgatctgtagtaattacagctattttacttttattatctttaccagt
attagcaggagctattactatactattaactgaccgaaatcttaatacatcattttttga
cccaattggaggaggagaccc
>MT108601.1_Ochlerotatus_epactius_Mexico|Mexico_State_Neartic_Calotenango
ttttggggtttgatccggaatagtaggaacatccctaagaattttaattcgagcagaatt
aagtcaaccaggaatatttattggtaatgaccaaatttataatgtaattgttacagctca
tgcttttattataattttttttatagtaatacctattataattggaggatttggaaattg
attagttcctttaatactaggagccccagatatagctttcccacgaataaataatataag
tttttgaatactacctccttcattgactcttttactttctagaagtatagtagaaaatgg
atcggggaccggatgaactgtttatccccctctttcatctggaacagctcatgcaggagc
ttcagtagacttaacaattttttctcttcatttagccggaatttcttcaattttaggtgc
tgtaaattttattacaactgttattaatatacgatcagcgggaattactttagaccgatt
acctctatttgtctgatctgtagtaattacagctattttacttttattatctttaccagt
attagcaggagctattactatactattaactgaccgaaatcttaatacatcattttttga
cccaattggaggaggagaccc
>MT108604.1_Haemagogus_equinus_Mexico|Mexico_State_Nearctic_San_Pedro_Limon
ttttggagtttgatcaggaataattggaacttcattaagaattttaattcgtgctgaatt
aagtcatcctggaatatttattggaaatgatcaaatttataatgtaattgttacagctca
tgcatttattataattttttttatagtaatacctattataattggaggttttggaaattg
attagtacccttaatattaggagctccagatatagcctttcctcgaataaataatataag
tttttgaatattacctccttccctaacccttttactttcaagtagtatagtagaaaatgg
atcaggaacaggatgaacagtttatccacctctttcatcaggaacagctcatgctggagc
atctgttgatttaacaattttttctcttcatttagcaggagtttcatcaattttaggagc
agtaaattttattactacagttattaatatacgatctagaggtattactttagatcgttt
acctttatttgtttgatcagttgttattacagctattttattacttttatctttacctgt
attagctggagctattactatattattaactgatcgaaatttaaatacttcattttttga
tccaattggaggaggagatcc
>MT108612.1_Ochlerotatus_epactius_Mexico|Mexico_State_Neartic_San_Miguel_Totalmaloya_Panteon
ttttggggtttgatccggaatagtaggaacatccctaagaattttaattcgagcagaatt
aagtcaaccaggaatatttattggtaatgaccaaatttataatgtaattgttacagctca
tgcttttattataattttttttatagtaatacctattataattggaggatttggaaattg
attagttcctttaatactaggagccccagatatagctttcccacgaataaataatataag
tttttgaatactacctccttcattgactcttttactttctagaagtatagtagaaaatgg
atcggggaccggatgaactgtttatccccctctttcatctggaacagctcatgcaggagc
ttcagtagacttaacaattttttctcttcatttagccggaatttcttcaattttaggtgc
tgtaaattttattacaactgttattaatatacgatcagcaggaattactttagaccgatt
acctctatttgtctgatctgtagtaattacagctattttacttttattatctttaccagt
attagcaggagctattactatactattaactgaccgaaatcttaatacatcattttttga
cccaattggaggaggggaccc
>MT108613.1_Ochlerotatus_epactius_Mexico|Mexico_State_Nearctic_Punte_Caporal
ttttggggtttgatccggaatagtaggaacatccctaagaattttaattcgagcagaatt
aagtcaaccaggaatatttattggtaatgaccaaatttataatgtaattgttacagctca
tgcttttattataattttttttatagtaatacctattataattggaggatttggaaattg
attagttcctttaatactaggagccccagatatagctttcccacgaataaataatataag
tttttgaatactacctccttcattgactcttttactttctagaagtatagtagaaaatgg
atcggggaccggatgaactgtttatccccctctttcatctggaacagctcatgcaggagc
ttcagtagacttaacaattttttctcttcatttagccggaatttcttcaattttaggtgc
tgtaaattttattacaactgttattaatatacgatcagcaggaattactttagaccgatt
acctctatttgtctgatctgtagtaattacagctattttacttttattatctttaccagt
attagcaggagctattactatactattaactgaccgaaatcttaatacatcattttttga
cccaattggaggaggggaccc
>MT108617.1_Haemagogus_equinus_Mexico|Mexico_State_Nearctic_San_Pedro_Limon
ttttggagtttgatcaggaataattggaacttcattaagaattttaattcgtgctgaatt
aagtcatcctggaatatttattggaaatgatcaaatttataatgtaattgttacagctca
tgcatttattataattttttttatagtaatacctattataattggaggttttggaaattg
attagtacccttaatattgggagccccagatatagcttttcctcgaataaataatataag
tttttgaatattacctccttccctaacccttttactttcaagtagtatagtagaaaatgg
gtcaggaacaggatgaacagtttatccacctctttcatcaggaacagctcatgctggagc
atctgttgatttaacaattttttctcttcatttagcaggagtttcatcaattttaggagc
agtaaattttattactacagttattaatatacgatctagaggtattactttagatcgttt
acctttatttgtttgatcagttgttattacagctattttattacttttatctttacctgt
attagctggagctattactatattattaactgatcgaaatttaaatacttcattttttga
cccaattggaggaggagaccc
>MT108632.1_Haemagogus_equinus_Mexico|Mexico_State_Nearctic_San_Pedro_Limon
ttttggagtttgatcaggaataattggaacttcattaagaattttaattcgtgctgaatt
aagtcatcctggaatatttattggaaatgatcaaatttataatgtaattgttacagctca
tgcatttattataattttttttatagtaatacctattataattggaggttttggaaattg
attagtacccttaatattaggagctccagatatagcctttcctcgaataaataatataag
tttttgaatattacctccttccctaacccttttactttcaagtagtatagtagaaaatgg
atcaggaacaggatgaacagtttatccacctctttcatcaggaacagctcatgctggagc
atctgttgatttaacaattttttctcttcatttagcaggagtttcatcaattttaggagc
agtaaattttattactacagttattaatatacgatctagaggtattactttagatcgttt
acctttatttgtttgatcagttgttattacagctattttattacttttatctttacctgt
attagctggagctattactatattattaactgatcgaaatttaaatacttcattttttga
tccaattggaggaggagatcc
>MT108634.1_Haemagogus_equinus_Mexico|Chiapas_Neotropical_Tonala
ttttggagtttgatcaggaataattggaacttcattaagaattttaattcgtgctgaatt
aagtcatcctggaatatttattggaaatgatcaaatttataatgtaattgttacagctca
tgcatttattataattttttttatagtaatacctattataattggaggttttggaaattg
attagtacctttaatattaggagccccagatatagcttttcctcgaataaataatataag
tttttgaatattacctccttccctaacccttttactttcaagtagtatagtagaaaatgg
atcaggaacaggatgaacagtttatccacctctttcatcaggaacagctcatgctggagc
atctgttgatttaacaattttttctcttcatttagcaggagtttcatcaattttaggagc
agtaaattttattactacagttattaatatacgatctagaggtattactttagatcgatt
acctttatttgtttgatcagttgttattacagctattttattacttttatctttacctgt
attagccggagctattactatattattaactgatcgaaatttaaatacttcattttttga
tccaattggaggaggagaccc
>MT108641.1_Ochlerotatus_epactius_Mexico|Mexico_State_Nearctic_Totolmajac
ttttggggtttgatccggaatagtaggaacatccctaagaattttaattcgagcagaatt
aagtcaaccaggaatatttattggtaatgaccaaatttataatgtaattgttacagctca
tgcttttattataattttttttatagtaatacctattataattggaggatttggaaattg
attagttcctttaatactaggagccccagatatagctttcccacgaataaataatataag
tttttgaatactacctccttcattgactcttttactttctagaagtatagtagaaaatgg
atcggggaccggatgaactgtttatccccctctttcatctggaacagctcatgcaggagc
ttcagtagacttaacaattttttctcttcatttagccggaatttcttcaattttaggtgc
tgtaaattttattacaactgttattaatatacgatcagcaggaattactttagaccgatt
acctctatttgtctgatctgtagtaattacagctattttacttttattatctttaccagt
attagcaggagctattactatactattaactgaccgaaatcttaatacatcattttttga
cccaattggaggaggagaccc
>MT108671.1_Ochlerotatus_epactius_Mexico|Mexico_State_Neartic_San_Miguel_Totalmaloya_Panteon
ttttggggtttgatccggaatagtaggaacatccctaagaattttaattcgagcagaatt
aagtcaaccaggaatatttattggtaatgaccaaatttataatgtaattgttacagctca
tgcttttattataattttttttatagtaatacctattataattggaggatttggaaattg
attagttcctttaatactaggagccccagatatagctttcccacgaataaataatataag
tttttgaatactacctccttcattgactcttttactttctagaagtatagtagaaaatgg
atcggggaccggatgaactgtttatccccctctttcatctggaacagctcatgcaggagc
ttcagtagacttaacaattttttctcttcatttagccggaatttcttcaattttaggtgc
tgtaaattttattacaactgttattaatatacgatcagcgggaattactttagaccgatt
acctctatttgtctgatctgtagtaattacagctattttacttttattatctttaccagt
attagcaggagctattactatactattaactgaccgaaatcttaatacatcattttttga
cccaattggaggaggagaccc
>MT192970.1_Ochlerotatus_caspius_Spain|Majorca
ttttggagtttgatcaggaatagttggaacatcattaagaattttaattcgtgctgaatt
aagtcaaccaggtatatttattggaaatgaccaaatttataatgtaattgttacagctca
tgcttttattataattttctttatagtaatacctattataattggagggtttggaaattg
attagttcctttaatattaggagcaccagacatagcatttcctcgaataaataatataag
tttttgaatattacctccttcattaacactgctactttcaagtagtatagtagaaaatgg
atcaggaacagggtgaacagtttatccacctctttcatctggaactgctcatgcaggagc
ctcagttgatttaacaattttttctttacatttagcaggagtatcatcaattttaggagc
agtaaattttattactactgttattaatatacgatcagcaggaattacattagatcgatt
acctttatttgtttgatccgttgtaattacagctgtattattacttttatcattacctgt
tttagctggagctattactatgttattaactgatcgaaatttaaatacttcattcttcga
ccctattggaggaggagatcc
>MT192971.1_Ochlerotatus_caspius_Spain|Majorca
ttttggagtttgatcaggaatagttggaacatcattaagaattttaattcgtgctgaatt
aagtcaaccaggtatatttattggaaatgaccaaatttataatgtaattgttacagctca
tgcttttattataattttctttatagtaatacctattataattggagggtttggaaattg
attagttcctttaatattaggagcaccagacatagcatttcctcgaataaataatataag
tttttgaatactacctccttcattaacactactactttcgagtagtatagtggaaaatgg
gtcaggaacaggatgaacagtttatccacctctttcatctggaactgctcatgcaggggc
ctcagtagatttaacaattttttctttacatttagcaggagtatcatcaattttaggagc
agtaaattttattactactgttattaatatacgatcagcaggaattacattagatcgatt
acctttatttgtttgatctgttgtaattacagctgtattattacttttatcattacctgt
tttagcaggagctattactatattgttaactgatcgaaatttaaatacttcattctttga
ccctattggaggaggagatcc
>MT192972.1_Ochlerotatus_caspius_Spain|Majorca
ttttggagtttgatcaggaatagttggaacatcattaagaattttaattcgtgctgaatt
aagtcaaccaggtatatttattggaaatgaccaaatttataatgtaattgttacagctca
tgcttttattataattttctttatagtaatacctattataattggagggtttggaaattg
attagttcctttaatattaggagcaccagacatagcatttcctcgaataaataatataag
tttttgaatactacctccttcattaacactactactttcaagtagtatagtggaaaatgg
gtcaggaacaggatgaacagtttatccacctctttcatctggaactgctcatgcaggagc
ctcagtagatttaacaattttttctttacatttagcaggagtatcatcaattttaggagc
agtaaattttattactactgttattaatatacgatcagcaggaattacattagatcgatt
acctttatttgtttgatctgttgtaattacagctgtattattacttttatcattacctgt
tttagcaggagctattactatattgttaactgatcgaaatttaaatacttcattctttga
ccctattggaggaggagatcc
>MT418505.1_Aedes_japonicus_Belgium|Havelange
ttttggtgtttgatccggaatagtaggaacatctttaagaattttaattcgtactgaatt
aagacacccaggaatatttattggaaatgatcaagtttataatgttattgtaacagctca
tgcctttattataattttttttatagttatacctattataattggagggtttggaaattg
actagttcctttaatattaggagctccagatatagctttccctcgaataaataatataag
tttttgaatattacccccttccttaaccttactactttcaagtagaatggtagaaaatgg
gtctggaactggatgaactgtttatcctcccctttcttcaggaactgctcatgcaggagc
ttcagtagatttaactattttttctttacatttagccgggatttcctcaattttaggggc
agtaaattttattacgactgtaattaatatgcgatctgctggaattactttagaccgact
acctctatttgtatgatctgtagtaattacagctgtattattacttttatctctccctgt
attagctggtgcaattactatattattaactgaccgaaacttaaatacttctttctttga
cccaattggaggaggagaccc
>MT418506.1_Aedes_japonicus_Belgium|Havelange
ttttggtgtttgatccggaatagtaggaacatctttaagaattttaattcgtactgaatt
aagacacccaggaatatttattggaaatgatcaagtttataatgttattgtaacagctca
tgcctttattataattttttttatagttatacctattataattggagggtttggaaattg
actagttcctttaatattaggagctccagatatagctttccctcgaataaataatataag
tttttgaatattacccccttccttaaccttactactttcaagtagaatggtagaaaatgg
gtctggaactggatgaactgtttatcctcccctttcttcaggaactgctcatgcaggagc
ttcagtagatttaactattttttctttacatttagccgggatttcctcaattttaggggc
agtaaattttattacgactgtaattaatatgcgatctgctggaattactttagaccgact
acctctatttgtatgatctgtagtaattacagctgtattattacttttatctctccctgt
attagctggtgcaattactatattattaactgaccgaaacttaaatacttctttctttga
cccaattggaggaggagaccc
>MT418507.1_Aedes_japonicus_Belgium|Havelange
ttttggtgtttgatccggaatagtaggaacatctttaagaattttaattcgtactgaatt
aagacacccaggaatatttattggaaatgatcaagtttataatgttattgtaacagctca
tgcttttattataattttttttatagttatacctattataattggagggtttggaaattg
actagttcctttaatattaggagctccagatatagctttccctcgaataaataatataag
tttttgaatattacccccttccttaaccttactactttcaagtagaatggtagaaaatgg
gtctggaactggatgaactgtttatccccccctttcttcaggaactgctcatgcaggagc
ttcagtagatttaactattttttctttacatttagccgggatttcctcaattttaggggc
agtaaattttattacgactgtaattaatatacgatctgctggaattactttagaccgact
acctttatttgtatgatctgtagtaattacagctgtattattacttttatctctccctgt
attagctggtgcaattactatattattaactgaccgaaacttaaatacttctttctttga
cccaattggaggaggagatcc
>MT418508.1_Aedes_japonicus_Belgium|Havelange
ttttggtgtttgatccggaatagtaggaacatctttaagaattttaattcgtactgaatt
aagacacccaggaatatttattggaaatgatcaagtttataatgttattgtaacagctca
tgcttttattataattttttttatagttatacctattataattggagggtttggaaattg
actagttcctttaatattaggagctccagatatagctttccctcgaataaataatataag
tttttgaatattacccccttccttaaccttactactttcaagtagaatggtagaaaatgg
gtctggaactggatgaactgtttatccccccctttcttcaggaactgctcatgcaggagc
ttcagtagatttaactattttttctttacatttagccgggatttcctcaattttaggggc
agtaaattttattacgactgtaattaatatacgatctgctggaattactttagaccgact
acctttatttgtatgatctgtagtaattacagctgtattattacttttatctctccctgt
attagctggtgcaattactatattattaactgaccgaaacttaaatacttctttctttga
cccaattggaggaggagatcc
>MT418509.1_Aedes_japonicus_Belgium|Havelange
ttttggtgtttgatccggaatagtaggaacatctttaagaattttaattcgtactgaatt
aagacacccaggaatatttattggaaatgatcaagtttataatgttattgtaacagctca
tgcttttattataattttttttatagttatacctattataattggagggtttggaaattg
actagttcctttaatattaggagctccagatatagctttccctcgaataaataatataag
tttttgaatattacccccttccttaaccttactactttcaagtagaatggtagaaaatgg
gtctggaactggatgaactgtttatccccccctttcttcaggaactgctcatgcaggagc
ttcagtagatttaactattttttctttacatttagccgggatttcctcaattttaggggc
agtaaattttattacgactgtaattaatatacgatctgctggaattactttagaccgact
acctttatttgtatgatctgtagtaattacagctgtattattacttttatctctccctgt
attagctggtgcaattactatattattaactgaccgaaacttaaatacttctttctttga
cccaattggaggaggagatcc
>MT418510.1_Aedes_japonicus_Belgium|Havelange
ttttggtgtttgatccggaatagtaggaacatctttaagaattttaattcgtactgaatt
aagacacccaggaatatttattggaaatgatcaagtttataatgttattgtaacagctca
tgcttttattataattttttttatagttatacctattataattggagggtttggaaattg
actagttcctttaatattaggagctccagatatagctttccctcgaataaataatataag
tttttgaatattacccccttccttaaccttactactttcaagtagaatggtagaaaatgg
gtctggaactggatgaactgtttatccccccctttcttcaggaactgctcatgcaggagc
ttcagtagatttaactattttttctttacatttagccgggatttcctcaattttaggggc
agtaaattttattacgactgtaattaatatacgatctgctggaattactttagaccgact
acctttatttgtatgatctgtagtaattacagctgtattattacttttatctctccctgt
attagctggtgcaattactatattattaactgaccgaaacttaaatacttctttctttga
cccaattggaggaggagatcc
>MT418511.1_Aedes_japonicus_Belgium|Havelange
ttttggtgtttgatccggaatagtaggaacatctttaagaattttaattcgtactgaatt
aagacacccaggaatatttattggaaatgatcaagtttataatgttattgtaacagctca
tgcttttattataattttttttatagttatacctattataattggagggtttggaaattg
actagttcctttaatattaggagctccagatatagctttccctcgaataaataatataag
tttttgaatattacccccttccttaaccttactactttcaagtagaatggtagaaaatgg
gtctggaactggatgaactgtttatccccccctttcttcaggaactgctcatgcaggagc
ttcagtagatttaactattttttctttacatttagccgggatttcctcaattttaggggc
agtaaattttattacgactgtaattaatatacgatctgctggaattactttagaccgact
acctttatttgtatgatctgtagtaattacagctgtattattacttttatctctccctgt
attagctggtgcaattactatattattaactgaccgaaacttaaatacttctttctttga
cccaattggaggaggagatcc
>MT552364.1_Haemagogus_equinus_Mexico|Chiapas_Las_Golondrinas
ttttggagtttgatcaggaataatcggaacttcattaagaattttaattcgtgctgaatt
aagtcatcccggtatatttattggaaatgaccaaatttataacgtaattgttacagctca
cgcattcattataattttttttatagttatacctattataattggaggatttggaaattg
attagttcctttaatattaggagctcctgatatagctttcccacgaataaataatataag
tttttgaatattacccccttcattaaccctcctcctgtctagtagtatagtcgaaaacgg
atcgggtacaggatgaacagtttatccccctctttcatcaggaatagctcatgctggagc
atctgtagatttaacaattttttctcttcatttagcaggagtatcttcaattttaggggc
agtaaattttattactactgttattaatatacgatctagaggaattactcttgatcgatt
acctttatttgtatgatcagtagtaattactgctattttattacttttatctttacctgt
tttagccggagctattactatattattaactgatcgaaatttaaatacttcatttttcga
ccctattgggggaggagatcc
>MT552386.1_Haemagogus_equinus_Mexico|Chiapas_Neotropical_Lagos_de_Montebello
ttttggggtttgatcaggaataatcggaacttcattaagaattttaattcgtgctgaatt
aagtcatcccggtatatttattggaaatgaccaaatttataacgtaattgttacagctca
cgcattcattataattttttttatagttatacctattataattggaggatttggaaattg
attagttcctttaatattaggagctcctgatatagcttttccacgaataaataatataag
tttttgaatactacctccttcattaacccttctcctgtctagtagtatagtcgaaaacgg
atcgggtacaggatgaacagtttatccccctctttcatcaggaacagctcatgctggagc
atctgtagatttaacaattttttctcttcatttagcaggagtatcttcaattttaggggc
agtaaattttattactactgtcattaatatacgatctagaggaattactcttgatcgatt
acctttatttgtatgatcagtagtaattactgctattttattacttttatctttacctgt
tttagccggagctattactatattattaactgatcgaaatttaaatacttcatttttcga
ccctattggaggaggagaccc
>MT552387.1_Haemagogus_equinus_Mexico|Chiapas_Neotropical_Lagos_de_Montebello
ttttggagtttgatcaggaataatcggaacttcattaagaattttaattcgtgctgaatt
aagtcatcccggtatatttattgggaatgaccaaatttataacgtaattgttacagctca
cgcattcattataattttttttatagttatacctattataattggaggatttggaaattg
attagttcctttaatattaggagctcctgatatagcttttccacgaataaataatataag
tttttgaatattacccccttcattaaccctcctcctatctagtagtatagtcgaaaacgg
atcgggtacaggatgaacagtttatccccctctttcatcaggaatagctcatgctggagc
atctgtagatttaacaattttttctcttcatttagcaggagtatcttcaattttaggggc
agtaaattttattactactgttattaatatacgatctagaggaattactcttgatcgact
acctttatttgtatgatcagtagtaattactgctattttattacttttatctttacctgt
tttagccggagctattactatattattaactgatcgaaatttaaatacttcatttttcga
ccctattgggggaggagaccc
>MT552406.1_Haemagogus_equinus_Mexico|Chiapas_Chiapas_Selva_Lacandona
ttttggagtttgatcaggaataatcggaacttcactaagaattttaattcgtgctgaatt
aagtcatcctggtatatttattgggaatgaccaaatttataacgtaattgttacagctca
tgcattcattataattttttttatagttatacctattataattggaggattcggaaattg
attagttcctttaatattaggagctcctgatatagcttttccacgaataaataatataag
tttttgaatattacctccttcattaaccctcctcctgtctagtagtatagtcgaaaacgg
atcgggtacaggatgaacagtttatccccctctttcatcaggaacagctcatgctagagc
atctgtagatttaacaattttttctcttcatttagcaggagtatcttcaattttaggagc
agtaaattttattactactgtcattaatatacgatctagaggaattactcttgatcgatt
acctttatttgtatgatcagtagtaattactgctattttattacttttatctttacctgt
tttagcaggagctattactatattattaactgatcgaaatttaaatacttcatttttcga
ccctattggagggggagaccc
>MT552475.1_Haemagogus_equinus_Mexico|Chiapas_Neotropical_Lagos_de_Montebello
ttttggagtttgatcaggaataatcggaacttcattaagaattttaattcgtgctgaatt
aagtcatcccggtatatttattggaaatgaccaaatttataacgtaattgttacagctca
cgcattcattataattttttttatagttatacctattataattggaggatttggaaattg
attagttcctttaatattaggagctcctgatatagctttcccacgaataaataatataag
tttttgaatattacccccttcattaaccctcctcctgtctagtagtatagtcgaaaacgg
atcgggtacaggatgaacagtttatccccctctttcatcaggaacagctcatgctggagc
atctgtagatttaacaattttttctcttcatttagcaggagtatcttcaattttaggggc
agtaaattttattactactgttattaatatacgatctagaggaattactcttgatcgatt
acctttatttgtatgatcagtagtaattactgctattttattacttttatctttacctgt
tttagccggagctattactatattattaactgatcgaaatttaaatacttcatttttcga
tcctattggaggaggagatcc
>MT552476.1_Haemagogus_mesodentatus_Mexico|Chiapas_Neotropical_Nueva_Esperanza
ttttggagtttgatcaggaataatcggaacttcattaagaattttaattcgtgctgaatt
aagtcatcctggaatatttattggaaatgatcaaatttataatgtaattgttacagctca
tgcatttattataattttttttatagtaatacctattataattggaggatttggaaattg
attagtacctttaatattaggagccccagatatagcttttcctcgaataaataatataag
tttttgaatactacctccttctttaacccttttactttcaagtagtatagtagaaaatgg
atcaggaacaggatgaacagtttaccctcctctttcatcaggaacagctcatgctggagc
atctgttgatttaacaattttttctcttcatttagcaggagtttcatcaattttaggggc
agtaaattttattactacagttattaatatacgatctagaggtattactttagatcgatt
acctttatttgtttgatcagttgttattacagctattttattacttttatctttacctgt
attagctggagctattactatattattaacagatcgaaatttaaatacttctttttttga
tccaattggaggaggggatcc
>MT552485.1_Haemagogus_equinus_Mexico|Chiapas_Neotropical_Lagos_de_Montebello
ttttggagtttgatcaggaataatcggaacttcattaagaattttaattcgtgctgaatt
aagtcatcccggtatatttattggaaatgaccaaatttataacgtaattgttacagctca
cgcattcattataattttttttatagttatacctattataattggaggatttggaaattg
attagttcctttaatattaggagctcctgatatagctttcccacgaataaataatataag
tttttgaatattacccccttcattaaccctcctcctgtctagtagtatagtcgaaaacgg
atcgggtacaggatgaacagtttatccccctctttcatcaggaatagctcatgctggagc
atctgtagatttaacaattttttctcttcatttagcaggagtatcttcaattttaggggc
agtaaattttattactactgttattaatatacgatctagaggaattactcttgatcgatt
acctttatttgtatgatcagtagtaattactgctattttattacttttatctttacctgt
tttagccggagctattactatattattaactgatcgaaatttaaatacttcatttttcga
ccctattgggggaggagatcc
>MT552489.1_Haemagogus_equinus_Mexico|Chiapas_Las_Golondrinas
ttttggggtttgatcaggaataatcggaacttcattaagaattttaattcgtgctgaatt
aagtcatcccggtatatttattggaaatgaccaaatttataacgtaattgttacagctca
cgcattcattataattttttttatagttatacctattataattggaggatttggaaattg
attagttcctttaatattaggagctcctgatatagcttttccacgaataaataatataag
tttttgaatactacctccttcattaacccttctcctatctagtagtatagtcgaaaacgg
atcgggtacaggatgaacagtttatccccctctttcatcaggaacagctcatgctggagc
atctgtagatttaacaattttttctcttcatttagcaggagtatcttcaattttaggggc
agtaaattttattactactgtcattaatatacgatctagaggaattactcttgatcgatt
acctttatttgtatgatcagtagtaattactgctattttattacttttatctttacctgt
tttagccggagctattactatattattaactgatcgaaatttaaatacttcatttttcga
ccctattggaggaggagaccc
>MT552494.1_Haemagogus_mesodentatus_Mexico|Chiapas_Las_Golondrinas
ttttggagtttgatcaggaataattggaacttcattaagaattttaattcgtgctgaatt
aagtcatcctggaatatttattggaaatgatcaaatttataatgtaattgttacagctca
tgcatttattataattttttttatagtaatgcctattataattggaggttttggaaattg
attagtacctttaatattaggagccccagatatagcttttcctcgaataaataatataag
tttttgaatattacctccttccctaacccttttactttcaagtagtatagtagaaaatgg
atcaggaacaggatgaacagtttatccacctctttcatcaggaacagctcatgctggagc
atctgttgatttaacaattttttctcttcatttagcaggagtttcatcaattttaggagc
agtaaattttattactacagttattaatatacgatctagaggtattactttagatcgatt
acctttatttgtttgatcagttgttattacagctattttattacttttatctttacctgt
attagccggagctattactatattattaactgatcgaaatttaaatacttcattttttga
tccaattggaggaggagaccc
>MT552500.1_Haemagogus_equinus_Mexico|Chiapas_Las_Golondrinas
ttttggggtttgatcaggaataatcggaacttcattaagaattttaattcgtgctgaatt
aagtcatcccggtatatttattggaaatgaccaaatttataacgtaattgttacagctca
cgcattcattataattttttttatagttatacctattataattggaggatttggaaattg
attagttcctttaatattaggagctcctgatatagcttttccacgaataaataatataag
tttttgaatactacctccttcattaacccttctcctgtctagtagtatagtcgaaaacgg
atcgggtacaggatgaacagtttatccccctctttcatcaggaacagctcatgctggagc
atctgtagatttaacaattttttctcttcatttagcaggagtatcttcaattttaggggc
agtaaattttattactactgtcattaatatacgatctagaggaattactcttgatcgatt
acctttatttgtatgatcagtagtaattactgctattttattacttttatctttacctgt
tttagccggagctattactatattattaactgatcgaaatttaaatacttcatttttcga
ccctattggaggaggagaccc
>MT552574.1_Haemagogus_equinus_Mexico|Chiapas_Las_Golondrinas
ttttggggtttgatcaggaataatcggaacttcattaagaattttaattcgtgctgaatt
aagtcatcccggtatatttattggaaatgaccaaatttataacgtaattgttacagctca
cgcattcattataattttttttatagttatacctattataattggaggatttggaaattg
attagttcctttaatattaggagctcctgatatagcttttccacgaataaataatataag
tttttgaatactacctccttcattaacccttctcctgtctagtagtatagtcgaaaacgg
gtcgggtacaggatgaacagtttatccccctctttcatcaggaacagctcatgctggagc
atctgtagatttaacaattttttctcttcatttagcaggagtatcttcaattttaggggc
agtaaattttattactactgtcattaatatacgatctagaggaattactcttgatcgatt
acctttatttgtatgatcagtagtaattactgctattttattacttttatctttacctgt
tttagccggagctattactatattattaactgatcgaaatttaaatacttcatttttcga
ccctattggaggaggagatcc
>MT552578.1_Haemagogus_equinus_Mexico|Chiapas_Las_Golondrinas
ttttggggtttgatcaggaataatcggaacttcattaagaattttaattcgtgctgaatt
aagtcatcccggtatatttattggaaatgaccaaatttataacgtaattgttacagctca
cgcattcattataattttttttatagttatacctattataattggaggatttggaaattg
attagttcctttaatattaggagctcctgatatagcttttccacgaataaataatataag
tttttgaatactacctccttcattaacccttctcctgtctagtagtatagtcgaaaacgg
atcgggtacaggatgaacagtttatccccctctttcatcaggaacagctcatgctggagc
atctgtagatttaacaattttttctcttcatttagcaggagtatcttcaattttaggggc
agtaaattttattactactgtcattaatatacgatctagaggaattactcttgatcgatt
acctttatttgtatgatcagtagtaattactgctattttattacttttatctttacctgt
tttagccggagctattactatattattaactgatcgaaatttaaatacttcatttttcga
ccctattggaggaggagaccc
>MT708616.1_Ochlerotatus_caspius_Serbia|Stanisic_Sombor
tttcggagtttgatcaggaatagttggaacatcattaagagttttaattcgtgctgaatt
aagtcaaccaggtatatttattggaaatgaccaaatttataatgtaattgttacagctca
tgcttttattataattttctttatagtaatacctattataattggaggatttggaaattg
attagttcctttaatattaggagcaccagacatagcatttcctcgaataaataatataag
tttttgaatactacctccttcattaacactactactttcaagtagtatagtagaaaatgg
gtcaggaacaggatgaacagtttatccacctctttcatctggaactgctcatgcaggagc
ctcagttgatttaacaattttttctttacatttagcaggagtatcatcaattttaggagc
agtaaattttattactactgttattaatatacgatcagcaggaattacattagatcgatt
acctttatttgtttgatctgttgtaattacagctgtattattacttttatcattacctgt
tttagctggagctattactatattattaactgatcgaaatttaaatacttcattcttcga
ccctattggaggaggagatcc
>MT708617.1_Ochlerotatus_caspius_Serbia|Stanisic_Sombor
tttcggagtttgatcaggaatagttggaacatcattaagaattttaattcgtgctgaatt
aagtcaaccaggtatatttattggaaatgaccaaatttataatgtaattgttacagctca
tgcttttattataattttctttatagtaatacctattataattggagggtttggaaattg
attagttcctttaatattaggagcaccagacatagcatttcctcgaataaataatataag
tttttgaatactacctccttcattaacactactactctcaagtagtatagtggaaaatgg
atcaggaacaggatgaacagtttatccacctctttcatctggaactgctcatgcaggagc
ctcagtagatttaacaattttttctttacatttagcaggagtatcatcaattttaggagc
agtaaattttattactactgttattaatatacgatcagcaggaattacattagatcgatt
acctttatttgtttgatctgttgtaattacagctgtattattacttttatcattacctgt
tttagctggagctattactatattattaactgatcgaaatttaaatacttcattctttga
ccctattggaggaggagatcc
>MT708618.1_Ochlerotatus_caspius_Serbia|Stanisic_Sombor
tttcggagtttgatcaggaatagttggaacatcattaagagttttaattcgtgctgaatt
aagtcaaccaggtatatttattggaaatgaccaaatttataatgtaattgttacagctca
tgcttttattataattttctttatagtaatacctattataattggaggatttggaaattg
attagttcctttaatattaggagcaccagacatagcatttcctcgaataaataatataag
tttttgaatactacctccttcattaacactactactttcaagtagtatagtagaaaatgg
gtcaggaacaggatgaacagtttatccacctctttcatctggaactgctcatgcaggagc
ctcagttgatttaacaattttttctttacatttagcaggagtatcatcaattttaggagc
agtaaattttattactactgttattaatatacgatcagcaggaattacattagatcgatt
acctttatttgtttgatctgttgtaattacagctgtattattacttttatcattacctgt
tttagctggagctattactatgttattaactgatcgaaatttaaatacttcattcttcga
ccctattggaggaggagatcc
>MT708619.1_Ochlerotatus_caspius_Serbia|Stanisic_Sombor
tttcggagtttgatcaggaatagttggaacatcattaagaattttaattcgtgctgaatt
aagtcaaccaggtatatttattggaaatgaccaaatttataatgtaattgttacagctca
tgcttttattataattttctttatagtaatacctattataattggagggtttggaaattg
attagttcctttaatattaggagcaccagacatagcatttcctcgaataaataatataag
tttttgaatactacctccttcattaacactactactttcaagtagtatagtggaaaatgg
atcaggaacaggatgaacagtttatccacctctttcatctggaactgctcatgcaggagc
ctcagtagatttaacaattttttctttacatttagcaggagtatcatcaattttaggagc
agtaaattttattactactgttattaatatacgatcagcaggaattacattagatcgatt
acctttatttgtttgatctgttgtaattacagctgtattattacttttatcattacctgt
tttagctggagctattactatattattaactgatcgaaatttaaatacttcattctttga
ccctattggaggaggagatcc
>MT708620.1_Ochlerotatus_caspius_Serbia|Stanisic_Sombor
tttcggagtttgatcaggaatagttggaacatcattaagaattttaattcgtgctgaatt
aagtcaaccaggtatatttattggaaatgaccaaatttataatgtaattgttacagctca
tgcttttattataattttctttatagtaatacctattataattggaggatttggaaattg
attagttcctttaatattaggagcaccagacatagcatttcctcgaataaataatataag
tttttgaatactacctccttcattaacactactactttcaagaagtatagtagaaaatgg
gtcaggaacaggatgaacagtttatccacctctttcatctggaactgctcatgcaggagc
ctcagttgatttaacaattttttctttacatttagcaggagtatcgtcaattttaggagc
agtaaattttattactactgttattaatatacgatcagcaggaattacattagatcgatt
acctttatttgtttgatctgttgtaattacagctgtattattactcttatcattacctgt
tttagctggagctattactatattattaactgatcgaaatttaaatacttcattcttcga
ccctattggaggaggagatcc
>MT708621.1_Ochlerotatus_caspius_Serbia|Stanisic_Sombor
tttcggagtttgatcaggaatagttggaacatcattaagagttttaattcgtgctgaatt
aagtcaaccaggtatatttattggaaatgaccaaatttataatgtgattgttacagctca
tgcttttattataattttctttatagtaatacctattataattggaggatttggaaattg
attagttcctttaatattaggagcaccagacatagcatttcctcgaataaataatataag
tttttgaatactacctccttcattaacactactactttcaagtagtatagtagaaaatgg
gtcaggaacaggatgaacagtttatccacctctttcatctggaactgctcatgcaggagc
ctcagttgatttaacaattttttctttacatttagcaggggtatcgtcaattttaggagc
agtaaattttattactactgttattaatatacgatcagcaggaattacattagatcgatt
acctttatttgtttgatctgttgtaattacagctgtattattacttttatcattacctgt
tttagctggagctattactatattattaactgatcgaaatttaaatacttcattcttcga
ccctattggaggaggagaccc
>MT708622.1_Ochlerotatus_caspius_Serbia|Stanisic_Sombor
tttcggagtttgatcaggaatagttggaacatcattaagaattttaattcgtgctgaatt
aagtcaaccaggtatatttattggaaatgaccaaatttataatgtaattgttacagctca
tgcttttattataattttctttatagtaatacctattataattggagggtttggaaattg
attagttcctttaatattaggagcaccagacatagcatttcctcgaataaataatataag
tttttgaatactacctccttcattaacactactactttcaagtagtatagtggaaaatgg
atcaggaacaggatgaacagtttatccacctctttcatctggaactgctcatgcaggagc
ctcagtagatttaacaattttttctttacatttagcaggagtatcatcaattttaggagc
agtaaattttattactactgttattaatatacgatcagcaggaattacattagatcgatt
acctttatttgtttgatctgttgtaattacagctgtattattacttttatcattacctgt
tttagctggagctattactatattattaactgatcgaaatttaaatacttcattctttga
ccctattggaggaggagatcc
>MT708623.1_Ochlerotatus_caspius_Serbia|Stanisic_Sombor
tttcggagtttgatcaggaatagttggaacatcattaagagttttaattcgtgctgaatt
aagtcaaccaggtatatttattggaaatgaccaaatttataatgtgattgttacagctca
tgcttttattataattttctttatagtaatacctattataattggaggatttggaaattg
attagttcctttaatattaggagcaccagacatagcatttcctcgaataaataatataag
tttttgaatactacctccttcattaacactactactttcaagtagtatagtagaaaatgg
gtcaggaacaggatgaacagtttatccacctctttcatctggaactgctcatgcaggagc
ctcagttgatttaacaattttttctttacatttagcaggggtatcgtcaattttaggagc
agtaaattttattactactgttattaatatacgatcagcaggaattacattagatcgatt
acctttatttgtttgatctgttgtaattacagctgtattattacttttatcattacctgt
tttagctggagctattactatattattaactgatcgaaatttaaatacttcattcttcga
ccctattggaggaggagaccc
>MT708625.1_Ochlerotatus_caspius_Serbia|Stanisic_Sombor
tttcggagtttgatcaggaatagttgggacatcattaagagttttaattcgtgctgaatt
aagtcaaccaggtatatttattggaaatgaccaaatttataatgtaattgttacagctca
tgcttttattataattttctttatagtaatacctattataattggaggatttggaaattg
attagttcctttaatattgggagcaccagatatagcatttcctcgaataaataatataag
tttttgaatactacctccttcattaacactactactttcaagtagtatagtagaaaatgg
gtcaggaacaggatgaacagtttatccacctctttcatctggaactgctcatgcaggagc
ctcagttgatttaacaattttttctttacatttagcaggagtatcatcaattttaggagc
agtaaattttattactactgttattaatatacgatcagcaggaattacattagatcgatt
acctttatttgtttgatctgttgtaattacagctgtattattacttttatcattacctgt
tttagctggagctattactatattattaactgatcgaaatttaaatacttcattcttcga
ccctattggaggaggagatcc
>MT708626.1_Ochlerotatus_caspius_Serbia|Stanisic_Sombor
tttcggagtttgatcaggaatagttggaacatcattaagaattttaattcgtgctgaatt
aagtcaaccaggtatatttattggaaatgaccaaatttataatgtaattgttacagctca
tgcttttattataattttctttatagtaatacctattataattggaggatttggaaattg
attagttcctttaatattaggagcaccagacatagcatttcctcgaataaataatataag
tttttgaatactacctccttcattaacactactactttcaagtagtatagtggaaaatgg
atcaggaacaggatgaacagtttatccacctctttcatctggaactgctcatgcaggagc
ctcagtagatttaacaattttttctttacatttagcaggagtatcatcaattttaggagc
agtaaattttattactactgttattaatatacgatcagcaggaattacattagatcgatt
acctttatttgtttgatctgttgtaattacagctgtattattacttttatcattacctgt
tttagctggagctattactatattattaactgatcgaaatttaaatacttcattctttga
ccctattggaggaggagaccc
>MT708627.1_Ochlerotatus_caspius_Serbia|Stanisic_Sombor
tttcggagtttgatcaggaatagttggaacatcattaagaattttaattcgtgctgaatt
aagtcaaccaggtatatttattggaaatgaccaaatttataatgtaattgttacagctca
tgcttttattataattttctttatagtaatacctattataattggagggtttggaaattg
attagttcctttaatattaggagcaccagacatagcatttcctcgaataaataatataag
tttttgaatactacctccttcattaacactactactttcaagtagtatagtggaaaatgg
atcaggaacaggatgaacagtttatccacctctttcatctggaactgctcatgcaggagc
ctcagtagatttaacaattttttctttacatttagcaggagtatcatcaattttaggagc
agtaaattttattactactgttattaatatacgatcagcaggaattacattagatcgatt
acctttatttgtttgatctgttgtaattacagctgtattattacttttatcattacctgt
tttagctggagctattactatattattaactgatcgaaatttaaatacttcattctttga
ccctattggaggaggagatcc
>MT708628.1_Ochlerotatus_caspius_Serbia|Stanisic_Sombor
tttcggagtttgatcaggaatagttggaacatcattaagagttttaattcgtgctgaatt
aagtcaaccaggtatatttattggaaatgaccaaatttataatgtaattgttacagctca
tgcttttattataattttctttatagtaatacctattataattggaggatttggaaattg
attagttcctttaatattaggagcaccagacatggcatttcctcgaataaataatataag
tttttgaatactacctccttcattaacactactactttcaagtagtatagtagaaaatgg
gtcaggaacaggatgaacagtttatccacctctttcatctggaactgctcatgcaggagc
ttcagttgatttaacaattttttctttacatttagcaggagtatcgtcaattttaggagc
agtaaattttattactactgttattaatatacgatcagcaggaattacattagatcgatt
acctttatttgtttgatctgttgtaattacagctgtattattacttttatcattacctgt
tttagctggagctattactatattattaactgatcgaaatttaaatacttcattcttcga
ccctattggaggaggagatcc
>MT708630.1_Ochlerotatus_caspius_Serbia|Stanisic_Sombor
tttcggagtttgatcaggaatagttggaacatcattaagaattttaattcgtgctgaatt
aagtcaaccaggtatatttattggaaatgaccaaatttataatgtaattgttacagctca
tgcttttattataattttctttatagtaatacctattataattggagggtttggaaattg
attagttcctttaatattaggagcaccagacatagcatttcctcgaataaataatataag
tttttgaatactacctccttcattaacactactactttcaagtagtatagtggaaaatgg
atcaggaacaggatgaacagtttatccacctctttcatctggaactgctcatgcaggagc
ctcagtagatttaacaattttttctttacatttagcaggagtatcatcaattttaggagc
agtaaattttattactactgttattaatatacgatcagcaggaattacattagatcgatt
acctttatttgtttgatctgttgtaattacagctgtattattacttttatcattacctgt
tttagctggagctattactatattattaactgatcgaaatttaaatacttcattctttga
ccctattggaggaggagatcc
>MT708631.1_Ochlerotatus_caspius_Serbia|Stanisic_Sombor
tttcggagtttgatcaggaatagttggaacatcattaagagttttaattcgtgctgaatt
aagtcaaccaggtatatttattggaaatgaccaaatttataatgtaattgttacagctca
tgcttttattataattttctttatagtaatacctattataattggaggatttggaaattg
attagttcctttaatattaggagcaccagatatagcatttcctcgaataaataatataag
tttttgaatactacctccttcattaacactactactttcaagtagtatagtagaaaatgg
gtcaggaacaggatgaacagtttatccacctctttcatctggaactgctcatgcaggagc
ctcagttgatttaacaattttttctttacatttagcaggagtatcatcaattttaggagc
agtaaattttattactactgttattaatatacgatcagcaggaattacattagatcgatt
acctttatttgtttgatctgttgtaattacagctgtattattacttttatcattacctgt
tttagctggagctattactatattattaactgatcgaaatttaaatacttcattcttcga
ccctattggaggaggagatcc
>MT708632.1_Ochlerotatus_caspius_Serbia|Stanisic_Sombor
tttcggagtttgatcaggaatagttggaacatcattaagagttttaattcgtgctgaatt
aagtcaaccaggtatatttattggaaatgaccaaatttataatgtaattgttacagctca
tgcttttattataattttctttatagtaatacctattataattggaggatttggaaattg
attagttcctttaatattaggagcaccagacatggcatttcctcgaataaataatataag
tttttgaatactacctccttcattaacactactactttcaagtagtatagtagaaaatgg
gtcaggaacaggatgaacagtttatccacctctttcatctggaactgctcatgcaggagc
ctcagttgatttaacaattttttctttacatttagcaggagtatcgtcaattttaggagc
agtaaattttattactactgttattaatatacgatcagcaggaattacattagatcgatt
acctttatttgtttgatctgttgtaattacagctgtattactacttttatcattacctgt
tttagctggagctattactatattattaactgatcgaaatttaaatacttcattcttcga
ccctattggaggaggagaccc
>MT708633.1_Ochlerotatus_caspius_Serbia|Stanisic_Sombor
tttcggagtttgatcaggaatagttggaacatcattaagaattttaattcgtgctgaatt
aagtcaaccaggtatatttattggaaatgaccaaatttataatgtaattgttacagctca
tgcttttattataattttctttatagtaatacctattataattggagggtttggaaattg
attagttcctttaatattaggagcaccagacatagcatttcctcgaataaataatataag
tttttgaatactacctccttcattaacactactactctcaagtagtatagtggaaaatgg
gtcaggaacagggtgaacagtttatccacctctttcatctggaactgctcatgcaggagc
ctcagtagatttaacaattttttctttacatttagcaggagtatcatcaattttaggagc
agtaaattttattactactgttattaatatacgatcagcaggaattacattagatcgatt
acctttatttgtttgatctgttgtaattacagctgtattattacttttatcattacctgt
tttagcaggagctattactatattgttaactgatcgaaatttaaatacttcattctttga
ccctattggaggaggagatcc
>MT708634.1_Ochlerotatus_caspius_Serbia|Stanisic_Sombor
tttcggagtttgatcaggaatagttggaacatcattaagaattttaattcgtgctgaatt
aagtcaaccaggtatatttattggaaatgaccaaatttataatgtaattgttacagctca
tgcttttattataattttctttatagtaatacctattataattggagggtttggaaattg
attagttcctttaatattaggagcaccagacatagcatttcctcgaataaataatataag
tttttgaatactacctccttcattaacactactactttcaagtagtatagtggaaaatgg
atcaggaacaggatgaacagtttatccacctctttcatctggaactgctcatgcaggagc
ctcagtagatttaacaattttttctttacatttagcaggagtatcatcaattttaggagc
agtaaattttattactactgttattaatatacgatcagcaggaattacattagatcgatt
acctttatttgtttgatctgttgtaattacagctgtattattacttttatcattacctgt
tttagctggagctattactatattattaactgatcgaaatttaaatacttcattctttga
ccctattggaggaggagatcc
>MT708635.1_Ochlerotatus_caspius_Serbia|Stanisic_Sombor
tttcggagtttgatcaggaatagttggaacatcattaagaattttaattcgtgctgaatt
aagtcaaccaggtatatttattggaaatgaccaaatttataatgtaattgttacagctca
tgcttttattataattttctttatagtaatacctattataattggaggatttggaaattg
attagttcctttaatattaggagcaccagatatagcatttcctcgaataaataatataag
tttttgaatactacctccttcattaacactactactttcaagtagtatggtggaaaatgg
gtcaggaacaggatgaacagtttatccacctctttcatctggaactgctcatgcaggagc
ctcagtagatttaacaattttttctttacatttagcaggagtatcatcaattttaggagc
agtaaattttattactactgttattaatatacgatcagcaggaattacattagatcgatt
acctttatttgtttgatctgttgtaattacagctgtattattacttttatcattacctgt
tttagctggagctattactatattattaactgatcgaaatttaaatacttcattctttga
tcctattgggggaggagatcc
>MT708636.1_Ochlerotatus_caspius_Serbia|Stanisic_Sombor
tttcggagtttgatcaggaatagttggaacatcattaagaattttaattcgtgctgaatt
aagtcaaccaggtatatttattggaaatgaccaaatttataatgtaattgttacagctca
tgcttttattataattttctttatagtaatacctattataattggagggtttggaaattg
attagttcctttaatattaggagcaccagacatagcatttcctcgaataaataatataag
tttttgaatactacctccttcattaacactactactttcaagtagtatagtggaaaatgg
atcaggaacaggatgaacagtttatccacctctttcatctggaactgctcatgcaggagc
ctcagtagatttaacaattttttctttacatttagcaggagtatcatcaattttaggagc
agtaaattttattactactgttattaatatacgatcagcaggaattacattagatcgatt
acctttatttgtttgatctgttgtaattacagctgtattattacttttatcattacctgt
tttagctggagctattactatattattaactgatcgaaatttaaatacttcattctttga
ccctattggaggaggagatcc
>MT708637.1_Ochlerotatus_caspius_Serbia|Stanisic_Sombor
tttcggagtttgatcaggaatagttggaacatcattaagaattttaattcgtgctgaatt
aagtcaaccaggtatatttattggaaatgaccaaatttataatgtaattgttacagctca
tgcttttattataattttctttatagtaatacctattataattggagggtttggaaattg
attagttcctttaatattaggagcaccagacatagcatttcctcgaataaataatataag
tttttgaatactacctccttcattaacactactactttcaagtagtatagtggaaaatgg
gtcaggaacagggtgaacagtttatccacctctttcatctggaactgctcatgcaggagc
ctcagtagatttaacaattttttctttacatttagcaggagtatcatcaattttaggagc
agtaaattttattactactgttattaatatacgatcagcaggaattacattagatcgatt
acctttatttgtttgatctgttgtaattacagctgtattattacttttatcattacctgt
tttagcaggagctattactatattgttaactgatcgaaatttaaatacttcattctttga
ccctattggaggaggagatcc
>MT708638.1_Ochlerotatus_caspius_Serbia|Rusanda_Zrenjanin
tttcggagtttgatcaggaatagttggaacatcattaagagttttaattcgtgctgaatt
aagtcaaccaggtatatttattggaaatgaccaaatttataatgtaattgttacagctca
tgcttttattataattttctttatagtaatacctattataattggagggtttggaaattg
attagttcctttaatattaggagcaccagacatagcatttcctcgaataaataatataag
tttttgaatactacctccttcattaacactactactttcaagtagtatagtggaaaatgg
atcaggaacaggatgaacagtttatccacctctttcatctggaactgctcatgcaggagc
ctcagtagatttaacaattttttctttacatttagcaggagtatcatcaattttaggagc
agtaaattttattactactgttattaatatacgatcagcaggaattacattagatcgatt
acctttatttgtttgatctgttgtaattacagctgtattattacttttatcattacctgt
tttagctggagctattactatattattaactgatcgaaatttaaatacttcattctttga
tcctattggaggaggagatcc
>MT708639.1_Ochlerotatus_caspius_Serbia|Rusanda_Zrenjanin
tttcggagtttgatcaggaatagttggaacatcattaagaattttaattcgtgctgaatt
gagtcaaccaggtatatttattggaaatgaccaaatttataatgtaattgttacagctca
tgcttttattataattttctttatagtaatacctattataattggagggtttggaaattg
attagttcctttaatattaggagcaccagacatagcatttcctcgaataaataatataag
tttttgaatactacctccttcattaacactactactttcaagtagtatagtggaaaatgg
gtcaggaacagggtgaacagtttatccacctctttcatctggaactgctcatgcaggagc
ctcagtagatttaacaattttttctttacatttagcaggagtatcatcaattttaggagc
agtaaattttattactactgttattaatatacgatcagcaggaattacattagatcgatt
acctttatttgtttgatctgttgtaattacagctgtattattacttttatcattacctgt
tttagcaggagctattactatattgttaactgatcgaaatttaaatacttcattctttga
ccctattggaggaggagatcc
>MT708640.1_Ochlerotatus_caspius_Serbia|Rusanda_Zrenjanin
tttcggagtttgatcaggaatagttggaacatcattaagaattttaattcgtgctgaatt
aagtcaaccaggtatatttattggaaatgaccaaatttataatgtaattgttacagctca
tgcttttattataattttctttatagtaatacctattataattggagggtttggaaattg
attagttcctttaatattaggagcaccagacatagcatttcctcgaataaataatataag
tttttgaatactacctccttcattaacactactactttcaagtagtatagtggaaaatgg
atcaggaacaggatgaacagtttatccacctctttcatctggaactgctcatgcaggagc
ctcagtagatttaacaattttttctttacatttagcaggagtatcatcaattttaggagc
agtaaattttattactactgttattaatatacgatcagcaggaattacattagatcgatt
acctttatttgtttgatctgttgtaattacagctgtattattacttttatcattacctgt
tttagcaggagctattactatattgttaactgatcgaaatttaaatacttcattctttga
ccctattggaggaggagatcc
>MT708641.1_Ochlerotatus_caspius_Serbia|Rusanda_Zrenjanin
tttcggagtttgatcaggaatagttggaacatcattaagagttttaattcgtgctgaatt
aagtcaaccaggtatatttattggaaatgaccaaatttataatgtaattgttacagctca
tgcttttattataattttctttatagtaatacctattataattggaggatttggaaattg
attagttcctttaatattaggagcaccagatatagcatttcctcgaataaataatataag
tttttgaatactacctccttcattaacactactactttcaagtagtatggtggaaaatgg
gtcaggaacaggatgaacagtttatccacctctttcatctggaactgctcatgcaggagc
ctcagtagatttaacaattttttctttacatttagcaggagtatcatcaattttaggagc
agtaaattttattactactgttattaatatacgatcagcaggaattacattagatcgatt
acctttatttgtttgatctgttgtaattacagctgtattattgcttttatcattacctgt
tttagctggagctattactatattattaactgatcgaaatttaaatacttcattctttga
tcctattgggggaggagatcc
>MT708642.1_Ochlerotatus_caspius_Serbia|Rusanda_Zrenjanin
tttcggagtttgatcaggaatagttggaacatcattaagagttttaattcgtgctgaatt
aagtcaaccaggtatatttattggaaatgaccaaatttataatgtaattgttacagctca
tgcttttattataattttctttatagtaatacctattataattggagggtttggaaattg
attagttcctttaatattaggagcaccagacatagcatttcctcgaataaataatataag
tttttgaatactacctccttcattaacactactactttcaagtagtatagtggaaaatgg
gtcaggaacaggatgaacagtttatccgcctctttcatctggaactgctcatgcaggagc
ctcagtagatttaacaattttttctttacatttagcaggagtatcatcaattttaggagc
agtaaattttattactactgttattaatatacgatcagcaggaattacattagatcgatt
acctttatttgtttgatctgttgtaattacagctgtattattacttttatcattacctgt
tttagctggagctattactatattattaactgatcgaaatttaaatacttcattctttga
ccctattggaggaggagatcc
>MT708643.1_Ochlerotatus_caspius_Serbia|Rusanda_Zrenjanin
tttcggagtttgatcaggaatagttggaacatcattaagaattttaattcgtgctgaatt
aagtcaaccaggtatatttattggaaatgaccaaatttataatgtaattgttacagctca
tgcttttattataattttctttatagtaatacctattataattggagggtttggaaattg
attagttcctttaatattaggagcaccagacatagcatttcctcgaataaataatataag
tttttgaatactacctccttcattaacactactactttcaagtagtatagtggaaaatgg
atcaggaacaggatgaacagtttatccacctctttcatctggaactgctcatgcaggagc
ctcagtagatttaacaattttttctttacatttagcaggagtatcatcaattttaggagc
agtaaattttattactactgttattaatatacgatcagcaggaattacattagatcgatt
acctttatttgtttgatctgttgtaattacagctgtattattacttttatcattacctgt
tttagcaggagctattactatattgttaactgatcgaaatttaaatacttcattctttga
ccctattggaggaggagatcc
>MT708644.1_Ochlerotatus_caspius_Serbia|Rusanda_Zrenjanin
tttcggagtttgatcaggaatagttggaacatcattaagagttttaattcgtgctgaatt
aagtcaaccaggtatatttattggaaatgaccaaatttataatgtaattgttacagctca
tgcttttattataattttctttatagtaatacctattataattggaggatttggaaattg
attagttcctttaatattaggagcaccagacatagcatttcctcgaataaataatataag
tttttgaatactacctccttcattaacactactactttcaagtagtatagtagaaaatgg
gtcaggaacaggatgaacagtttatccacctctttcatctggaactgctcatgcaggagc
ctcagttgatttaacaattttttctttacatttagcaggagtatcatcaattttaggagc
agtaaattttattactactgttattaatatacgatcagcaggaattacattagatcgatt
acctttatttgtttgatctgttgtaattacagctgtattattacttttatcattacctgt
tttagctggagctattactatattattaactgatcgaaatttaaatacttcattcttcga
ccctattggaggaggagaccc
>MT708645.1_Ochlerotatus_caspius_Serbia|Rusanda_Zrenjanin
tttcggagtttgatcaggaatagttggaacatcattaagaattttaattcgtgctgaatt
aagtcaaccaggtatatttattggaaatgaccaaatttataatgtaattgttacagctca
tgcttttattataattttctttatagtaatacctattataattggagggtttggaaattg
attagttcctttaatattaggagcaccagacatagcatttcctcgaataaataatataag
tttttgaatactacctccttcattaacactactactttcaagtagtatagtggaaaatgg
atcaggaacaggatgaacagtttatccacctctttcatctggaactgctcatgcaggagc
ctcagtagatttaacaattttttctttacatttagcaggagtatcatcaattttaggagc
agtaaattttattactactgttattaatatacgatcagcaggaattacattagatcgatt
acctttatttgtttgatctgttgtaattacagctgtattattacttttatcattacctgt
tttagctggagctattactatattattaactgatcgaaatttaaatacttcattctttga
ccctattggaggaggagatcc
>MT708646.1_Ochlerotatus_caspius_Serbia|Rusanda_Zrenjanin
tttcggagtttgatcaggaatagttggaacatcattaagagttttaattcgtgctgaatt
aagtcaaccaggtatatttattggaaatgaccaaatttataatgtaattgttacagctca
tgcttttattataattttctttatagtaatacctattataattggagggtttggaaattg
attagttcctttaatattaggagcaccagacatagcatttcctcgaataaataatataag
tttttgaatactacctccttcattaacactactactttcaagtagtatagtggaaaatgg
atcaggaacaggatgaacagtttatccacctctttcatctggaactgctcatgcaggagc
ctcagtagatttaacaattttttctttacatttagcaggagtatcatcaattttaggagc
agtaaattttattactactgttattaatatacgatcagcaggaattacattagatcgatt
acctttatttgtttgatctgttgtaattacagctgtattattacttttatcattacctgt
tttagctggagctattactatattattaactgatcgaaatttaaatacttcattctttga
ccctattggaggaggagatcc
>MT708647.1_Ochlerotatus_caspius_Serbia|Rusanda_Zrenjanin
tttcggagtttgatcaggaatagttggaacatcattaagagttttaattcgtgctgaatt
aagtcaaccaggtatatttattggaaatgaccaaatttataatgtaattgttacagctca
tgcttttattataattttctttatagtaatacctattataattggaggatttggaaattg
attagttcctttaatattaggagcaccagacatagcatttcctcgaataaataatataag
tttttgaatactacctccttcattaacactactactttcaagtagtatagtagaaaatgg
gtcaggaacaggatgaacagtttatccacctctttcatctggaactgctcatgcaggagc
ctcagttgatttaacaattttttctttacatttagcaggagtatcatcaattttaggagc
agtaaattttattactactgttattaatatacgatcagcaggaattacattagatcgatt
acctttatttgtttgatctgttgtaattacagctgtattattacttttatcattacctgt
tttagctggagctattactatattattaactgatcgaaatttaaatacttcattcttcga
ccctattggaggaggagatcc
>MT708648.1_Ochlerotatus_caspius_Serbia|Rusanda_Zrenjanin
tttcggagtttgatcaggaatagttggaacatcattaagagttttaattcgtgctgaatt
aagtcaaccaggtatatttattggaaatgaccaaatttataatgtaattgttacagctca
tgcttttattataattttctttatagtaatacctattataattggaggatttggaaattg
attagttcctttaatattaggagcaccagacatagcatttcctcgaataaataatataag
tttttgaatactacctccttcattaacactactactttcaagtagtatagtagaaaatgg
gtcaggaacaggatgaacagtttatccacctctttcatctggaactgctcatgcaggagc
ctcagttgatttaacaattttttctttacatttagcaggagtatcatcaattttaggagc
agtaaattttattactactgttattaatatacgatcagcaggaattacattagatcgatt
acctttatttgtttgatctgttgtaattacagctgtattattacttttatcattacctgt
tttagctggagctattactatattattaactgatcgaaatttaaatacttcattcttcga
ccctattggaggaggagaccc
>MT708649.1_Ochlerotatus_caspius_Serbia|Rusanda_Zrenjanin
tttcggagtttgatcaggaatagttggaacatcattaagagttttaattcgtgctgaatt
aagtcaaccaggtatatttattggaaatgaccaaatttataatgtaattgttacagctca
tgcttttattataattttctttatagtaatacctattataattggaggatttggaaattg
attagttcctttaatattaggagcaccagacatagcatttcctcgaataaataatataag
tttttgaatactacctccttcattaacactactactttcaagtagtatagtagaaaatgg
atcaggaacaggatgaacagtttatccacctctttcatctggaactgctcatgcaggagc
ctcagtagatttaacaattttttctttacatttagcaggagtatcatcaattttaggagc
agtaaattttattactactgttattaatatacgatcagcaggaattacattagatcgatt
acctttatttgtttgatctgttgtaattacagctgtattattacttttatcattacctgt
tttagctggagctattactatattattaactgatcgaaatttaaatacttcattctttga
ccctattggaggaggagatcc
>MT708650.1_Ochlerotatus_caspius_Serbia|Rusanda_Zrenjanin
tttcggagtttgatcaggaatagttggaacatcattaagaattttaattcgtgctgaatt
aagtcaaccaggtatatttattggaaatgaccaaatttataatgtaattgttacagctca
tgcttttattataattttctttatagtaatacctattataattggaggatttggaaattg
attagttcctttaatattaggagcaccagacatagcatttcctcgaataaataatataag
tttttgaatactacctccttcattaacactactactttcaagtagtatagtagaaaatgg
gtcaggaacaggatgaacagtttatccacctctttcatctggaactgctcatgcaggagc
ctcagttgatttaacaattttttctttacatttagcaggagtatcatcaattttaggagc
agtaaattttattactactgttattaatatacgatcagcaggaattacattagatcgatt
acctttatttgtttgatctgttgtaattacagctgtattattacttttatcattacctgt
tttagctggagctattactatattattaactgatcgaaatttaaatacttcattcttcga
ccctattggaggaggagatcc
>MT708651.1_Ochlerotatus_caspius_Serbia|Rusanda_Zrenjanin
tttcggagtttgatcaggaatagttggaacatcattaagaattttaattcgtgctgaatt
aagtcaaccaggtatatttattggaaatgaccaaatttataatgtaattgttacagctca
tgcttttattataattttctttatagtaatacctattataattggaggatttggaaattg
attagttcctttaatattaggagcaccagacatagcatttcctcgaataaataatataag
tttttgaatactacctccttcattaacactactactttcaagaagtatagtagaaaatgg
atcaggaacaggatgaacagtttatccacctctttcatctggaactgctcatgcaggagc
ctcagttgatttaacaattttttctttacatttagcaggagtatcatcaattttaggagc
agtaaattttattactactgttattaatatacgatcggcaggaattacattagatcgatt
acctttatttgtttgatctgttgtaattacagctgtattattacttttatcattacctgt
tttagctggagctattactatattattaactgatcgaaatttaaatacttcattcttcga
ccctattggaggaggagaccc
>MT708652.1_Ochlerotatus_caspius_Serbia|Rusanda_Zrenjanin
tttcggagtttgatcaggaatagttggaacatcattaagaattttaattcgtgctgaatt
aagtcaaccaggtatatttattggaaatgaccaaatttataatgtaattgttacagctca
tgcttttattataattttctttatagtaatacctattataattggagggtttggaaattg
attagttcctttaatattaggagcaccagacatagcatttcctcgaataaataatataag
tttttgaatactacctccttcattaacactactactttcaagtagtatagtggaaaatgg
atcaggaacaggatgaacagtttatccacctctttcatctggaactgctcatgcaggagc
ctcagtagatttaacaattttttctttacatttagcaggagtatcatcaattttaggagc
agtaaattttattactactgttattaatatacgatcagcaggaattacattagatcgatt
acctttatttgtttgatctgttgtaattacagctgtattattacttttatcattacctgt
tttagcaggagctattactatattgttaactgatcgaaatttaaatacttcattctttga
ccctattggaggaggagatcc
>MT708653.1_Ochlerotatus_caspius_Serbia|Rusanda_Zrenjanin
tttcggagtttgatcaggaatagttggaacatcattaagagttttaattcgtgctgaatt
aagtcaaccaggtatatttattggaaatgaccaaatttataatgtaattgttacagctca
tgcttttattataattttctttatagtaatacctattataattggaggatttggaaattg
attagttcctttaatattaggagcaccagatatagcatttcctcgaataaataatataag
tttttgaatactacctccttcattaacactactactttcaagtagtatggtggaaaatgg
gtcaggaacaggatgaacagtttatccacctctttcatctggaactgctcatgcaggagc
ctcagtagatttaacaattttttctttacatttagcaggagtatcatcaattttaggagc
agtaaattttattactactgttattaatatacgatcagcaggaattacattagatcgatt
acctttatttgtttgatctgttgtaattacagctgtattattacttttatcattacctgt
tttagctggagctattactatattattaactgatcgaaatttaaatacttcattctttga
tcctattgggggaggagatcc
>MT708654.1_Ochlerotatus_caspius_Serbia|Stanisic_Sombor
tttcggagtttgatcaggaatagttggaacatcattaagaattttaattcgtgctgaatt
aagtcaaccaggtatatttattggaaatgaccaaatttataatgtaattgttacagctca
tgcttttattataattttctttatagtaatacctattataattggagggtttggaaattg
attagttcctttaatattaggagcaccagacatagcatttcctcgaataaataatataag
tttttgaatactacctccttcattaacactactactttcaagtagtatagtggaaaatgg
atcaggaacaggatgaacagtttatccacctctttcatctggaactgctcatgcaggagc
ctcagtagatttaacaattttttctttacatttagcaggagtatcatcaattttaggagc
agtaaattttattactactgttattaatatacgatcagcaggaattacattagatcgatt
acctttatttgtttgatctgttgtaattacagctgtgttattacttttatcattacctgt
tttagctggagctattactatattattaactgatcgaaatttaaatacttcattctttga
ccctattggaggaggagatcc
>MT708655.1_Ochlerotatus_caspius_Serbia|Stanisic_Sombor
tttcggagtttgatcaggaatagttggaacatcattaagaattttaattcgtgctgaatt
aagtcaaccaggtatatttattggaaatgaccaaatttataatgtaattgttacagctca
tgcttttattataattttctttatagtaatacctattataattggaggatttggaaattg
attagttcctttaatattaggagcaccagacatagcatttcctcgaataaataatataag
tttttgaatactacctccttcattaacactactactttcaagtagtatagtagaaaatgg
gtcaggaacaggatgaacagtttatccacctctttcatctggaactgctcatgcaggagc
ctcagttgatttaacaattttttctttacatttagcaggagtatcatcaattttaggagc
agtaaattttattactactgttattaatatacgatcagcaggaattacattagatcgatt
acctttatttgtttgatctgttgtaattacagctgtattattacttttatcattacctgt
tttagctggagctattactatattattaactgatcgaaatttaaatacttcattcttcga
ccctattggaggaggagaccc
>MT708656.1_Ochlerotatus_caspius_Serbia|Stanisic_Sombor
tttcggagtttgatcaggaatagttggaacatcattaagagttttaattcgtgctgaatt
aagtcaaccaggtatatttattggaaatgaccaaatttataatgtaattgttacagctca
tgcttttattataattttctttatagtaatacctattataattggaggatttggaaattg
attagttcctttaatattaggagcaccagacatagcatttcctcgaataaataatataag
tttttgaatactacctccttcattaacactactactttcaagtagtatagtagaaaatgg
gtcaggaacaggatgaacagtttatccacctctttcatctggaactgctcatgcaggagc
ctcagttgatttaacaattttttctttacatttagcaggagtatcatcaattttaggggc
agtaaattttattactactgttattaatatacgatcagcaggaattacattagatcgatt
acctttatttgtttgatctgttgtaattacagctgtattattacttttatcattacctgt
tttagctggagctattactatattattaactgatcgaaatttaaatacttcattcttcga
ccctattggaggaggagatcc
>MT708657.1_Ochlerotatus_caspius_Serbia|Stanisic_Sombor
tttcggagtttgatcaggaatagttggaacatcattaagaattttaattcgtgctgaatt
aagtcaaccaggtatatttattggaaatgaccaaatttataatgtaattgtcacagctca
tgcttttattataattttctttatagtaatacctattataattggaggatttggaaattg
attagttcctttaatattaggagcaccagacatagcatttcctcgaataaataatataag
tttttgaatactacctccttcattaacactactactttcaagtagtatagtggaaaatgg
atcaggaacaggatgaacagtttatccacctctttcatctggaactgctcatgcaggagc
ctcagtagatttaacaattttttctttacatttagcaggagtatcatcaattttaggagc
agtaaattttattactactgttattaatatacgatcagcaggaattacattagatcgatt
acctttatttgtttgatctgttgtaattacagctgtattattacttttatcattacctgt
tttagctggagctattactatattattaactgatcgaaatttaaatacttcattctttga
ccctattggaggaggagatcc
>MT708658.1_Ochlerotatus_caspius_Serbia|Stanisic_Sombor
tttcggagtttgatcaggaatagttggaacatcattaagaattttaattcgtgctgaatt
aagtcaaccaggtatatttattggaaatgaccaaatttataatgtaattgttacagctca
tgcttttattataattttctttatagtaatacctattataattggagggtttggaaattg
attagttcctttaatattaggagcaccagacatagcatttcctcgaataaataatataag
tttttgaatactacctccttcattaacactactactttcaagtagtatagtggaaaatgg
atcaggaacaggatgaacagtttatccacctctttcatctggaactgctcatgcaggagc
ctcagtagatttaacaattttttctttacatttagcaggagtatcatcaattttaggagc
agtaaattttattactactgttattaatatacgatcagcaggaattacattagatcgatt
acctttatttgtttgatctgttgtaattacagctgtattattacttttatcattacctgt
tttagcaggagctattactatattgttaactgatcgaaatttaaatacttcattctttga
ccctattggaggaggagatcc
>MT708659.1_Ochlerotatus_caspius_Serbia|Rusanda_Zrenjanin
tttcggagtttgatcaggaatagttggaacatcattaagagttttaattcgtgctgaatt
aagtcaaccaggtatatttattggaaatgaccaaatttataatgtaattgttacagctca
tgcttttattataattttctttatagtaatacctattataattggaggatttggaaattg
attagttcctttaatattaggagcaccagacatagcatttcctcgaataaataatataag
tttttgaatactacctccttcattaacactactactttcaagtagtatagtagaaaatgg
gtcaggaacaggatgaacagtttatccacctctttcatctggaactgctcatgcaggagc
ctcagttgatttaacaattttttctttacatttagcaggagtatcatcaattttaggagc
agtaaattttattactactgttattaatatacgatcagcaggaattacattagatcgatt
acctttatttgtttgatctgttgtaattacagctgtattattacttttatcattacctgt
tttagctggagctattactatattattaactgatcgaaatttaaatacttcattcttcga
ccctattggaggaggagaccc
>MT708660.1_Ochlerotatus_caspius_Serbia|Rusanda_Zrenjanin
tttcggagtttgatcaggaatagttggaacatcattaagaattttaattcgtgctgaatt
aagtcaaccaggtatatttattggaaatgaccaaatttataatgtaattgttacagctca
tgcttttattataattttctttatagtaatacctattataattggagggtttggaaattg
attagttcctttaatattaggagcaccagacatagcatttcctcgaataaataatataag
tttttgaatactacctccttcattaacactactactttcaagtagtatagtggaaaatgg
atcaggaacaggatgaacagtttatccacctctttcatctggaactgctcatgcaggagc
ctcagtagatttaacaattttttctttacatttagcaggagtatcatcaattttaggagc
agtaaattttattactactgttattaatatacgatcagcaggaattacattagatcgatt
acctttatttgtttgatctgttgtaattacagctgtattattacttttatcattacctgt
tttagcaggagctattactatattgttaactgatcgaaatttaaatacttcattctttga
ccctattggaggaggagatcc
>MT708661.1_Ochlerotatus_caspius_Serbia|Rusanda_Zrenjanin
tttcggagtttgatcaggaatagttggaacatcattaagaattttaattcgtgctgaatt
aagtcaaccaggtatatttattggaaatgaccaaatttataatgtaattgttacagctca
tgcttttattataattttctttatagtaatacctattataattggagggtttggaaattg
attagttcctttaatattaggagcaccagacatagcatttcctcgaataaataatataag
tttttgaatactacctccttcattaacactactactttcaagtagtatagtggaaaatgg
atcaggaacaggatgaacagtttatccacctctttcatctggaactgctcatgcaggagc
ctcagtagatttaacaattttttctttacatttagcaggagtatcatcaattttaggagc
agtaaattttattactactgttattaatatacgatcagcaggaattacattagatcgatt
acctttatttgtttgatctgttgtaattacagctgtattattacttttatcattacctgt
tttagctggagctattactatattattaactgatcgaaatttaaatacttcattctttga
ccctattggaggaggagatcc
>MT708662.1_Ochlerotatus_caspius_Serbia|Rusanda_Zrenjanin
tttcggagtttgatcaggaatagttggaacatcattaagaattttaattcgtgctgaatt
aagtcaaccaggtatatttattggaaatgaccaaatttataatgtaattgttacagctca
tgcttttattataattttctttatagtaatacctattataattggaggatttggaaattg
attagttcctttaatattaggagcaccagacatagcatttcctcgaataaataatataag
tttttgaatactacctccttcattaacactactactttcaagaagtatagtagaaaatgg
atcaggaacaggatgaacagtttatccacctctttcatctggaactgctcatgcaggagc
ctcagttgatttaacaattttttctttacatttagcaggagtatcatcaattttaggagc
agtaaattttattactactgttattaatatacgatcggcaggaattacattagatcgatt
acctttatttgtttgatctgttgtaattacagctgtattattacttttatcattacctgt
tttagctggagctattactatattattaactgatcgaaatttaaatacttcattcttcga
ccctattggaggaggagaccc
>MT708663.1_Ochlerotatus_caspius_Serbia|Rusanda_Zrenjanin
tttcggagtttgatcaggaatagttggaacatcattaagaattttaattcgtgctgaatt
aagtcaaccaggtatatttattggaaatgaccaaatttataatgtaattgttacagctca
tgcttttattataattttctttatagtaatacctattataattggaggatttggaaattg
attagttcctttaatattaggagcaccagacatagcatttcctcgaataaataatataag
tttttgaatactacctccttcattaacactactactttcaagaagtatagtagaaaatgg
atcaggaacaggatgaacagtttatccacctctttcatctggaactgctcatgcaggagc
ctcagttgatttaacaattttttctttacatttagcaggagtatcatcaattttaggagc
agtaaattttattactactgttattaatatacgatcggcaggaattacattagatcgatt
acctttatttgtttgatctgttgtaattacagctgtattattacttttatcattacctgt
tttagctggagctattactatattattaactgatcgaaatttaaatacttcattcttcga
ccctattggaggaggagaccc
>MT708664.1_Ochlerotatus_caspius_Serbia|Rusanda_Zrenjanin
tttcggagtttgatcaggaatagttggaacatcattaagaattttaattcgtgctgaatt
aagtcaaccaggtatatttattggaaatgaccaaatttataatgtaattgttacagctca
tgcttttattataattttctttatagtaatacctattataattggaggatttggaaattg
attagttcctttaatattaggagcaccagacatagcatttcctcgaataaataatataag
tttttgaatactacctccttcattaacactactactttcaagaagtatagtagaaaatgg
atcaggaacaggatgaacagtttatccacctctttcatctggaactgctcatgcaggagc
ctcagttgatttaacaattttttctttacatttagcaggagtatcatcaattttaggagc
agtaaattttattactactgttattaatatacgatcggcaggaattacattagatcgatt
acctttatttgtttgatctgttgtaattacagctgtattattacttttatcattacctgt
tttagctggagctattactatattattaactgatcgaaatttaaatacttcattcttcga
ccctattggaggaggagaccc
>MT985984.1_Haemagogus_janthinomys_Trinidad_and_Tobago
ttttggagtttgatcaggaataattggaacatcattaagaattttaattcgagctgaatt
aagtcatccaggtatatttattggaaatgatcaaatttataatgtaattgttacagctca
tgcattcattataattttctttatagttatacctattataattggaggatttgggaattg
attagttcctttaatattaggagcaccagatatagcttttcctcgaataaataatataag
tttttgaatattacctccttcattaacacttcttttatctagaagtatagtagaaaatgg
atcaggtacagggtgaactgtttatcctcctctttcatcaggaactgctcatgctggagc
atctgttgatttaacaattttttctcttcatttagctggtatttcttctattttaggagc
agtaaattttattactactgttattaatatacgatcaagaggaattactttagatcgatt
acctttatttgtttgatcagtagtaattacagctattttattacttttatctcttccagt
attagcaggagctattactatattattaactgatcgaaacttaaatacttcattctttga
cccaatcggaggaggagatcc
>MT993477.1_Ochlerotatus_caspius
tttcggagtttgatcaggaatagttggaacatcattaagaattttaattcgtgctgaatt
aagtcaaccaggtatatttattggaaatgaccaaatttataatgtaattgttacagctca
tgcttttattataattttctttatagtaatacctattataattggaggatttggaaattg
attagttcctttaatattaggagcaccagacatagcatttcctcgaataaataatataag
tttttgaatactacctccttcattaacactactactttcaagtagtatagtagaaaatgg
gtcaggaacaggatgaacagtttatccacctctttcatctggaactgctcatgcaggagc
ctcagttgatttaacaattttttctttacatttagcaggagtatcatcaattttaggagc
agtaaattttattactactgttattaatatacgatcagcaggaattacattagatcgatt
acctttatttgtttgatctgttgtaattacagctgtattattacttttatcattacctgt
tttagctggagctattactatgttattaactgatcgaaatttaaatacttcattcttcga
ccctattggaggaggagatcc
>MT999156.1_Ochlerotatus_epactius_Mexico|Chiapas_Neotropical_Union_Juarez_Talquian
ttttggggtttgatccggaatagtaggaacatccctaagaattttaattcgagcagaatt
aagtcaaccagggatatttattggtaatgaccaaatttataatgtaattgttacagctca
tgcttttattataattttttttatagtaatacctattataattggaggatttggaaattg
attagttcctttaatactaggagccccagatatagctttcccacgaataaataatataag
tttttgaatactacctccttcattgactcttttactttctagaagtatagtagaaaatgg
atcggggaccggatgaactgtttacccccctctttcatctgggacagctcatgcaggagc
ttcagtagacttaacaattttttctcttcatttagccggaatttcttcaattttaggtgc
tgtaaattttattacaactgttattaatatacgatcagcaggaattactttagaccgatt
acctctatttgtctgatctgtagtaattacagctattttacttttattatctttaccagt
attagcaggagctattactatactattaactgaccgaaatcttaatacatcattttttga
cccaattggaggaggagaccc
>MT999193.1_Haemagogus_equinus_Mexico|Chiapas_Neotropical_Tapachula_Santa_Elena
ttttggagtttgatcaggaataattggaacttcattaagaattttaattcgtgctgaatt
aagtcatcctggaatatttattggaaatgatcaaatttataatgtaattgttacagctca
tgcatttattataattttttttatagtaatacctattataattggaggttttggaaattg
attagtacctttaatattaggagccccagatatagcttttcctcgaataaataatataag
tttttgaatattacctccttccctaacccttttactttcaagtagtatagtagaaaatgg
atcaggaacaggatgaacagtttatccacctctttcatcaggaacagctcatgctggagc
atctgttgatttaacaattttttctcttcatttagcaggagtttcatcaattttaggagc
agtaaattttattactacagttattaatatacgatctagaggtattactttagatcgatt
acctttatttgtttgatcagttgttattacagctattttattacttttatctttacctgt
attagccggagctattactatattattaactgatcgaaatttaaatacttcattttttga
tccaattggaggaggagaccc
>MT999245.1_Haemagogus_mesodentatus_Mexico|Chiapas_Neotropical_Tapachula_Brazil
ttttggagtttgatcaggaataatcggaacttcattaagaattttaattcgtgctgaatt
aagtcatcccggtatatttattggaaatgaccaaatttataacgtaattgttacagctca
cgcattcattataattttttttatagttatacctattataattggaggatttggaaattg
attagttcctttaatattaggagctcctgatatagctttcccacgaataaataatataag
tttttgaatattacccccttcattaaccctcctcctgtctagtagtatagtcgaaaacgg
atcgggtacaggatgaacagtttatccccctctttcatcaggaatagctcatgctggagc
atctgtagatttaacaattttttctcttcatttagcaggagtatcttcaattttaggggc
agtaaattttattactactgttattaatatacgatctagaggaattactcttgatcgatt
acctttatttgtatgatcagtagtaattactgctattttattacttttatctttacctgt
tttagccggagctattactatattattaactgatcgaaatttaaatacttcatttttcga
ccctattgggggaggagatcc
>MT999257.1_Haemagogus_mesodentatus_Mexico|Chiapas_Neotropical_Tapachula_Brazil
ttttggagtttgatcaggaataatcggaacttcattaagaattttaattcgtgctgaatt
aagtcatcccggtatatttattggaaatgaccaaatttataacgtaattgttacagctca
cgcattcattataattttttttatagttatacctattataattggaggatttggaaattg
attagttcctttaatattaggagctcctgatatagctttcccacgaataaataatataag
tttttgaatattacccccttcattaaccctcctcctgtctagtagtatagtcgaaaacgg
atcgggtacaggatgaacagtttatccccctctttcatcaggaatagctcatgctggagc
atctgtagatttaacaattttttctcttcatttagcaggagtatcttcaattttaggggc
agtaaattttattactactgttattaatatacgatctagaggaattactcttgatcgatt
acctttatttgtatgatcagtagtaattactgctattttattacttttatctttacctgt
tttagccggagctattactatattattaactgatcgaaatttaaatacttcatttttcga
ccctattgggggaggagatcc
>MT999265.1_Ochlerotatus_epactius_Mexico|Chiapas_Neotropical_Union_Juarez_Talquian
ttttggggtttgatccggaatagtaggaacatccctaagaattttaattcgagcagaatt
aagtcaaccaggaatatttattggtaatgaccaaatttataatgtaattgttacagctca
tgcttttattataattttttttatagtaatacctattataattggaggatttggaaattg
attagttcctttaatactaggagccccagatatagctttcccacgaataaataatataag
tttttgaatactacctccttcattgactcttttactttctagaagtatagtagaaaatgg
atcagggaccggatgaactgtttatccccccctttcatctggaacagcccatgcaggagc
ttcagtagacttaacaattttttctcttcatttagccgggatttcttcaattttaggtgc
tgtaaattttattacaactgttattaatatacgatcagcaggaattactttagaccgatt
acctctattcgtctgatctgtagtaattacagctattttacttttattatctttaccagt
attagcaggagctattactatactattaactgaccgaaatcttaatacatcattttttga
cccaattggaggaggagaccc
>MT999288.1_Ochlerotatus_epactius_Mexico|Chiapas_Neotropical_Union_Juarez_Talquian
ttttggggtttgatccggaatagtaggaacatccctaagaattttaattcgagcagaatt
aagtcaaccaggaatatttattggtaatgaccaaatttataatgtaattgttacagctca
tgcttttattataattttttttatagtaatacctattataattggaggatttggaaattg
attagttcctttaatactaggagccccagatatagctttcccacgaataaataatataag
tttttgaatactacctccttcattgactcttttactttctagaagtatagtagaaaatgg
atcagggaccggatgaactgtttatccccccctttcatctggaacagcccatgcaggagc
ttcagtagacttaacaattttttctcttcatttagccgggatttcttcaattttaggtgc
tgtaaattttattacaactgttattaatatacgatcagcaggaattactttagaccgatt
acctctattcgtctgatctgtagtaattacagctattttacttttattatctttaccagt
attagcaggagctattactatactattaactgaccgaaatcttaatacatcattttttga
cccaattggaggaggagaccc
>MT999291.1_Ochlerotatus_epactius_Mexico|Chiapas_Neotropical_Union_Juarez_Talquian
ttttggggtttgatccggaatagtaggaacatccctaagaattttaattcgagcagaatt
aagtcaaccaggaatatttattggtaatgaccaaatttataatgtaattgttacagctca
tgcttttattataattttttttatagtaatacctattataattggaggatttggaaattg
attagttcctttaatactaggagccccagatatagctttcccacgaataaataatataag
tttttgaatactacctccttcattgactcttttactttctagaagtatagtagaaaatgg
atcagggaccggatgaactgtttatccccccctttcatctggaacagcccatgcaggagc
ttcagtagacttaacaattttttctcttcatttagccgggatttcttcaattttaggtgc
tgtaaattttattacaactgttattaatatacgatcagcaggaattactttagaccgatt
acctctattcgtctgatctgtagtaattacagctattttacttttattatctttaccagt
attagcaggagctattactatactattaactgaccgaaatcttaatacatcattttttga
cccaattggaggaggagaccc
>MT999294.1_Ochlerotatus_epactius_Mexico|Chiapas_Neotropical_Union_Juarez_Talquian
ttttggggtttgatccggaatagtaggaacatccctaagaattttaattcgagcagaatt
aagtcaaccaggaatatttattggtaatgaccaaatttataatgtaattgttacagctca
tgcttttattataattttttttatagtaatacctattataattggaggatttggaaattg
attagttcctttaatactaggagccccagatatagctttcccacgaataaataatataag
tttttgaatactacctccttcattgactcttttactttctagaagtatagtagaaaatgg
atcggggaccggatgaactgtttatccccccctttcatctggaacagcccatgcaggagc
ttcagtagacttaacaattttttctcttcatttagccgggatttcttcaattttaggtgc
tgtaaattttattacaactgttattaatatacgatcagcaggaattactttagaccgatt
acctctattcgtctgatctgtagtaattacagctattttacttttattatctttaccagt
attagcaggagctattactatactattaactgaccgaaatcttaatacatcattttttga
cccaattggaggaggagaccc
>MT999321.1_Haemagogus_mesodentatus_Mexico|Chiapas_Neotropical_Tapachula_Independencia
ttttggagtttgatcaggaataatcggaacttcattaagaattttaattcgtgctgaatt
aagtcatcccggtatatttattggaaatgaccaaatttataacgtaattgttacagctca
cgcattcattataattttttttatagttatacctattataattggaggatttggaaattg
attagttcctttaatattaggagctcctgatatagctttcccacgaataaataatataag
tttttgaatattacccccttcattaaccctcctcctgtctagtagtatagtcgaaaacgg
atcgggtacaggatgaacagtttatccccctctttcatcaggaatagctcatgctggagc
atctgtagatttaacaattttttctcttcatttagcaggagtatcttcgattttaggggc
agtaaattttattactactgttattaatatacgatctagaggaattactcttgatcgatt
acctttatttgtatgatcagtagtaattactgctattttattacttttatctttacctgt
tttagccggagctattactatattattaactgatcgaaatttaaatacttcatttttcga
ccctattgggggaggagatcc
>MT999326.1_Haemagogus_equinus_Mexico|Chiapas_Neotropical_Tapachula_Brazil
ttttggagtttgatcaggaataattggaacttcattaagaattttaattcgtgctgaatt
aagtcatcctggaatatttattggaaatgatcaaatttataatgtaattgttacagctca
tgcatttattataattttttttatagtaatacctattataattggaggttttggaaattg
attagtacctttaatattaggagccccagatatagcttttcctcgaataaataatataag
tttttgaatattacctccttccctaacccttttactttcaagtagtatagtagaaaatgg
atcaggaacaggatgaacagtttatccacctctttcatcaggaacagctcatgctggagc
atctgttgatttaacaattttttctcttcatttagcaggagtttcatcaattttaggagc
agtaaattttattactacagttattaatatacgatctagaggtattactttagatcgttt
acctttatttgtttgatcagttgttattacagctatcttattacttttatctttacctgt
attagccggagctattactatattattaactgatcgaaatttaaatacttcattttttga
tccaattggaggaggagaccc
>MW509625.1_Aedes_japonicus_Romania
ttttggtgtttgatccggaatagtaggaacatctttaagaattttaattcgtactgaatt
aagacacccaggaatatttattggaaatgatcaagtttataatgttattgtaacagctca
tgcttttattataattttttttatagttatacctattataattggagggtttggaaattg
actagttcctttaatattaggagctccagatatagctttccctcgaataaataatataag
tttttgaatattacccccttccttaaccttactactttcaagtagaatggtagaaaatgg
gtctggaactggatgaactgtttatcctcccctttcttcaggaactgctcatgcaggagc
ttcagtagatttaactattttttctttacatttagccgggatttcctcaattttaggagc
agtaaattttattacgactgtaattaatatacgatctgctggaattactttagaccgact
acctttatttgtatgatctgtagtaattacagctgtattattacttttatctctccctgt
attagctggtgcaattactatattattaactgaccgaaacttaaatacttctttctttga
cccaattggaggaggagaccc
>MW509626.1_Aedes_japonicus_Romania
ttttggtgtttgatccggaatagtaggaacatctttaagaattttaattcgtactgaatt
aagacacccaggaatatttattggaaatgatcaagtttataatgttattgtaacagctca
tgcctttattataattttttttatagttatacctattataattggagggtttggaaattg
actagttcctttaatattaggagctccagatatagctttccctcgaataaataatataag
tttttgaatattacccccttccttaaccttactactttcaagtagaatggtagaaaatgg
gtctggaactggatgaactgtttatcctcccctttcttcaggaactgctcatgcaggagc
ttcagtagatttaactattttttctttacatttagccgggatttcctcaattttaggggc
agtaaattttattacgactgtaattaatatgcgatctgctggaattactttagaccgact
acctctatttgtatgatctgtagtaattacagctgtattattacttttatctctccctgt
attagctggtgcaattactatattattaactgaccgaaacttaaatacttctttctttga
cccaattggaggaggagaccc
>MW829511.1_Aedes_togoi_South_Korea
ttttggggtatgatctggaatagtgggaacatctctgagaattttaattcgagccgaact
tagacatccaggaatatttattggtaatgaccaaatttacaatgtaattgttacagctca
tgcttttattataattttttttatagtaataccaattataattggaggatttggaaattg
attagttccattaatattaggagcccctgatatagcttttcctcgaataaataatataag
attctgaatattacctccttcattaactctcctgctttcaagtagtatagtagaaaacgg
atctggtactggatgaacagtttatccccctctctcttctggaactgctcatgctggagc
atcagttgatttaacaattttttctttacatttagctggaatttcctcaattttaggagc
agtaaattttattactactgtaattaatatacggtcggcaggaattactttagatcgttt
accattatttgtttgatctgtagtaattacagcaattttattacttttatcattacctgt
attagccggagctattactatattattaacagatcgaaacttaaatacatcattctttga
tccaattggaggaggagatcc
>MW829519.1_Aedes_japonicus_South_Korea
ttttggtgtttgatccggaatagtaggaacatccttaagaattttaattcgtactgaatt
aagacatccaggaatatttattggaaatgatcaagtttataatgttattgtaacagctca
tgcttttattataattttttttatagttatacctattataattggaggatttggaaattg
actagttcctttaatattaggagctccagatatagcttttcctcgaataaataatataag
tttttgaatattacccccttccttaaccttactactttcaagtagaatggtagaaaatgg
gtctggaactggatgaactgtttatccccccctttcttcaggaactgctcatgcaggagc
ttcagtagatttaactattttttctttgcatttagccggaatttcctcaattttaggagc
agtaaattttattacgactgtaattaatatacgatctgctggaattactttagaccgact
acctttatttgtatgatcagtagtaattacagctgtattattacttttatctcttcctgt
attagctggtgcaattactatattattaactgaccgaaacttaaatacttctttctttga
cccaattggaggaggagaccc
>MW829526.1_Aedes_koreicus_South_Korea
tttcggagtttgatccggaatagtagggacatctttaagaatcttaattcgaactgaatt
aagacaccctggaatatttattggaaatgatcaagtttataatgttattgtaacagccca
tgcttttattataattttttttatagtaatacctattataattggaggattcggaaattg
attagttcctctaatattaggagccccagatatagccttcccccgaataaataatataag
tttttgaatactacctccctcattaactctactactttcaagaagtatagtagaaaatgg
gtctgggacaggatgaactgtttatccccctctttcttcaggaactgctcatgcaggagc
ctcagtagatttaacaattttttctcttcatttagctggaatttcctctattttaggagc
agtaaattttattacaactgttattaatatacgatctgctggaattactttagatcgatt
acccttatttgtatgatcagttgtaattacagctgtattacttcttttatctttacctgt
tctagccggagcaattactatattattaacagaccgaaatttaaatacttctttctttga
ccctattggaggaggagaycc
>MW961303.1_Ochlerotatus_caspius
tttcggagtttgatcaggaatagttggaacatcattaagagttttaattcgtgctgaatt
aagtcaaccaggtatatttattggaaatgaccaaatttataatgtaattgttacagctca
tgcttttattataattttctttatagtaatacctattataattggaggatttggaaattg
attagttcctttaatattaggagcaccagatatagcatttcctcgaataaataatataag
tttttgaatactacctccttcattaacactactactttcaagaagtatagtagaaaatgg
atcaggaacaggatgaacagtttatccacctctttcatctggaactgctcatgcaggagc
ctcagttgatttaacaattttttctttacatttagcaggagtatcatcaattttaggagc
agtaaattttattactactgttattaatatacgatcagcaggaattacattagatcgatt
acctttatttgtttgatctgttgtaattacagctgtattattacttttatcattacctgt
tttagctggagctattactatattattaactgatcgaaatttaaatacttcattcttcga
ccctattggaggaggagaccc
>MW961304.1_Ochlerotatus_caspius
tttcggagtttgatcaggaatagttggaacatcattaagaattttaattcgtgctgaatt
aagtcaaccaggtatatttattggaaatgaccaaatttataatgtaattgttacagctca
tgcttttattataattttctttatagtaatacctattataattggagggtttggaaattg
attagttcctttaatattaggagcaccagacatagcatttcctcgaataaataatataag
tttttgaatattacctccttcattaacactgctactttcaagtagtatagtagaaaatgg
atcaggaacagggtgaacagtttatccacctctttcatctggaactgctcatgcaggagc
ctcagttgatttaacaattttttctttacatttagcaggagtatcatcaattttaggagc
agtaaattttattactactgttattaatatacgatcagcaggaattacattagatcgatt
acctttatttgtttgatccgttgtaattacagctgtattattacttttatcattacctgt
tttagctggagctattactatgttattaactgatcgaaatttaaatacttcattcttcga
ccctattggaggaggagatcc
>MW961305.1_Ochlerotatus_caspius
tttcggagtttgatcaggaatagttggaacatcattaagaattttaattcgtgctgaatt
aagtcaaccaggtatatttattggaaatgaccaaatttataatgtaattgttacagctca
tgcttttattataattttctttatagtaatacctattataattggagggtttggaaattg
attagttcctttaatattaggagcaccagacatagcatttcctcgaataaataatataag
tttttgaatactacctccttcattaacactactactttcaagtagtatagtggaaaatgg
atcaggaacaggatgaacagtttatccacctctttcatctggaactgctcatgcaggagc
ctcagtagatttaacaattttttctttacatttagcaggagtatcatcaattttaggagc
agtaaattttattactactgttattaatatacgatcagcaggaattacattagatcgatt
acctttatttgtttgatctgttgtaattacagctgtattattacttttatcattacctgt
tttagctggagctattactatattattaactgatcgaaatttaaatacttcattctttga
ccctattggaggaggagatcc
>MW961306.1_Ochlerotatus_caspius
tttcggagtttgatcaggaatagttggaacatcattaagagttttaattcgtgctgaatt
aagtcaaccaggtatatttattggaaatgaccaaatttataatgtaattgttacagctca
tgcttttattataattttctttatagtaatacctattataattggagggtttggaaattg
attagttcctttaatattaggagcaccagacatagcatttcctcgaataaataatataag
tttttgaatactacctccttcattaacactactactttcaagtagtatagtggaaaatgg
rtcaggaacaggatgaacagtttatccacctctttcatctggaactgctcaygcaggagc
ctcagtagatttaacaattttttctttacatttagcaggagtatcatcaattttaggagc
agtaaattttattactactgttattaatatacgatcagcaggaattacattagatcgatt
acctttatttgtttgatctgttgtaattacagctgtattattacttttatcattacctgt
tttagctggagctattactatattattaactgatcgaaatttaaatacttcattctttga
ccctattggaggaggagaycc
>MZ444616.1_Aedes_japonicus_Spain|Basque_Country
ttttggtgtttgatccggaatagtaggaacatctttaagaattttaattcgtactgaatt
aagacacccaggaatatttattggaaatgatcaagtttataatgttattgtaacagctca
tgcctttattataattttttttatagttatacctattataattggagggtttggaaattg
actagttcctttaatattaggagctccagatatagctttccctcgaataaataatataag
tttttgaatattacccccttccttaaccttactactttcaagtagaatggtagaaaatgg
gtctggaactggatgaactgtttatcctcccctttcttcaggaactgctcatgcaggagc
ttcagtagatttaactattttttctttacatttagccgggatttcctcaattttaggggc
agtaaattttattacgactgtaattaatatgcgatctgctggaattactttagaccgact
acctctatttgtatgatctgtagtaattacagctgtattattacttttatctctccctgt
attagctggtgcaattactatattattaactgaccgaaacttaaatacttctttctttga
cccaattggaggaggagaccc
>NC_025473.1|14322968_Aedes_notoscriptus_Australia|Palmerston_ACT
ttttggtgtttgatcaggaatagtaggaacttctttaagaattttaattcgtacagaatt
aagtcatccaggaatatttattggaaatgaccaaatttataatgtaattgttacagcaca
tgcatttattataattttttttatagttatacctattataattggaggatttggaaactg
attagttcctctaatattaggagctccagatatagccttccctcgaataaataatataag
tttttgaatactaccaccttcattaaccctactactctcaagtagtatagtagaaaatgg
atctgggactggatgaactgtttatccccctctttcatctggaactgctcatgcaggagc
ttcggttgatttaacaattttctccttacatttagcaggagtatcttctattttaggagc
tgtaaattttattactactgtaattaatatacgatcttcaggaattactttagaccgtct
tcctttatttgtttgatcagttgtaattacagctattttattacttttatcccttcctgt
attagcaggagctattaccatattattaactgatcgaaatttaaatacttcattttttga
cccaattggaggaggagaccc
>NC_028025.1|14442974_Haemagogus_janthinomys_Brazil|Para_State
ttttggagtttgatcaggaataattggaacatcattaagaattttaattcgagctgaatt
aagtcatccaggtatatttattggaaatgatcaaatttataatgtaattgttacagctca
tgcattcattataattttctttatagttatacctattataattggaggatttggaaattg
attagttcctttaatattaggagcaccagatatagcttttcctcgaataaataatataag
tttttgaatattacctccttcattaacacttcttttatctagaagtatagtagaaaatgg
atcaggtacaggatgaactgtttatcctcctctttcatcaggaactgctcatgctggagc
atctgttgatttaacaattttttctcttcatttagcaggtatttcttctattttaggagc
agtaaattttattactactgttattaatatacgatcaagaggaattactttagatcgatt
acctttatttgtttgatcagtagtaattacagctattttattacttctatctcttccagt
attagcaggagctattactatattattaactgatcgaaatttaaatacttcattctttga
tccaattggaggaggagatcc
>NC_046946.1|14462982_Aedes_koreicus
tttcggagtttgatccggaatagtagggacatctttaagaatcttaattcgaactgaatt
aagacaccctggaatatttattggaaatgatcaagtttataatgttattgtaacagccca
tgcttttattataattttttttatagtaatacctattataattggaggattcggaaattg
attagttcctctaatattaggagccccagatatagccttcccccgaataaataatataag
tttttgaatactacctccctcattaactctactactttcaagaagtatagtagaaaatgg
gtctgggacaggatgaactgtttatccccctctttcttcaggaactgctcatgcaggagc
ctcagtagatttaacaattttttctcttcatttagctggaatttcctctattttaggagc
agtaaattttattacaactgttattaatatacgatctgctggaattactttagatcgatt
acccttatttgtatgatcagttgtaattacagctgtattacttcttttatctttacctgt
tctagccggagcaattactatattattaacagaccgaaatttaaatacttctttctttga
ccctattggaggaggagaccc
>OK465142.1_Ochlerotatus_caspius_Estonia
tttcggagtttgatcaggaatagttggaacatcattaagaattttaattcgtgctgaatt
aagtcaaccaggtatatttattggaaatgaccaaatttataatgtaattgttacagctca
tgcttttattataattttctttatagtaatacctattataattggagggtttggaaattg
attagttcctttaatattaggagcaccagacatagcatttcctcgaataaataatataag
tttttgaatactacctccttcattaacactactactttcaagtagtatagtggaaaatgg
atcaggaacaggatgaacagtttatccacctctttcatctggaactgctcatgcaggagc
ctcagtagatttaacaattttttctttacatttagcaggagtatcatcaattttaggagc
agtaaattttattactactgttattaatatacgatcagcaggaattacattagatcgatt
acctttatttgtttgatctgttgtaattacagctgtattattacttttatcattacccgt
tttagctggagctattactatattattaactgatcgaaatttaaatacttcattctttga
ccctattggaggaggagaccc
>OK668712.1_Aedes_koreicus_Hungary
tttcggagtttgatccggaatagtagggacatctttaagaatcttaattcgaactgaatt
aagacaccctggaatatttattggaaataatcaagtttataatgttattgtaacagccca
tgcttttattataattttttttatagtaatacctattataattggaggattcggaaattg
attagttcctctaatattaggagccccagatatagccttcccccgaataaataatataag
tttttgaatactacctccctcattaactctactactttcaagaagtatagtagaaaatgg
gtctgggacaggatgaactgtttatccccctctttcttcaggaactgctcatgcaggagc
ctcagtagatttaacaattttttctcttcatttatatggaaattcctctattttaggagc
agtaaattttattacaactgttattaatatacgatctgctggaattactttagatcgatt
acccttatttgtatgatcagttgtaattacagctgtattacttcttttatctttacctgt
tctagccggagcaattactatattattaacagaccgaaatttaaatacttctttcttcga
ccctattggaggaggagaccc
>OK668713.1_Aedes_koreicus_Hungary
tttcggagtttgatccggaatagtagggacatctttaagaatcttaattcgaactgaatt
aagacaccctggaatatttattggaaatgatcaagtttataatgttattgtaacagccca
tgcttttattataattttttttatagtaatacctattataattggaggattcggaaattg
attagttcctctaatattaggagccccagatatagccttcccccgaataaataatataag
tttttgaatactacctccctcattaactctactactttcaagaagtatagtagaaaatgg
gtctgggacaggatgaactgtttatccccctctttcttcaggaactgctcatgcaggagc
ctcagtagatttaacaattttttctcttcatttagctggaatttcctctattttaggagc
agtaaattttattacaactgttattaatatacgatctgctggaattactttagatcgatt
acccttatttgtatgatcagttgtaattacagctgtattacttcttttatctttacctgt
tctagccggagcaattactatattattaacagaccgaaatttaaatacttctttcttcga
ccctattggaggaggagaccc
>OK668714.1_Aedes_koreicus_Hungary
tttcggagtttgatccggaatagtagggacatctttaagaatcttaattcgaactgaatt
aagacaccctggaatatttattggaaatgatcaagtttataatgttattgtaacagccca
tgcttttattataattttttttatagtaatacctattataattggaggattcggaaattg
attagttcctctaatattaggagccccagatatagccttcccccgaataaataatataag
tttttgaatactacctccctcattaactctactactttcaagaagtatagtagaaaatgg
gtctgggacaggatgaactgtttatccccctctttcttcaggaactgctcatgcaggagc
ctcagtagatttaacaattttttctcttcatttagctggaatttcctctattttaggagc
agtaaattttattacaactgttattaatatacgatctgctggaattactttagatcgatt
acccttatttgtatgatcagttgtaattacagctgtattacttcttttatctttacctgt
tctagccggagcaattactatattattaacagaccgaaatttaaatacttctttcttcga
ccctattggaggaggagaccc
>OK668715.1_Aedes_koreicus_Hungary
tttcggagtttgatccggaatagtagggacatctttaagaatcttaattcgaactgaatt
aagacaccctggaatatttattggaaatgatcaagtttataatgttattgtaacagccca
tgcttttattataattttttttatagtaatacctattataattggaggattcggaaattg
attagttcctctaatattaggagccccagatatagccttcccccgaataaataatataag
tttttgaatactacctccctcattaactctactactttcaagaagtatagtagaaaatgg
gtctgggacaggatgaactgtttatccccctctttcttcaggaactgctcatgcaggagc
ctcagtagatttaacaattttttctcttcatttagctggaatttcctctattttaggagc
agtaaattttattacaactgttattaatatacgatctgctggaattactttagatcgatt
acccttatttgtatgatcagttgtaattacagctgtattacttcttttatctttacctgt
tctagccggagcaattactatattattaacagaccgaaatttaaatacttctttcttcga
ccctattggaggaggagaccc
>OK668716.1_Aedes_koreicus_Hungary
tttcggagtttgatccggaatagtagggacatctttaagaatcttaattcgaactgaatt
aagacaccctggaatatttattggaaatgatcaagtttataatgttattgtaacagccca
tgcttttattataattttttttatagtaatacctattataattggaggattcggaaattg
attagttcctctaatattaggagccccagatatagccttcccccgaataaataatataag
tttttgaatactacctccctcattaactctactactttcaagaagtatagtagaaaatgg
gtctgggacaggatgaactgtttatccccctctttcttcaggaactgctcatgcaggagc
ctcagtagatttaacaattttttctcttcatttagctggaatttcctctattttaggagc
agtaaattttattacaactgttattaatatacgatctgctggaattactttagatcgatt
acccttatttgtatgatcagttgtaattacagctgtattacttcttttatctttacctgt
tctagccggagcaattactatattattaacagaccgaaatttaaatacttctttcttcga
ccctattggaggaggagaccc
>OK668717.1_Aedes_koreicus_Hungary
tttcggagtttgatccggaatagtagggacatctttaagaatcttaattcgaactgaatt
aagacaccctggaatatttattggaaatgatcaagtttataatgttattgtaacagccca
tgcttttattataattttttttatagtaatacctattataattggaggattcggaaattg
attagttcctctaatattaggagccccagatatagccttcccccgaataaataatataag
tttttgaatactacctccctcattaactctactactttcaagaagtatagtagaaaatgg
gtctgggacaggatgaactgtttatccccctctttcttcaggaactgctcatgcaggagc
ctcagtagatttaacaattttttctcttcatttagctggaatttcctctattttaggagc
agtaaattttattacaactgttattaatatacgatctgctggaattactttagatcgatt
acccttatttgtatgatcagttgtaattacagctgtattacttcttttatctttacctgt
tctagccggagcaattactatattattaacagaccgaaatttaaatacttctttcttcga
ccctattggaggaggagaccc
>OK668718.1_Aedes_koreicus_Italy
tttcggagtttgatccggaatagtagggacatctttaagaatcttaattcgaactgaatt
aagacaccctggaatatttattggaaatgatcaagtttataatgttattgtaacagccca
tgcttttattataattttttttatagtaatacctattataattggaggattcggaaattg
attagttcctctaatattaggagccccagatatagccttcccccgaataaataatataag
tttttgaatactacctccctcattaactctactactttcaagaagtatagtagaaaatgg
gtctgggacaggatgaactgtttatccccctctttcttcaggaactgctcatgcaggagc
ctcagtagatttaacaattttttctcttcatttagctggaatttcctctattttaggagc
agtaaattttattacaactgttattaatatacgatctgctggaattactttagatcgatt
acccttatttgtatgatcagttgtaattacagctgtattacttcttttatctttacctgt
tctagccggagcaattactatattattaacagaccgaaatttaaatacttctttcttcga
ccctattggaggaggagaccc
>OK668719.1_Aedes_koreicus_Italy
tttcggagtttgatccggaatagtagggacatctttaagaatcttaattcgaactgaatt
aagacaccctggaatatttattggaaatgatcaagtttataatgttattgtaacagccca
tgcttttattataattttttttatagtaatacctattataattggaggattcggaaattg
attagttcctctaatattaggagccccagatatagccttcccccgaataaataatataag
tttttgaatactacctccctcattaactctactactttcaagaagtatagtagaaaatgg
gtctgggacaggatgaactgtttatccccctctttcttcaggaactgctcatgcaggagc
ctcagtagatttaacaattttttctcttcatttagctggaatttcctctattttaggagc
agtaaattttattacaactgttattaatatacgatctgctggaattactttagatcgatt
acccttatttgtatgatcagttgtaattacagctgtattacttcttttatctttacctgt
tctagccggagcaattactatattattaacagaccgaaatttaaatacttctttcttcga
ccctattggaggaggagaccc
>OK668720.1_Aedes_koreicus_Italy
tttcggagtttgatccggaatagtagggacatctttaagaatcttaattcgaactgaatt
aagacaccctggaatatttattggaaatgatcaagtttataatgttattgtaacagccca
tgcttttattataattttttttatagtaatacctattataattggaggattcggaaattg
attagttcctctaatattaggagccccagatatagccttcccccgaataaataatataag
tttttgaatactacctccctcattaactctactactttcaagaagtatagtagaaaatgg
gtctgggacaggatgaactgtttatccccctctttcttcaggaactgctcatgcaggagc
ctcagtagatttaacaattttttctcttcatttagctggaatttcctctattttaggagc
agtaaattttattacaactgttattaatatacgatctgctggaattactttagatcgatt
acccttatttgtatgatcagttgtaattacagctgtattacttcttttatctttacctgt
tctagccggagcaattactatattattaacagaccgaaatttaaatacttctttcttcga
ccctattggaggaggagaccc
>OK668724.1_Aedes_koreicus_Italy
tttcggagtttgatccggaatagtagggacatctttaagaatcttaattcgaactgaatt
aagacaccctggaatatttattggaaatgatcaagtttataatgttattgtaacagccca
tgcttttattataattttttttatagtaatacctattataattggaggattcggaaattg
attagttcctctaatattaggagccccagatatagccttcccccgaataaataatataag
tttttgaatactacctccctcattaactctactactttcaagaagtatagtagaaaatgg
gtctgggacaggatgaactgtttatccccctctttcttcaggaactgctcatgcaggagc
ctcagtagatttaacaattttttctcttcatttagctggaatttcctctattttaggagc
agtaaattttattacaactgttattaatatacgatctgctggaattactttagatcgatt
acccttatttgtatgatcagttgtaattacagctgtattacttcttttatctttacctgt
tctagccggagcaattactatattattaacagaccgaaatttaaatacttctttcttcga
ccctattggaggaggagaccc
>OK668725.1_Aedes_koreicus_Italy
tttcggagtttgatccggaatagtagggacatctttaagaatcttaattcgaactgaatt
aagacaccctggaatatttattggaaatgatcaagtttataatgttattgtaacagccca
tgcttttattataattttttttatagtaatacctattataattggaggattcggaaattg
attagttcctctaatattaggagccccagatatagccttcccccgaataaataatataag
tttttgaatactacctccctcattaactctactactttcaagaagtatagtagaaaatgg
gtctgggacaggatgaactgtttatccccctctttcttcaggaactgctcatgcaggagc
ctcagtagatttaacaattttttctcttcatttagctggaatttcctctattttaggagc
agtaaattttattacaactgttattaatatacgatctgctggaattactttagatcgatt
acccttatttgtatgatcagttgtaattacagctgtattacttcttttatctttacctgt
tctagccggagcaattactatattattaacagaccgaaatttaaatacttctttcttcga
ccctattggaggaggagaccc
>OK668726.1_Aedes_koreicus_Italy
tttcggagtttgatccggaatagtagggacatctttaagaatcttaattcgaactgaatt
aagacaccctggaatatttattggaaatgatcaagtttataatgttattgtaacagccca
tgcttttattataattttttttatagtaatacctattataattggaggattcggaaattg
attagttcctctaatattaggagccccagatatagccttcccccgaataaataatataag
tttttgaatactacctccctcattaactctactactttcaagaagtatagtagaaaatgg
gtctgggacaggatgaactgtttatccccctctttcttcaggaactgctcatgcaggagc
ctcagtagatttaacaattttttctcttcatttagctggaatttcctctattttaggagc
agtaaattttattacaactgttattaatatacgatctgctggaattactttagatcgatt
acccttatttgtatgatcagttgtaattacagctgtattacttcttttatctttacctgt
tctagccggagcaattactatattattaacagaccgaaatttaaatacttctttcttcga
ccctattggaggaggagaccc
>OK668727.1_Aedes_koreicus_Italy
tttcggagtttgatccggaatagtagggacatctttaagaatcttaattcgaactgaatt
aagacaccctggaatatttattggaaatgatcaagtttataatgttattgtaacagccca
tgcttttattataattttttttatagtaatacctattataattggaggattcggaaattg
attagttcctctaatattaggagccccagatatagccttcccccgaataaataatataag
tttttgaatactacctccctcattaactctactactttcaagaagtatagtagaaaatgg
gtctgggacaggatgaactgtttatccccctctttcttcaggaactgctcatgcaggagc
ctcagtagatttaacaattttttctcttcatttagctggaatttcctctattttaggagc
agtaaattttattacaactgttattaatatacgatctgctggaattactttagatcgatt
acccttatttgtatgatcagttgtaattacagctgtattacttcttttatctttacctgt
tctagccggagcaattactatattattaacagaccgaaatttaaatacttctttcttcga
ccctattggaggaggagaccc
>OK668728.1_Aedes_koreicus_Italy
tttcggagtttgatccggaatagtagggacatctttaagaatcttaattcgaactgaatt
aagacaccctggaatatttattggaaatgatcaagtttataatgttattgtaacagccca
tgcttttattataattttttttatagtaatacctattataattggaggattcggaaattg
attagttcctctaatattaggagccccagatatagccttcccccgaataaataatataag
tttttgaatactacctccctcattaactctactactttcaagaagtatagtagaaaatgg
gtctgggacaggatgaactgtttatccccctctttcttcaggaactgctcatgcaggagc
ctcagtagatttaacaattttttctcttcatttagctggaatttcctctattttaggagc
agtaaattttattacaactgttattaatatacgatctgctggaattactttagatcgatt
acccttatttgtatgatcagttgtaattacagctgtattacttcttttatctttacctgt
tctagccggagcaattactatattattaacagaccgaaatttaaatacttctttcttcga
ccctattggaggaggagaccc
>OK668729.1_Aedes_koreicus_Italy
tttcggagtttgatccggaatagtagggacatctttaagaatcttaattcgaactgaatt
aagacaccctggaatatttattggaaatgatcaagtttataatgttattgtaacagccca
tgcttttattataattttttttatagtaatacctattataattggaggattcggaaattg
attagttcctctaatattaggagccccagatatagccttcccccgaataaataatataag
tttttgaatactacctccctcattaactctactactttcaagaagtatagtagaaaatgg
gtctgggacaggatgaactgtttatccccctctttcttcaggaactgctcatgcaggagc
ctcagtagatttaacaattttttctcttcatttagctggaatttcctctattttaggagc
agtaaattttattacaactgttattaatatacgatctgctggaattactttagatcgatt
acccttatttgtatgatcagttgtaattacagctgtattacttcttttatctttacctgt
tctagccggagcaattactatattattaacagaccgaaatttaaatacttctttcttcga
ccctattggaggaggagaccc
>OK668730.1_Aedes_koreicus_Hungary
tttcggagtttgatccggaatagtagggacatctttaagaatcttaattcgaactgaatt
aagacaccctggaatatttattggaaataatcaagtttataatgttattgtaacagccca
tgcttttattataattttttttatagtaatacctattataattggaggattcggaaattg
attagttcctctaatattaggagccccagatatagccttcccccgaataaataatataag
tttttgaatactacctccctcattaactctactactttcaagaagtatagtagaaaatgg
gtctgggacaggatgaactgtttatccccctctttcttcaggaactgctcatgcaggagc
ctcagtagatttaacaattttttctcttcatttagctggaatttcctctattttaggagc
agtaaattttattacaactgttattaatatacgatctgctggaattactttagatcgatt
acccttatttgtatgatcagttgtaattacagctgtattacttcttttatctttacctgt
tctagccggagcaattactatattattaacagaccgaaatttaaatacttctttcttcga
ccctattggaggaggagaccc
>OK668731.1_Aedes_koreicus_Italy
tttcggagtttgatccggaatagtagggacatctttaagaatcttaattcgaactgaatt
aagacaccctggaatatttattggaaatgatcaagtttataatgttattgtaacagccca
tgcttttattataattttttttatagtaatacctattataattggaggattcggaaattg
attagttcctctaatattaggagccccagatatagccttcccccgaataaataatataag
tttttgaatactacctccctcattaactctactactttcaagaagtatagtagaaaatgg
gtctgggacaggatgaactgtttatccccctctttcttcaggaactgctcatgcaggagc
ctcagtagatttaacaattttttctcttcatttagctggaatttcctctattttaggagc
agtaaattttattacaactgttattaatatacgatctgctggaattactttagatcgatt
acccttatttgtatgatcagttgtaattacagctgtattacttcttttatctttacctgt
tctagccggagcaattactatattattaacagaccgaaatttaaatacttctttcttcga
ccctattggaggaggagaccc
>OK668736.1_Aedes_koreicus_Hungary
tttcggagtttgatccggaatagtagggacatctttaagaatcttaattcgaactgaatt
aagacaccctggaatatttattggaaatgatcaagtttataatgttattgtaacagccca
tgcttttattataattttttttatagtaatacctattataattggaggattcggaaattg
attagttcctctaatattaggagccccagatatagccttcccccgaataaataatataag
tttttgaatactacccccctcattaactctactactttcaagaagtatagtagaaaatgg
gtctgggacaggatgaactgtttatccccctctttcttcaggaactgctcatgcaggagc
ctcagtagatttaacaattttttctcttcatttagctggaatttcctctattttaggagc
agtaaattttattacaactgttattaatatacgatctgctggaattactttagatcgatt
acccttatttgtatgatcagttgtaattacagctgtattacttcttttatctttacctgt
tctagccggagcaattactatattattaacagaccgaaatttaaatacttctttcttcga
ccctattggaggaggagaccc
>OK668737.1_Aedes_koreicus_Hungary
tttcggagtttgatccggaatagtagggacatctttaagaatcttaattcgaactgaatt
aagacaccctggaatatttattggaaatgatcaagtttataatgttattgtaacagccca
tgcttttattataattttttttatagtaatacctattataattggaggattcggaaattg
attagttcctctaatattaggagccccagatatagccttcccccgaataaataatataag
tttttgaatactacccccctcattaactctactactttcaagaagtatagtagaaaatgg
gtctgggacaggatgaactgtttatccccctctttcttcaggaactgctcatgcaggagc
ctcagtagatttaacaattttttctcttcatttagctggaatttcctctattttaggagc
agtaaattttattacaactgttattaatatacgatctgctggaattactttagatcgatt
acccttatttgtatgatcagttgtaattacagctgtattacttcttttatctttacctgt
tctagccggagcaattactatattattaacagaccgaaatttaaatacttctttcttcga
ccctattggaggaggagaccc
>OK668738.1_Aedes_koreicus_Hungary
tttcggagtttgatccggaatagtagggacatctttaagaatcttaattcgaactgaatt
aagacaccctggaatatttattggaaatgatcaagtttataatgttattgtaacagccca
tgcttttattataattttttttatagtaatacctattataattggaggattcggaaattg
attagttcctctaatattaggagccccagatatagccttcccccgaataaataatataag
tttttgaatactacccccctcattaactctactactttcaagaagtatagtagaaaatgg
gtctgggacaggatgaactgtttatccccctctttcttcaggaactgctcatgcaggagc
ctcagtagatttaacaattttttctcttcatttagctggaatttcctctattttaggagc
agtaaattttattacaactgttattaatatacgatctgctggaattactttagatcgatt
acccttatttgtatgatcagttgtaattacagctgtattacttcttttatctttacctgt
tctagccggagcaattactatattattaacagaccgaaatttaaatacttctttcttcga
ccctattggaggaggagaccc
>OK668739.1_Aedes_koreicus_Italy
tttcggagtttgatccggaatagtagggacatctttaagaatcttaattcgaactgaatt
aagacaccctggaatatttattggaaatgatcaagtttataatgttattgtaacagccca
tgcttttattataattttttttatagtaatacctattataattggaggattcggaaattg
attagttcctctaatattaggagccccagatatagccttcccccgaataaataatataag
tttttgaatactacccccctcattaactctactactttcaagaagtatagtagaaaatgg
gtctgggacaggatgaactgtttatccccctctttcttcaggaactgctcatgcaggagc
ctcagtagatttaacaattttttctcttcatttagctggaatttcctctattttaggagc
agtaaattttattacaactgttattaatatacgatctgctggaattactttagatcgatt
acccttatttgtatgatcagttgtaattacagctgtattacttcttttatctttacctgt
tctagccggagcaattactatattattaacagaccgaaatttaaatacttctttcttcga
ccctattggaggaggagaccc
>OK668740.1_Aedes_koreicus_Italy
tttcggagtttgatccggaatagtagggacatctttaagaatcttaattcgaactgaatt
aagacaccctggaatatttattggaaatgatcaagtttataatgttattgtaacagccca
tgcttttattataattttttttatagtaatacctattataattggaggattcggaaattg
attagttcctctaatattaggagccccagatatagccttcccccgaataaataatataag
tttttgaatactacccccctcattaactctactactttcaagaagtatagtagaaaatgg
gtctgggacaggatgaactgtttatccccctctttcttcaggaactgctcatgcaggagc
ctcagtagatttaacaattttttctcttcatttagctggaatttcctctattttaggagc
agtaaattttattacaactgttattaatatacgatctgctggaattactttagatcgatt
acccttatttgtatgatcagttgtaattacagctgtattacttcttttatctttacctgt
tctagccggagcaattactatattattaacagaccgaaatttaaatacttctttcttcga
ccctattggaggaggagaccc
>OK668741.1_Aedes_koreicus_Italy
tttcggagtttgatccggaatagtagggacatctttaagaatcttaattcgaactgaatt
aagacaccctggaatatttattggaaatgatcaagtttataatgttattgtaacagccca
tgcttttattataattttttttatagtaatacctattataattggaggattcggaaattg
attagttcctctaatattaggagccccagatatagccttcccccgaataaataatataag
tttttgaatactacccccctcattaactctactactttcaagaagtatagtagaaaatgg
gtctgggacaggatgaactgtttatccccctctttcttcaggaactgctcatgcaggagc
ctcagtagatttaacaattttttctcttcatttagctggaatttcctctattttaggagc
agtaaattttattacaactgttattaatatacgatctgctggaattactttagatcgatt
acccttatttgtatgatcagttgtaattacagctgtattacttcttttatctttacctgt
tctagccggagcaattactatattattaacagaccgaaatttaaatacttctttcttcga
ccctattggaggaggagaccc
>OK668742.1_Aedes_koreicus_Hungary
tttcggagtttgatccggaatagtagggacatctttaagaatcttaattcgaactgaatt
aagacacccaggaatatttattggaaatgatcaagtttataatgttattgtaacagccca
tgcttttattataattttttttatagtaatacctattataattggaggattcggaaattg
attagttcctctaatattaggagccccagatatagccttcccccgaataaataatataag
tttttgaatactacccccctcattaactctactactttcaagaagtatagtagaaaatgg
gtctgggacaggatgaactgtttatccccctctttcttcaggaactgctcatgcaggagc
ctcagtagatttaacaattttttctcttcatttagctggaatttcctctattttaggagc
agtaaattttattacaactgttattaatatacgatctgctggaattactttagatcgatt
acccttatttgtatgatcagttgtaattacagctgtattacttcttttatctttacctgt
tctagccggagcaattactatattattaacagaccgaaatttaaatacttctttcttcga
ccctattggaggaggagaccc
>OK668743.1_Aedes_koreicus_Hungary
tttcggagtttgatccggaatagtagggacatctttaagaatcttaattcgaactgaatt
aagacacccaggaatatttattggaaatgatcaagtttataatgttattgtaacagccca
tgcttttattataattttttttatagtaatacctattataattggaggattcggaaattg
attagttcctctaatattaggagccccagatatagccttcccccgaataaataatataag
tttttgaatactacccccctcattaactctactactttcaagaagtatagtagaaaatgg
gtctgggacaggatgaactgtttatccccctctttcttcaggaactgctcatgcaggagc
ctcagtagatttaacaattttttctcttcatttagctggaatttcctctattttaggagc
agtaaattttattacaactgttattaatatacgatctgctggaattactttagatcgatt
acccttatttgtatgatcagttgtaattacagctgtattacttcttttatctttacctgt
tctagccggagcaattactatattattaacagaccgaaatttaaatacttctttcttcga
ccctattggaggaggagaccc
>OK668744.1_Aedes_koreicus_Hungary
tttcggagtttgatccggaatagtagggacatctttaagaatcttaattcgaactgaatt
aagacacccaggaatatttattggaaatgatcaagtttataatgttattgtaacagccca
tgcttttattataattttttttatagtaatacctattataattggaggattcggaaattg
attagttcctctaatattaggagccccagatatagccttcccccgaataaataatataag
tttttgaatactacccccctcattaactctactactttcaagaagtatagtagaaaatgg
gtctgggacaggatgaactgtttatccccctctttcttcaggaactgctcatgcaggagc
ctcagtagatttaacaattttttctcttcatttagctggaatttcctctattttaggagc
agtaaattttattacaactgttattaatatacgatctgctggaattactttagatcgatt
acccttatttgtatgatcagttgtaattacagctgtattacttcttttatctttacctgt
tctagccggagcaattactatattattaacagaccgaaatttaaatacttctttcttcga
ccctattggaggaggagaccc
>OK668745.1_Aedes_koreicus_Hungary
tttcggagtttgatccggaatagtagggacatctttaagaatcttaattcgaactgaatt
aagacacccaggaatatttattggaaatgatcaagtttataatgttattgtaacagccca
tgcttttattataattttttttatagtaatacctattataattggaggattcggaaattg
attagttcctctaatattaggagccccagatatagccttcccccgaataaataatataag
tttttgaatactacccccctcattaactctactactttcaagaagtatagtagaaaatgg
gtctgggacaggatgaactgtttatccccctctttcttcaggaactgctcatgcaggagc
ctcagtagatttaacaattttttctcttcatttagctggaatttcctctattttaggagc
agtaaattttattacaactgttattaatatacgatctgctggaattactttagatcgatt
acccttatttgtatgatcagttgtaattacagctgtattacttcttttatctttacctgt
tctagccggagcaattactatattattaacagaccgaaatttaaatacttctttcttcga
ccctattggaggaggagaccc
>OK668746.1_Aedes_koreicus_Hungary
tttcggagtttgatccggtatagtagggacatctttaagaatcttaattcgaactgaatt
aagacacccaggaatatttattggaaatgatcaagtttataatgttattgtaacagccca
tgcttttattataattttttttatagtaatacctattataattggaggattcggaaattg
attagttcctctaatattaggagccccagatatagccttcccccgaataaataatataag
tttttgaatactacccccctcattaactctactactttcaagaagtatagtagaaaatgg
gtctgggacaggatgaactgtttatccccctctttcttcaggaactgctcatgcaggagc
ctcagtagatttaacaattttttctcttcatttagctggaatttcctctattttaggagc
agtaaattttattacaactgttattaatatacgatctgctggaattactttagatcgatt
acccttatttgtatgatcagttgtaattacagctgtattacttcttttatctttacctgt
tctagccggagcaattactatattattaacagaccgaaatttaaatacttctttcttcga
ccctattggaggaggagaccc
>OK668747.1_Aedes_koreicus_Hungary
tttcggagtttgatccggaatagtagggacatctttaagaatcttaattcgaactgaatt
aagacacccaggaatatttattggaaatgatcaagtttataatgttattgtaacagccca
tgcttttattataattttttttatagtaatacctattataattggaggattcggaaattg
attagttcctctaatattaggagccccagatatagccttcccccgaataaataatataag
tttttgaatactacccccctcattaactctactactttcaagaagtatagtagaaaatgg
gtctgggacaggatgaactgtttatccccctctttcttcaggaactgctcatgcaggagc
ctcagtagatttaacaattttttctcttcatttagctggaatttcctctattttaggagc
agtaaattttattacaactgttattaatatacgatctgctggaattactttagatcgatt
acccttatttgtatgatcagttgtaattacagctgtattacttcttttatctttacctgt
tctagccggagcaattactatattattaacagaccgaaatttaaatacttctttcttcga
ccctattggaggaggagaccc
>OK668748.1_Aedes_koreicus_Hungary
tttcggagtttgatccggaatagtagggacatctttaagaatcttaattggaactgaatt
aagacacccaggaatatttattggaaataatcaagtttataatgttattgtaacagccca
tgcttttattataattttttttatagtaatacctattataattggaggattcggaaattg
attagttcctctaatattaggagccccagatatagccttcccccgaataaataatataag
tttttgaatactacctccctcattaactctactactttcaagaagtatagtagaaaatgg
gtctgggacaggatgaactgtttatccccctctttcttcaggaactgctcatgcaggagc
ctcagtagatttaacaattttttctcttcatttagctggaatttcctctattttaggagc
agtaaattttattacaactgttattaatatacgatctgctggaattactttagatcgatt
acccttatttgtatgatcagttgtaattacagctgtattacttcttttatctttacctgt
tctagccggagcaattactatattattaacagaccgaaatttaaatacttctttcttcga
ccctattggaggaggagaccc
>OK668749.1_Aedes_koreicus_Hungary
tttcggagtttgatccggaatagtagggacatctttaagaatcttaattcgaactgaatt
aagacacccaggaatatttattggaaatgatcaagtttataatgttattgtaacagccca
tgcttttattataattttttttatagtaatacctattataattggaggattcggaaattg
attagttcctctaatattaggagccccagatatagccttcccccgaataaataatataag
tttttgaatactacctccctcattaactctactactttcaagaagtatagtagaaaatgg
gtctgggacaggatgaactgtttatccccctctttcttcaggaactgctcatgcaggagc
ctcagtagatttaacaattttttctcttcatttagctggaatttcctctattttaggagc
agtaaattttattacaactgttattaatatacgatctgctggaattactttagatcgatt
acccttatttgtatgatcagttgtaattacagctgtattacttcttttatctttacctgt
tctagccggagcaattactatattattaacagaccgaaatttaaatacttctttcttcga
ccctattggaggaggagaccc
>OK668750.1_Aedes_koreicus_Hungary
tttcggagtttgatccggaatagtagggacatctttaagaatcttaattcgaactgaatt
aagacacccaggaatatttattggaaatgatcaagtttataatgttattgtaacagccca
tgcttttattataattttttttatagtaatacctattataattggaggattcggaaattg
attagttcctctaatattaggagccccagatatagccttcccccgaataaataatataag
tttttgaatactacctccctcattaactctactactttcaagaagtatagtagaaaatgg
gtctgggacaggatgaactgtttatccccctctttcttcaggaactgctcatgcaggagc
ctcagtagatttaacaattttttctcttcatttagctggaatttcctctattttaggagc
agtaaattttattacaactgttattaatatacgatctgctggaattactttagatcgatt
acccttatttgtatgatcagttgtaattacagctgtattacttcttttatctttacctgt
tctagccggagcaattactatattattaacagaccgaaatttaaatacttctttcttcga
ccctattggaggaggagaccc
>OK668751.1_Aedes_koreicus_Hungary
tttcggagtttgatccggaatagtagggacatctttaagaatcttaattcgaactgaatt
aagacacccaggaatatttattggaaatgatcaagtttataatgttattgtaacagccca
tgcttttattataattttttttatagtaatacctattataattggaggattcggaaattg
attagttcctctaatattaggagccccagatatagccttcccccgaataaataatataag
tttttgaatactacctccctcattaactctactactttcaagaagtatagtagaaaatgg
gtctgggacaggatgaactgtttatccccctctttcttcaggaactgctcatgcaggagc
ctcagtagatttaacaattttttctcttcatttagctggaatttcctctattttaggagc
agtaaattttattacaactgttattaatatacgatctgctggaattactttagatcgatt
acccttatttgtatgatcagttgtaattacagctgtattacttcttttatctttacctgt
tctagccggagcaattactatattattaacagaccgaaatttaaatacttctttcttcga
ccctattggaggaggagaccc
>OK668753.1_Aedes_koreicus_Hungary
tttcggagtttgatccggaatagtagggacatctttaagaatcttaattcgaactgaatt
aagacacccaggaatatttattggaaatgatcaagtttataatgttattgtaacagccca
tgcttttattataattttttttatagtaatacctattataattggaggattcggaaattg
attagttcctctaatattaggagccccagatatagccttcccccgaataaataatataag
tttttgaatactacctccctcattaactctactactttcaagaagtatagtagaaaatgg
gtctgggacaggatgaactgtttatccccctctttcttcaggaactgctcatgcaggagc
ctcagtagatttaacaattttttctcttcatttagctggaatttcctctattttaggagc
agtaaattttattacaactgttattaatatacgatctgctggaattactttagatcgatt
acccttatttgtatgatcagttgtaattacagctgtattacttcttttatctttacctgt
tctagccggagcaattactatattattaacagaccgaaatttaaatacttctttcttcga
ccctattggaggaggagaccc
>OK668754.1_Aedes_koreicus_Italy
tttcggagtttgatccggaatagtagggacatctttaagaatcttaattcgaactgaatt
aagacacccaggaatatttattggaaatgatcaagtttataatgttattgtaacagccca
tgcttttattataattttttttatagtaatacctattataattggaggattcggaaattg
attagttcctctaatattaggagccccagatatagccttcccccgaataaataatataag
tttttgaatactacctccctcattaactctactactttcaagaagtatagtagaaaatgg
gtctgggacaggatgaactgtttatccccctctttcttcaggaactgctcatgcaggagc
ctcagtagatttaacaattttttctcttcatttagctggaatttcctctattttaggagc
agtaaattttattacaactgttattaatatacgatctgctggaattactttagatcgatt
acccttatttgtatgatcagttgtaattacagctgtattacttcttttatctttacctgt
tctagccggagcaattactatattattaacagaccgaaatttaaatacttctttcttcga
ccctattggaggaggagaccc
>OK668757.1_Aedes_koreicus_Italy
tttcggagtttgatccggaatagtagggacatctttaagaatcttaattcgaactgaatt
aagacaccctggaatatttattggaaatgatcaagtttataatgttattgtaacagccca
tgcttttattataattttttttatagtaatacctattataattggaggattcggaaattg
attagttcctctaatattaggagccccagatatagccttcccccgaataaataatataag
tttttgaatactacctccctcattaactctactactttcaagaagtatagtagaaaatgg
gtctgggacaggatgaactgtttatccccctctttcttcaggaactgctcatgcaggagc
ctcagtagatttaacaattttttctcttcatttagctggaatttcctctattttaggagc
agtaaattttattacaactgttattaatatacgatctgctggaattactttagatcgatt
accattatttgtatgatcagttgtaattacagctgtattacttcttttatctttacctgt
tctagccggagcaattactatattattaacagaccgaaatttaaatacttctttcttcga
ccctattggaggaggagaccc
>OK668758.1_Aedes_koreicus_Italy
tttcggagtttgatccggaatagtagggacatctttaagaatcttaattcgaactgaatt
aagacacccaggaatatttattggaaatgatcaagtttataatgttattgtaacagccca
tgcttttattataattttttttatagtaatacctattataattggaggattcggaaattg
attagttcctctaatattaggagccccagatatagccttcccccgaataaataatataag
tttttgaacaccacctccctcattaactctactactttcaagaagtatagtagaaaatgg
gtctgggacaggatgaactgtttatccccctctttcttcaggaactgctcatgcaggagc
ctcagtagatttaacaattttttctcttcatttagctggaatttcctctattttaggagc
agtaaattttattacaactgttattaatatacgatctgctggaattactttagatcgatt
acccttatttgtatgatcagttgtaattacagctgtattacttcttttatctttacctgt
tctagccggagcaattactatattattaacagaccgaaatttaaatacttctttcttcga
ccctattggaggaggagaccc
>OK668759.1_Aedes_koreicus_Slovenia
tttcggagtttgatccggaatagtagggacatctttaagaatcttaattcgaactgaatt
aagacacccaggaatatttattggaaatgatcaagtttataatgttattgtaacagccca
tgcttttattataattttttttatagtaatacctattataattggaggattcggaaattg
attagttcctctaatattaggagccccagatatagccttcccccgaataaataatataag
tttttgaatactacctccctcattaactctactactttcaagaagtatagtagaaaatgg
gtctgggacaggatgaactgtttatccccctctttcttcaggaactgctcatgcaggagc
ctcagtagatttaacaattttttctcttcatttagctggaatttcctctattttaggagc
agtaaattttattacaactgttattaatatacgatctgctggaattactttagatcgatt
acccttatttgtatgatcagttgtaattacagctgtattacttcttttatctttacctgt
tctagccggagcaattactatattattaacagaccgaaatttaaatacttctttcttcga
ccctattggaggaggagaccc
>OK668760.1_Aedes_koreicus_Italy
tttcggagtttgatccggaatagtagggacatctttaagaatcttaattcgaactgaatt
aagacacccaggaatatttattggaaatgatcaagtttataatgttattgtaacagccca
tgcttttattataattttttttatagtaatacctattataattggaggattcggaaattg
attagttcctctaatattaggagccccagatatagccttcccccgaataaataatataag
tttttgaatactacctccctcattaactctactactttcaagaagtatagtagaaaatgg
gtctgggacaggatgaactgtttatccccctctttcttcaggaactgctcatgcaggagc
ctcagtagatttaacaattttttctcttcatttagctggaatttcctctattttaggagc
agtaaattttattacaactgttattaatatacgatctgctggaattactttagatcgatt
acccttatttgtatgatcagttgtaattacagctgtattacttcttttatctttacctgt
tctagccggagcaattactatattattaacagaccgaaatttaaatacttctttcttcga
ccctattggaggaggagaccc
>OK668761.1_Aedes_koreicus_Italy
tttcggagtttgatccggaatagtagggacatctttaagaatcttaattcgaactgaatt
aagacacccaggaatatttattggaaatgatcaagtttataatgttattgtaacagccca
tgcttttattataattttttttatagtaatacctattataattggaggattcggaaattg
attagttcctctaatattaggagccccagatatagccttcccccgaataaataatataag
tttttgaatactacctccctcattaactctactactttcaagaagtatagtagaaaatgg
gtctgggacaggatgaactgtttatccccctctttcttcaggaactgctcatgcaggagc
ctcagtagatttaacaattttttctcttcatttagctggaatttcctctattttaggagc
agtaaattttattacaactgttattaatatacgatctgctggaattactttagatcgatt
acccttatttgtatgatcagttgtaattacagctgtattacttcttttatctttacctgt
tctagccggagcaattactatattattaacagaccgaaatttaaatacttctttcttcga
ccctattggaggaggagaccc
>OK668763.1_Aedes_koreicus_Hungary
tttcggagtttgatccggaatagtagggacatctttaagaatcttaattcgaactgaatt
aagacaccctggaatatttattggaaatgatcaagtttataatgttattgtaacagccca
tgcttttattataattttttttatagtaatacctattataattggaggattcggaaattg
attagttcctctaatattaggagccccagatatagccttcccccgaataaataatataag
tttttgaatactacctccctcattaactttactactttcaagaagtatagtagaaaatgg
atctgggacaggatgaactgtttatccccctctttcttcaggaactgctcatgcaggagc
ctcagtagatttaacaattttttctcttcatttagctggaatttcctctattttaggagc
agtaaattttattacaactgttattaatatacgatctgctggaattactttagatcgatt
acccttatttgtatgatcagttgtaattacagctgtattacttcttttatctttacctgt
tctagccggagcaattactatattattaacagaccgaaatttaaatacttctttctttga
ccctattggaggaggagaccc
>OK668764.1_Aedes_koreicus_Hungary
tttcggagtttgatccggaatagtagggacatctttaagaatcttaattcgaactgaatt
aagacaccctggaatatttattggaaatgatcaagtttataatgttattgtaacagccca
tgcttttattataattttttttatagtaatacctattataattggaggattcggaaattg
attagttcctctaatattaggagccccagatatagccttcccccgaataaataatataag
tttttgaatactacctccctcattaactttactactttcaagaagtatagtagaaaatgg
atctgggacaggatgaactgtttatccccctctttcttcaggaactgctcatgcaggagc
ctcagtagatttaacaattttttctcttcatttagctggaatttcctctattttaggagc
agtaaattttattacaactgttattaatatacgatctgctggaattactttagatcgatt
acccttatttgtatgatcagttgtaattacagctgtattacttcttttatctttacctgt
tctagccggagcaattactatattattaacagaccgaaatttaaatacttctttctttga
ccctattggaggaggagaccc
>OK668765.1_Aedes_koreicus_Hungary
tttcggagtttgatccggaatagtagggacatctttaagaatcttaattcgaactgaatt
aagacaccctggaatatttattggaaatgatcaagtttataatgttattgtaacagccca
tgcttttattataattttttttatagtaatacctattataattggaggattcggaaattg
attagttcctctaatattaggagccccagatatagccttcccccgaataaataatataag
tttttgaatactacctccctcattaactttactactttcaagaagtatagtagaaaatgg
atctgggacaggatgaactgtttatccccctctttcttcaggaactgctcatgcaggagc
ctcagtagatttaacaattttttctcttcatttagctggaatttcctctattttaggagc
agtaaattttattacaactgttattaatatacgatctgctggaattactttagatcgatt
acccttatttgtatgatcagttgtaattacagctgtattacttcttttatctttacctgt
tctagccggagcaattactatattattaacagaccgaaatttaaatacttctttctttga
ccctattggaggaggagaccc
>OK668766.1_Aedes_koreicus_Hungary
tttcggagtttgatccggaatagtagggacatctttaagaatcttaattcgaactgaatt
aagacaccctggaatatttattggaaatgatcaagtttataatgttattgtaacagccca
tgcttttattataattttttttatagtaatacctattataattggaggattcggaaattg
attagttcctctaatattaggagccccagatatagccttcccccgaataaataatataag
tttttgaatactacctccctcattaactttactactttcaagaagtatagtagaaaatgg
atctgggacaggatgaactgtttatccccctctttcttcaggaactgctcatgcaggagc
ctcagtagatttaacaattttttctcttcatttagctggaatttcctctattttaggagc
agtaaattttattacaactgttattaatatacgatctgctggaattactttagatcgatt
acccttatttgtatgatcagttgtaattacagctgtattacttcttttatctttacctgt
tctagccggagcaattactatattattaacagaccgaaatttaaatacttctttctttga
ccctattggaggaggagaccc
>OK668767.1_Aedes_koreicus_Hungary
tttcggagtttgatccggaatagtagggacatctttaagaatcttaattcgaactgaatt
aagacaccctggaatatttattggaaatgatcaagtttataatgttattgtaacagccca
tgcttttattataattttttttatagtaatacctattataattggaggattcggaaattg
attagttcctctaatattaggagccccagatatagccttcccccgaataaataatataag
tttttgaatactacctccctcattaactttactactttcaagaagtatagtagaaaatgg
atctgggacaggatgaactgtttatccccctctttcttcaggaactgctcatgcaggagc
ctcagtagatttaacaattttttctcttcatttagctggaatttcctctattttaggagc
agtaaattttattacaactgttattaatatacgatctgctggaattactttagatcgatt
acccttatttgtatgatcagttgtaattacagctgtattacttcttttatctttacctgt
tctagccggagcaattactatattattaacagaccgaaatttaaatacttctttctttga
ccctattggaggaggagaccc
>OK668768.1_Aedes_koreicus_Germany
tttcggagtttgatccggaatagtagggacatctttaagaatcttaattcgaactgaatt
aagacaccctggaatatttattggaaatgatcaagtttataatgttattgtaacagccca
tgcttttattataattttttttatagtaatacctattataattggaggattcggaaattg
attagttcctctaatattaggagccccagatatagccttcccccgaataaataatataag
tttttgaatactacctccctcattaactctactactttcaagaagtatagtagaaaatgg
gtctgggacaggatgaactgtttatccccctctttcttcaggaactgctcatgcaggagc
ctcagtagatttaacaattttttctcttcatttagctggaatttcctctattttaggagc
agtaaattttattacaactgttattaatatacgatctgctggaattactttagatcgatt
acccttatttgtatgatcagttgtaattacagctgtattacttcttttatctttacctgt
tctagccggagcaattactatattattaacagaccgaaatttaaatacttctttctttga
ccctattggaggaggagaccc
>OK668769.1_Aedes_koreicus_Germany
tttcggagtttgatccggaatagtagggacatctttaagaatcttaattcgaactgaatt
aagacaccctggaatatttattggaaatgatcaagtttataatgttattgtaacagccca
tgcttttattataattttttttatagtaatacctattataattggaggattcggaaattg
attagttcctctaatattaggagccccagatatagccttcccccgaataaataatataag
tttttgaatactacctccctcattaactctactactttcaagaagtatagtagaaaatgg
gtctgggacaggatgaactgtttatccccctctttcttcaggaactgctcatgcaggagc
ctcagtagatttaacaattttttctcttcatttagctggaatttcctctattttaggagc
agtaaattttattacaactgttattaatatacgatctgctggaattactttagatcgatt
acccttatttgtatgatcagttgtaattacagctgtattacttcttttatctttacctgt
tctagccggagcaattactatattattaacagaccgaaatttaaatacttctttctttga
ccctattggaggaggagaccc
>OK668770.1_Aedes_koreicus_Germany
tttcggagtttgatccggaatagtagggacatctttaagaatcttaattcgaactgaatt
aagacaccctggaatatttattggaaatgatcaagtttataatgttattgtaacagccca
tgcttttattataattttttttatagtaatacctattataattggaggattcggaaattg
attagttcctctaatattaggagccccagatatagccttcccccgaataaataatataag
tttttgaatactacctccctcattaactctactactttcaagaagtatagtagaaaatgg
gtctgggacaggatgaactgtttatccccctctttcttcaggaactgctcatgcaggagc
ctcagtagatttaacaattttttctcttcatttagctggaatttcctctattttaggagc
agtaaattttattacaactgttattaatatacgatctgctggaattactttagatcgatt
acccttatttgtatgatcagttgtaattacagctgtattacttcttttatctttacctgt
tctagccggagcaattactatattattaacagaccgaaatttaaatacttctttctttga
ccctattggaggaggagaccc
>OK668771.1_Aedes_koreicus_Germany
tttcggagtttgatccggaatagtagggacatctttaagaatcttaattcgaactgaatt
aagacaccctggaatatttattggaaatgatcaagtttataatgttattgtaacagccca
tgcttttattataattttttttatagtaatacctattataattggaggattcggaaattg
attagttcctctaatattaggagccccagatatagccttcccccgaataaataatataag
tttttgaatactacctccctcattaactctactactttcaagaagtatagtagaaaatgg
gtctgggacaggatgaactgtttatccccctctttcttcaggaactgctcatgcaggagc
ctcagtagatttaacaattttttctcttcatttagctggaatttcctctattttaggagc
agtaaattttattacaactgttattaatatacgatctgctggaattactttagatcgatt
acccttatttgtatgatcagttgtaattacagctgtattacttcttttatctttacctgt
tctagccggagcaattactatattattaacagaccgaaatttaaatacttctttctttga
ccctattggaggaggagaccc
>OK668772.1_Aedes_koreicus_Germany
tttcggagtttgatccggaatagtagggacatctttaagaatcttaattcgaactgaatt
aagacaccctggaatatttattggaaatgatcaagtttataatgttattgtaacagccca
tgcttttattataattttttttatagtaatacctattataattggaggattcggaaattg
attagttcctctaatattaggagccccagatatagccttcccccgaataaataatataag
tttttgaatactacctccctcattaactctactactttcaagaagtatagtagaaaatgg
gtctgggacaggatgaactgtttatccccctctttcttcaggaactgctcatgcaggagc
ctcagtagatttaacaattttttctcttcatttagctggaatttcctctattttaggagc
agtaaattttattacaactgttattaatatacgatctgctggaattactttagatcgatt
acccttatttgtatgatcagttgtaattacagctgtattacttcttttatctttacctgt
tctagccggagcaattactatattattaacagaccgaaatttaaatacttctttctttga
ccctattggaggaggagaccc
>OK668773.1_Aedes_koreicus_Germany
tttcggagtttgatccggaatagtagggacatctttaagaatcttaattcgaactgaatt
aagacaccctggaatatttattggaaatgatcaagtttataatgttattgtaacagccca
tgcttttattataattttttttatagtaatacctattataattggaggattcggaaattg
attagttcctctaatattaggagccccagatatagccttcccccgaataaataatataag
tttttgaatactacctccctcattaactctactactttcaagaagtatagtagaaaatgg
gtctgggacaggatgaactgtttatccccctctttcttcaggaactgctcatgcaggagc
ctcagtagatttaacaattttttctcttcatttagctggaatttcctctattttaggagc
agtaaattttattacaactgttattaatatacgatctgctggaattactttagatcgatt
acccttatttgtatgatcagttgtaattacagctgtattacttcttttatctttacctgt
tctagccggagcaattactatattattaacagaccgaaatttaaatacttctttctttga
ccctattggaggaggagaccc
>OK668774.1_Aedes_koreicus_Germany
tttcggagtttgatccggaatagtagggacatctttaagaatcttaattcgaactgaatt
aagacaccctggaatatttattggaaatgatcaagtttataatgttattgtaacagccca
tgcttttattataattttttttatagtaatacctattataattggaggattcggaaattg
attagttcctctaatattaggagccccagatatagccttcccccgaataaataatataag
tttttgaatactacctccctcattaactctactactttcaagaagtatagtagaaaatgg
gtctgggacaggatgaactgtttatccccctctttcttcaggaactgctcatgcaggagc
ctcagtagatttaacaattttttctcttcatttagctggaatttcctctattttaggagc
agtaaattttattacaactgttattaatatacgatctgctggaattactttagatcgatt
acccttatttgtatgatcagttgtaattacagctgtattacttcttttatctttacctgt
tctagccggagcaattactatattattaacagaccgaaatttaaatacttctttctttga
ccctattggaggaggagaccc
>OK668775.1_Aedes_koreicus_Germany
tttcggagtttgatccggaatagtagggacatctttaagaatcttaattcgaactgaatt
aagacaccctggaatatttattggaaatgatcaagtttataatgttattgtaacagccca
tgcttttattataattttttttatagtaatacctattataattggaggattcggaaattg
attagttcctctaatattaggagccccagatatagccttcccccgaataaataatataag
tttttgaatactacctccctcattaactctactactttcaagaagtatagtagaaaatgg
gtctgggacaggatgaactgtttatccccctctttcttcaggaactgctcatgcaggagc
ctcagtagatttaacaattttttctcttcatttagctggaatttcctctattttaggagc
agtaaattttattacaactgttattaatatacgatctgctggaattactttagatcgatt
acccttatttgtatgatcagttgtaattacagctgtattacttcttttatctttacctgt
tctagccggagcaattactatattattaacagaccgaaatttaaatacttctttctttga
ccctattggaggaggagaccc
>OK668776.1_Aedes_koreicus_Germany
tttcggagtttgatccggaatagtagggacatctttaagaatcttaattcgaactgaatt
aagacaccctggaatatttattggaaatgatcaagtttataatgttattgtaacagccca
tgcttttattataattttttttatagtaatacctattataattggaggattcggaaattg
attagttcctctaatattaggagccccagatatagccttcccccgaataaataatataag
tttttgaatactacctccctcattaactctactactttcaagaagtatagtagaaaatgg
gtctgggacaggatgaactgtttatccccctctttcttcaggaactgctcatgcaggagc
ctcagtagatttaacaattttttctcttcatttagctggaatttcctctattttaggagc
agtaaattttattacaactgttattaatatacgatctgctggaattactttagatcgatt
acccttatttgtatgatcagttgtaattacagctgtattacttcttttatctttacctgt
tctagccggagcaattactatattattaacagaccgaaatttaaatacttctttctttga
ccctattggaggaggagaccc
>OK668777.1_Aedes_koreicus_Hungary
tttcggagtttgatccggaatagtagggacatctttaagaatcttaattcgaactgaatt
aagacaccctggaatatttattggaaatgatcaagtttataatgttattgtaacagccca
tgcttttattataattttttttatagtaatacctattataattggaggattcggaaattg
attagttcctctaatattaggagccccagatatagccttcccccgaataaataatataag
tttttgaatactacctccctcattaactctactactttcaagaagtatagtagaaaatgg
atctgggacaggatgaactgtttatcctcctctttcttcaggaactgctcatgcaggagc
ctcagtagatttaacaattttttctcttcatttagctggaatttcctctattttaggagc
agtaaattttattacaactgttattaatatacgatctgctggaattactttagatcgatt
acccttatttgtatgatcagttgtaattacagctgtattacttcttttatctttacctgt
tctagccggagcaattactatattattaacagaccgaaatttaaatacttctttctttga
ccctattggaggaggagaccc
>OK668778.1_Aedes_koreicus_Hungary
tttcggagtttgatccggaatagtagggacatctttaagaatcttaattcgaactgaatt
aagacaccctggaatatttattggaaatgatcaagtttataatgttattgtaacagccca
tgcttttattataattttttttatagtaatacctattataattggaggattcggaaattg
attagttcctctaatattaggagccccagatatagccttcccccgaataaataatataag
tttttgaatactacctccctcattaactctactactttcaagaagtatagtagaaaatgg
atctgggacaggatgaactgtttatcctcctctttcttcaggaactgctcatgcaggagc
ctcagtagatttaacaattttttctcttcatttagctggaatttcctctattttaggagc
agtaaattttattacaactgttattaatatacgatctgctggaattactttagatcgatt
acccttatttgtatgatcagttgtaattacagctgtattacttcttttatctttacctgt
tctagccggagcaattactatattattaacagaccgaaatttaaatacttctttctttga
ccctattggaggaggagaccc
>OK668779.1_Aedes_koreicus_Italy
tttcggagtttgatccggaatagtagggacatctttaagaatcttaattcgaactgaatt
aagacaccctggaatatttattggaaatgatcaagtttataatgttattgtaacagccca
tgcttttattataattttttttatagtaatacctattataattggaggattcggaaattg
attagttcctctaatattaggagccccagatatagccttcccccgaataaataatataag
tttttgaatactacctccctcattaactctactactttcaagaagtatagtagaaaatgg
atctgggacaggatgaactgtttatcctcctctttcttcaggaactgctcatgcaggagc
ctcagtagatttaacaattttttctcttcatttagctggaatttcctctattttaggagc
agtaaattttattacaactgttattaatatacgatctgctggaattactttagatcgatt
acccttatttgtatgatcagttgtaattacagctgtattacttcttttatctttacctgt
tctagccggagcaattactatattattaacagaccgaaatttaaatacttctttctttga
ccctattggaggaggagaccc
>OK668780.1_Aedes_koreicus_Italy
tttcggagtttgatccggaatagtagggacatctttaagaatcttaattcgaactgaatt
aagacaccctggaatatttattggaaatgatcaagtttataatgttattgtaacagccca
tgcttttattataattttttttatagtaatacctattataattggaggattcggaaattg
attagttcctctaatattaggagccccagatatagccttcccccgaataaataatataag
tttttgaatactacctccctcattaactctactactttcaagaagtatagtagaaaatgg
atctgggacaggatgaactgtttatcctcctctttcttcaggaactgctcatgcaggagc
ctcagtagatttaacaattttttctcttcatttagctggaatttcctctattttaggagc
agtaaattttattacaactgttattaatatacgatctgctggaattactttagatcgatt
acccttatttgtatgatcagttgtaattacagctgtattacttcttttatctttacctgt
tctagccggagcaattactatattattaacagaccgaaatttaaatacttctttctttga
ccctattggaggaggagaccc
>OK668781.1_Aedes_koreicus_Italy
tttcggagtttgatccggaatagtagggacatctttaagaatcttaattcgaactgaatt
aagacaccctggaatatttattggaaatgatcaagtttataatgttattgtaacagccca
tgcttttattataattttttttatagtaatacctattataattggaggattcggaaattg
attagttcctctaatattaggagccccagatatagccttcccccgaataaataatataag
tttttgaatactacctccctcattaactctactactttcaagaagtatagtagaaaatgg
atctgggacaggatgaactgtttatcctcctctttcttcaggaactgctcatgcaggagc
ctcagtagatttaacaattttttctcttcatttagctggaatttcctctattttaggagc
agtaaattttattacaactgttattaatatacgatctgctggaattactttagatcgatt
acccttatttgtatgatcagttgtaattacagctgtattacttcttttatctttacctgt
tctagccggagcaattactatattattaacagaccgaaatttaaatacttctttctttga
ccctattggaggaggagaccc
>OK668782.1_Aedes_koreicus_Italy
tttcggagtttgatccggaatagtagggacatctttaagaatcttaattcgaactgaatt
aagacaccctggaatatttattggaaatgatcaagtttataatgttattgtaacagccca
tgcttttattataattttttttatagtaatacctattataattggaggattcggaaattg
attagttcctctaatattaggagccccagatatagccttcccccgaataaataatataag
tttttgaatactacctccctcattaactctactactttcaagaagtatagtagaaaatgg
atctgggacaggatgaactgtttatcctcctctttcttcaggaactgctcatgcaggagc
ctcagtagatttaacaattttttctcttcatttagctggaatttcctctattttaggagc
agtaaattttattacaactgttattaatatacgatctgctggaattactttagatcgatt
acccttatttgtatgatcagttgtaattacagctgtattacttcttttatctttacctgt
tctagccggagcaattactatattattaacagaccgaaatttaaatacttctttctttga
ccctattggaggaggagaccc
>OK668783.1_Aedes_koreicus_Italy
tttcggagtttgatccggaatagtagggacatctttaagaatcttaattcgaactgaatt
aagacaccctggaatatttattggaaatgatcaagtttataatgttattgtaacagccca
tgcttttattataattttttttatagtaatacctattataattggaggattcggaaattg
attagttcctctaatattaggagccccagatatagccttcccccgaataaataatataag
tttttgaatactacctccctcattaactctactactttcaagaagtatagtagaaaatgg
atctgggacaggatgaactgtttatcctcctctttcttcaggaactgctcatgcaggagc
ctcagtagatttaacaattttttctcttcatttagctggaatttcctctattttaggagc
agtaaattttattacaactgttattaatatacgatctgctggaattactttagatcgatt
acccttatttgtatgatcagttgtaattacagctgtattacttcttttatctttacctgt
tctagccggagcaattactatattattaacagaccgaaatttaaatacttctttctttga
ccctattggaggaggagaccc
>OK668784.1_Aedes_koreicus_Italy
tttcggagtttgatccggaatagtagggacatctttaagaatcttaattcgaactgaatt
aagacaccctggaatatttattggaaatgatcaagtttataatgttattgtaacagccca
tgcttttattataattttttttatagtaatacctattataattggaggattcggaaattg
attagttcctctaatattaggagccccagatatagccttcccccgaataaataatataag
tttttgaatactacctccctcattaactctactactttcaagaagtatagtagaaaatgg
atctgggacaggatgaactgtttatcctcctctttcttcaggaactgctcatgcaggagc
ctcagtagatttaacaattttttctcttcatttagctggaatttcctctattttaggagc
agtaaattttattacaactgttattaatatacgatctgctggaattactttagatcgatt
acccttatttgtatgatcagttgtaattacagctgtattacttcttttatctttacctgt
tctagccggagcaattactatattattaacagaccgaaatttaaatacttctttctttga
ccctattggaggaggagaccc
>OK668785.1_Aedes_koreicus_Italy
tttcggagtttgatccggaatagtagggacatctttaagaatcttaattcgaactgaatt
aagacaccctggaatatttattggaaatgatcaagtttataatgttattgtaacagccca
tgcttttattataattttttttatagtaatacctattataattggaggattcggaaattg
attagttcctctaatattaggagccccagatatagccttcccccgaataaataatataag
tttttgaatactacctccctcattaactctactactttcaagaagtatagtagaaaatgg
atctgggacaggatgaactgtttatcctcctctttcttcaggaactgctcatgcaggagc
ctcagtagatttaacaattttttctcttcatttagctggaatttcctctattttaggagc
agtaaattttattacaactgttattaatatacgatctgctggaattactttagatcgatt
acccttatttgtatgatcagttgtaattacagctgtattacttcttttatctttacctgt
tctagccggagcaattactatattattaacagaccgaaatttaaatacttctttctttga
ccctattggaggaggagaccc
>OK668786.1_Aedes_koreicus_Italy
tttcggagtttgatccggaatagtagggacatctttaagaatcttaattcgaactgaatt
aagacaccctggaatatttattggaaatgatcaagtttataatgttattgtaacagccca
tgcttttattataattttttttatagtaatacctattataattggaggattcggaaattg
attagttcctctaatattaggagccccagatatagccttcccccgaataaataatataag
tttttgaatactacctccctcattaactctactactttcaagaagtatagtagaaaatgg
atctgggacaggatgaactgtttatcctcctctttcttcaggaactgctcatgcaggagc
ctcagtagatttaacaattttttctcttcatttagctggaatttcctctattttaggagc
agtaaattttattacaactgttattaatatacgatctgctggaattactttagatcgatt
acccttatttgtatgatcagttgtaattacagctgtattacttcttttatctttacctgt
tctagccggagcaattactatattattaacagaccgaaatttaaatacttctttctttga
ccctattggaggaggagaccc
>OK668787.1_Aedes_koreicus_Italy
tttcggagtttgatccggaatagtagggacatctttaagaatcttaattcgaactgaatt
aagacaccctggaatatttattggaaatgatcaagtttataatgttattgtaacagccca
tgcttttattataattttttttatagtaatacctattataattggaggattcggaaattg
attagttcctctaatattaggagccccagatatagccttcccccgaataaataatataag
tttttgaatactacctccctcattaactctactactttcaagaagtatagtagaaaatgg
atctgggacaggatgaactgtttatcctcctctttcttcaggaactgctcatgcaggagc
ctcagtagatttaacaattttttctcttcatttagctggaatttcctctattttaggagc
agtaaattttattacaactgttattaatatacgatctgctggaattactttagatcgatt
acccttatttgtatgatcagttgtaattacagctgtattacttcttttatctttacctgt
tctagccggagcaattactatattattaacagaccgaaatttaaatacttctttctttga
ccctattggaggaggagaccc
>OK668788.1_Aedes_koreicus_Italy
tttcggagtttgatccggaatagtagggacatctttaagaatcttaattcgaactgaatt
aagacaccctggaatatttattggaaatgatcaagtttataatgttattgtaacagccca
tgcttttattataattttttttatagtaatacctattataattggaggattcggaaattg
attagttcctctaatattaggagccccagatatagccttcccccgaataaataatataag
tttttgaatactacctccctcattaactctactactttcaagaagtatagtagaaaatgg
atctgggacaggatgaactgtttatcctcctctttcttcaggaactgctcatgcaggagc
ctcagtagatttaacaattttttctcttcatttagctggaatttcctctattttaggagc
agtaaattttattacaactgttattaatatacgatctgctggaattactttagatcgatt
acccttatttgtatgatcagttgtaattacagctgtattacttcttttatctttacctgt
tctagccggagcaattactatattattaacagaccgaaatttaaatacttctttctttga
ccctattggaggaggagaccc
>OK668789.1_Aedes_koreicus_Italy
tttcggagtttgatccggaatagtagggacatctttaagaatcttaattcgaactgaatt
aagacaccctggaatatttattggaaatgatcaagtttataatgttattgtaacagccca
tgcttttattataattttttttatagtaatacctattataattggaggattcggaaattg
attagttcctctaatattaggagccccagatatagccttcccccgaataaataatataag
tttttgaatactacctccctcattaactctactactttcaagaagtatagtagaaaatgg
atctgggacaggatgaactgtttatcctcctctttcttcaggaactgctcatgcaggagc
ctcagtagatttaacaattttttctcttcatttagctggaatttcctctattttaggagc
agtaaattttattacaactgttattaatatacgatctgctggaattactttagatcgatt
acccttatttgtatgatcagttgtaattacagctgtattacttcttttatctttacctgt
tctagccggagcaattactatattattaacagaccgaaatttaaatacttctttctttga
ccctattggaggaggagaccc
>OK668790.1_Aedes_koreicus_Italy
tttcggagtttgatccggaatagtagggacatctttaagaatcttaattcgaactgaatt
aagacaccctggaatatttattggaaatgatcaagtttataatgttattgtaacagccca
tgcttttattataattttttttatagtaatacctattataattggaggattcggaaattg
attagttcctctaatattaggagccccagatatagccttcccccgaataaataatataag
tttttgaatactacctccctcattaactctactactttcaagaagtatagtagaaaatgg
atctgggacaggatgaactgtttatcctcctctttcttcaggaactgctcatgcaggagc
ctcagtagatttaacaattttttctcttcatttagctggaatttcctctattttaggagc
agtaaattttattacaactgttattaatatacgatctgctggaattactttagatcgatt
acccttatttgtatgatcagttgtaattacagctgtattacttcttttatctttacctgt
tctagccggagcaattactatattattaacagaccgaaatttaaatacttctttctttga
ccctattggaggaggagaccc
>OK668791.1_Aedes_koreicus_Italy
tttcggagtttgatccggaatagtagggacatctttaagaatcttaattcgaactgaatt
aagacaccctggaatatttattggaaatgatcaagtttataatgttattgtaacagccca
tgcttttattataattttttttatagtaatacctattataattggaggattcggaaattg
attagttcctctaatattaggagccccagatatagccttcccccgaataaataatataag
tttttgaatactacctccctcattaactctactactttcaagaagtatagtagaaaatgg
atctgggacaggatgaactgtttatcctcctctttcttcaggaactgctcatgcaggagc
ctcagtagatttaacaattttttctcttcatttagctggaatttcctctattttaggagc
agtaaattttattacaactgttattaatatacgatctgctggaattactttagatcgatt
acccttatttgtatgatcagttgtaattacagctgtattacttcttttatctttacctgt
tctagccggagcaattactatattattaacagaccgaaatttaaatacttctttctttga
ccctattggaggaggagaccc
>OK668792.1_Aedes_koreicus_Italy
tttcggagtttgatccggaatagtagggacatctttaagaatcttaattcgaactgaatt
aagacaccctggaatatttattggaaatgatcaagtttataatgttattgtaacagccca
tgcttttattataattttttttatagtaatacctattataattggaggattcggaaattg
attagttcctctaatattaggagccccagatatagccttcccccgaataaataatataag
tttttgaatactacctccctcattaactctactactttcaagaagtatagtagaaaatgg
atctgggacaggatgaactgtttatcctcctctttcttcaggaactgctcatgcaggagc
ctcagtagatttaacaattttttctcttcatttagctggaatttcctctattttaggagc
agtaaattttattacaactgttattaatatacgatctgctggaattactttagatcgatt
acccttatttgtatgatcagttgtaattacagctgtattacttcttttatctttacctgt
tctagccggagcaattactatattattaacagaccgaaatttaaatacttctttctttga
ccctattggaggaggagaccc
>OK668793.1_Aedes_koreicus_Italy
tttcggagtttgatccggaatagtagggacatctttaagaatcttaattcgaactgaatt
aagacaccctggaatatttattggaaatgatcaagtttataatgttattgtaacagccca
tgcttttattataattttttttatagtaatacctattataattggaggattcggaaattg
attagttcctctaatattaggagccccagatatagccttcccccgaataaataatataag
tttttgaatactacctccctcattaactctactactttcaagaagtatagtagaaaatgg
atctgggacaggatgaactgtttatcctcctctttcttcaggaactgctcatgcaggagc
ctcagtagatttaacaattttttctcttcatttagctggaatttcctctattttaggagc
agtaaattttattacaactgttattaatatacgatctgctggaattactttagatcgatt
acccttatttgtatgatcagttgtaattacagctgtattacttcttttatctttacctgt
tctagccggagcaattactatattattaacagaccgaaatttaaatacttctttctttga
ccctattggaggaggagaccc
>OK668794.1_Aedes_koreicus_Italy
tttcggagtttgatccggaatagtagggacatctttaagaatcttaattcgaactgaatt
aagacaccctggaatatttattggaaatgatcaagtttataatgttattgtaacagccca
tgcttttattataattttttttatagtaatacctattataattggaggattcggaaattg
attagttcctctaatattaggagccccagatatagccttcccccgaataaataatataag
tttttgaatactacctccctcattaactctactactttcaagaagtatagtagaaaatgg
atctgggacaggatgaactgtttatcctcctctttcttcaggaactgctcatgcaggagc
ctcagtagatttaacaattttttctcttcatttagatggaatttcctctattttaggagc
agtaaattttattacaactgttattaatatacgatctgctggaattactttagatcgatt
acccttatttgtatgatcagttgtaattacagctgtattacttcttttatctttacctgt
tctagccggagcaattactatattattaacagaccgaaatttaaatacttctttctttga
ccctattggaggaggagaccc
>OK668795.1_Aedes_koreicus_Hungary
tttcggagtttgatccggaatagtagggacatctttaagaatcttaattcgaactgaatt
aagacacccaggaatatttattggaaatgatcaagtttataatgttattgtaacagccca
tgcttttattataattttttttatagtaatacctattataattggaggattcggaaattg
attagttcctctaatattaggagccccagatatagccttcccccgaataaataatataag
tttttgaatactacctccctcattaactctactactttcaagaagtatagtagaaaatgg
atctgggacaggatgaactgtttatcctcctctttcttcaggaactgctcatgcaggagc
ctcagtagatttaacaattttttctcttcatttagctggaatttcctctattttaggagc
agtaaattttattacaactgttattaatatacgatctgctggaattactttagatcgatt
acccttatttgtatgatcagttgtaattacagctgtattacttcttttatctttacctgt
tctagccggagcaattactatattattaacagaccgaaatttaaatacttctttctttga
ccctattggaggaggagaccc
>OK668796.1_Aedes_koreicus_Italy
tttcggagtttgatccggaatagtagggacatctttaagaatcttaattcgaactgaatt
aagacacccaggaatatttattggaaatgatcaagtttataatgttattgtaacagccca
tgcttttattataattttttttatagtaatacctattataattggaggattcggaaattg
attagttcctctaatattaggagccccagatatagccttcccccgaataaataatataag
tttttgaatactacctccctcattaactctactactttcaagaagtatagtagaaaatgg
atctgggacaggatgaactgtttatcctcctctttcttcaggaactgctcatgcaggagc
ctcagtagatttaacaattttttctcttcatttagctggaatttcctctattttaggagc
agtaaattttattacaactgttattaatatacgatctgctggaattactttagatcgatt
acccttatttgtatgatcagttgtaattacagctgtattacttcttttatctttacctgt
tctagccggagcaattactatattattaacagaccgaaatttaaatacttctttctttga
ccctattggaggaggagaccc
>OK668797.1_Aedes_koreicus_Italy
tttcggagtttgatccggaatagtagggacatctttaagaatcttaattcgaactgaatt
aagacacccaggaatatttattggaaatgatcaagtttataatgttattgtaacagccca
tgcttttattataattttttttatagtaatacctattataattggaggattcggaaattg
attagttcctctaatattaggagccccagatatagccttcccccgaataaataatataag
tttttgaatactacctccctcattaactctactactttcaagaagtatagtagaaaatgg
atctgggacaggatgaactgtttatcctcctctttcttcaggaactgctcatgcaggagc
ctcagtagatttaacaattttttctcttcatttagctggaatttcctctattttaggagc
agtaaattttattacaactgttattaatatacgatctgctggaattactttagatcgatt
acccttatttgtatgatcagttgtaattacagctgtattacttcttttatctttacctgt
tctagccggagcaattactatattattaacagaccgaaatttaaatacttctttctttga
ccctattggaggaggagaccc
>OK668798.1_Aedes_koreicus_Italy
tttcggagtttgatccggaatagtagggacatctttaagaatcttaattcgaactgaatt
aagacacccaggaatatttattggaaatgatcaagtttataatgttattgtaacagccca
tgcttttattataattttttttatagtaatacctattataattggaggattcggaaattg
attagttcctctaatattaggagccccagatatagccttcccccgaataaataatataag
tttttgaatactacctccctcattaactctactactttcaagaagtatagtagaaaatgg
atctgggacaggatgaactgtttatcctcctctttcttcaggaactgctcatgcaggagc
ctcagtagatttaacaattttttctcttcatttagctggaatttcctctattttaggagc
agtaaattttattacaactgttattaatatacgatctgctggaattactttagatcgatt
acccttatttgtatgatcagttgtaattacagctgtattacttcttttatctttacctgt
tctagccggagcaattactatattattaacagaccgaaatttaaatacttctttctttga
ccctattggaggaggagaccc
>OK668799.1_Aedes_koreicus_Italy
tttcggagtttgatccggaatagtagggacatctttaagaatcttaattcgaactgaatt
aagacacccaggaatatttattggaaatgatcaagtttataatgttattgtaacagccca
tgcttttattataattttttttatagtaatacctattataattggaggattcggaaattg
attagttcctctaatattaggagccccagatatagccttcccccgaataaataatataag
tttttgaatactacctccctcattaactctactactttcaagaagtatagtagaaaatgg
atctgggacaggatgaactgtttatcctcctctttcttcaggaactgctcatgcaggagc
ctcagtagatttaacaattttttctcttcatttagctggaatttcctctattttaggagc
agtaaattttattacaactgttattaatatacgatctgctggaattactttagatcgatt
acccttatttgtatgatcagttgtaattacagctgtattacttcttttatctttacctgt
tctagccggagcaattactatattattaacagaccgaaatttaaatacttctttctttga
ccctattggaggaggagaccc
>OK668800.1_Aedes_koreicus_Italy
tttcggagtttgatccggaatagtagggacatctttaagaatcttaattcgaactgaatt
aagacacccaggaatatttattggaaatgatcaagtttataatgttattgtaacagccca
tgcttttattataattttttttatagtaatacctattataattggaggattcggaaattg
attagttcctctaatattaggagccccagatatagccttcccccgaataaataatataag
tttttgaatactacctccctcattaactctactactttcaagaagtatagtagaaaatgg
atctgggacaggatgaactgtttatcctcctctttcttcaggaactgctcatgcaggagc
ctcagtagatttaacaattttttctcttcatttagctggaatttcctctattttaggagc
agtaaattttattacaactgttattaatatacgatctgctggaattactttagatcgatt
acccttatttgtatgatcagttgtaattacagctgtattacttcttttatctttacctgt
tctagccggagcaattactatattattaacagaccgaaatttaaatacttctttctttga
ccctattggaggaggagaccc
>OK668801.1_Aedes_koreicus_Italy
tttcggagtttgatccggaatagtagggacatctttaagaatcttaattcgaactgaatt
aagacacccaggaatatttattggaaatgatcaagtttataatgttattgtaacagccca
tgcttttattataattttttttatagtaatacctattataattggaggattcggaaattg
attagttcctctaatattaggagccccagatatagccttcccccgaataaataatataag
tttttgaatactacctccctcattaactctactactttcaagaagtatagtagaaaatgg
atctgggacaggatgaactgtttatcctcctctttcttcaggaactgctcatgcaggagc
ctcagtagatttaacaattttttctcttcatttagctggaatttcctctattttaggagc
agtaaattttattacaactgttattaatatacgatctgctggaattactttagatcgatt
acccttatttgtatgatcagttgtaattacagctgtattacttcttttatctttacctgt
tctagccggagcaattactatattattaacagaccgaaatttaaatacttctttctttga
ccctattggaggaggagaccc
>OK668802.1_Aedes_koreicus_Italy
tttcggagtttgatccggaatagtagggacatctttaagaatcttaattcgaactgaatt
aagacaccctggaatatttattggaaatgatcaagtttataatgttattgtaacagccca
tgcttttattataattttttttatagtaatacctattataattggaggattcggaaattg
attagttcctctaatattaggagccccagatatagccttcccccgaataaataatataag
tttttgaatactacctccctcattaactctactactttcaagaagtatagtagaaaatgg
atctgggacaggatgaactgtttatcctcctctttcttcaggaactgctcatgcaggagc
ctcagtagatttaacaattttttctcttcatttagctggaatttcctctattttaggagc
agtaaattttattacaactgttattaatatacgatctgctggaattactttagatcgatt
acccttatttgtatgatcagttgtaattacagctgtattacttcttttatctttacctgt
tctagccggagcaattactatattattaacagaccgaaatttaaatacttctttctttga
ccctattggaggaggagaccc
>OK668803.1_Aedes_koreicus_Italy
tttcggagtttgatccggaatagtagggacatctttaagaatcttaattcgaactgaatt
aagacaccctggaatatttattggaaatgatcaagtttataatgttattgtaacagccca
tgcttttattataattttttttatagtaatacctattataattggaggattcggaaattg
attagttcctctaatattaggagccccagatatagccttcccccgaataaataatataag
tttttgaatactacctccctcattaactctactactttcaagaagtatagtagaaaatgg
atctgggacaggatgaactgtttatcctcctctttcttcaggaactgctcatgcaggagc
ctcagtagatttaacaattttttctcttcatttagctggaatttcctctattttaggagc
agtaaattttattacaactgttattaatatacgatctgctggaattactttagatcgatt
acccttatttgtatgatcagttgtaattacagctgtattacttcttttatctttacctgt
tctagccggagcaattactatattattaacagaccgaaatttaaatacttctttctttga
ccctattggaggaggagaccc
>OK668804.1_Aedes_koreicus_Italy
tttcggagtttgatccggaatagtagggacatctttaagaatcttaattcgaactgaatt
aagacaccctggaatatttattggaaatgatcaagtttataatgttattgtaacagccca
tgcttttattataattttttttatagtaatacctattataattggaggattcggaaattg
attagttcctctaatattaggagccccagatatagccttcccccgaataaataatataag
tttttgaatactacctccctcattaactctactactttcaagaagtatagtagaaaatgg
atctgggacaggatgaactgtttatcctcctctttcttcaggaactgctcatgcaggagc
ctcagtagatttaacaattttttctcttcatttagctggaatttcctctattttaggagc
agtaaattttattacaactgttattaatatacgatctgctggaattactttagatcgatt
acccttatttgtatgatcagttgtaattacagctgtattacttcttttatctttacctgt
tctagccggagcaattactatattattaacagaccgaaatttaaatacttctttctttga
ccctattggaggaggagaccc
>OK668805.1_Aedes_koreicus_Germany
tttcggagtttgatccggaatagtagggacatctttaagaatcttaattcgaactgaatt
aagacaccctggaatatttattggaaatgatcaagtttataatgttattgtaacagccca
tgcttttattataattttttttatagtaatacctattataattggaggattcggaaattg
attagttcctctaatattaggagccccagatatagccttcccccgaataaataatataag
tttttgaatactacctccctcattaactctactactttcaagaagtatagtagaaaatgg
gtctgggacaggatgaactgtttatccccctctttcttcaggaactgctcatgcaggagc
ctcagtagatttaacaattttttctcttcatttagctggaatttcctctattttaggagc
agtaaattttattacaactgttattaatatacgatctgctggaattactttagatcgatt
acccttatttgtatgatcagttgtaattacagctgtattacttcttttatctttacctgt
tctagccggagcaattactatattattaacagaccgaaatttaaatacttctttctttga
tcctattggaggaggagaccc
>OK668806.1_Aedes_koreicus_Germany
tttcggagtttgatccggaatagtagggacatctttaagaatcttaattcgaactgaatt
aagacaccctggaatatttattggaaatgatcaagtttataatgttattgtaacagccca
tgcttttattataattttttttatagtaatacctattataattggaggattcggaaattg
attagttcctctaatattaggagccccagatatagccttcccccgaataaataatataag
tttttgaatactacctccctcattaactctactactttcaagaagtatagtagaaaatgg
gtctgggacaggatgaactgtttatccccctctttcttcaggaactgctcatgcaggagc
ctcagtagatttaacaattttttctcttcatttagctggaatttcctctattttaggagc
agtaaattttattacaactgttattaatatacgatctgctggaattactttagatcgatt
acccttatttgtatgatcagttgtaattacagctgtattacttcttttatctttacctgt
tctagccggagcaattactatattattaacagaccgaaatttaaatacttctttctttga
tcctattggaggaggagaccc
>OK668807.1_Aedes_koreicus_Germany
tttcggagtttgatccggaatagtagggacatctttaagaatcttaattcgaactgaatt
aagacaccctggaatatttattggaaatgatcaagtttataatgttattgtaacagccca
tgcttttattataattttttttatagtaatacctattataattggaggattcggaaattg
attagttcctctaatattaggagccccagatatagccttcccccgaataaataatataag
tttttgaatactacctccctcattaactctactactttcaagaagtatagtagaaaatgg
gtctgggacaggatgaactgtttatccccctctttcttcaggaactgctcatgcaggagc
ctcagtagatttaacaattttttctcttcatttagctggaatttcctctattttaggagc
agtaaattttattacaactgttattaatatacgatctgctggaattactttagatcgatt
acccttatttgtatgatcagttgtaattacagctgtattacttcttttatctttacctgt
tctagccggagcaattactatattattaacagaccgaaatttaaatacttctttctttga
ccctattggaggaggagaccc
>OK668808.1_Aedes_koreicus_Germany
tttcggagtttgatccggaatagtagggacatctttaagaatcttaattcgaactgaatt
aagacaccctggaatatttattggaaatgatcaagtttataatgttattgtaacagccca
tgcttttattataattttttttatagtaatacctattataattggaggattcggaaattg
attagttcctctaatattaggagccccagatatagccttcccccgaataaataatataag
tttttgaatactacctccctcattaactctactactttcaagaagtatagtagaaaatgg
gtctgggacaggatgaactgtttatccccctctttcttcaggaactgctcatacaggagc
ctcagtagatttaacaattttttctcttcatttagctggaatttcctctattttaggagc
agtaaattttattacaactgttattaatatacgatctgctggaattactttagatcgatt
acccttatttgtatgatcagttgtaattacagctgtattacttcttttatctttacctgt
tctagccggagcaattactatattattaacagaccgaaatttaaatacttctttctttga
ccctattggaggaggagaccc
>OK668809.1_Aedes_koreicus_Germany
tttcggagtttgatccggaatagtagggacatctttaagaatcttaattcgaactgaatt
aagacaccctggaatatttattggaaatgatcaagtttataatgttattgtaacagccca
tgcttttattataattttttttatagtaatacctattataattggaggattcggaaattg
attagttcctctaatattaggagccccagatatagccttcccccgaataaataatataag
tttttgaatactacctccctcattaactctactactttcaagaagtatagtagaaaatgg
gtctgggacaggatgaactgtttatccccctctttcttcaggaactgctcatgcaggagc
ctcagtagatttaacaattttttctcttcatttagctggaatttcctctattttaggagc
agtaaattttattacaactgttattaatatacgatctgctggaattactttagatcgatt
acccttatttgtatgatcagttgtaattacagctgtattacttcttttatctttacctgt
tctagccggagcaattactatattattaacagaccgaaatttaaatacttctttctttga
ccctattggaggaggagaccc
>OK668810.1_Aedes_koreicus_Germany
tttcggagtttgatccggaatagtagggacatctttaagaatcttaattcgaactgaatt
aagacaccctggaatatttattggaaatgatcaagtttataatgttattgtaacagccca
tgcttttattataattttttttatagtaatacctattataattggaggattcggaaattg
attagttcctctaatattaggagccccagatatagccttcccccgaataaataatataag
tttttgaatactacctccctcattaactctactactttcaagaagtatagtagaaaatgg
gtctgggacaggatgaactgtttatccccctctttcttcaggaactgctcatgcaggagc
ctcagtagatttaacaattttttctcttcatttagctggaatttcctctattttaggagc
agtaaattttattacaactgttattaatatacgatctgctggaattactttagatcgatt
acccttatttgtatgatcagttgtaattacagctgtattacttcttttatctttacctgt
tctagccggagcaattactatattattaacagaccgaaatttaaatacttctttctttga
ccctattggaggaggagaccc
>OK668811.1_Aedes_koreicus_Germany
tttcggagtttgatccggaatagtagggacatctttaagaatcttaattcgaactgaatt
aagacaccctggaatatttattggaaatgatcaagtttataatgttattgtaacagccca
tgcttttattataattttttttatagtaatacctattataattggaggattcggaaattg
attagttcctctaatattaggagccccagatatagccttcccccgaataaataatataag
tttttgaatactacctccctcattaactctactactttcaagaagtatagtagaaaatgg
gtctgggacaggatgaactgtttatccccctctttcttcaggaactgctcatgcaggagc
ctcagtagatttaacaattttttctcttcatttagctggaatttcctctattttaggagc
agtaaattttattacaactgttattaatatacgatctgctggaattactttagatcgatt
acccttatttgtatgatcagttgtaattacagctgtattacttcttttatctttacctgt
tctagccggagcaattactatattattaacagaccgaaatttaaatacttctttctttga
ccctattggaggaggagaccc
>OK668812.1_Aedes_koreicus_Germany
tttcggagtttgatccggaatagtagggacatctttaagaatcttaattcgaactgaatt
aagacaccctggaatatttattggaaatgatcaagtttataatgttattgtaacagccca
tgcttttattataattttttttatagtaatacctattataattggaggattcggaaattg
attagttcctctaatattaggagccccagatatagccttcccccgaataaataatataag
tttttgaatactacctccctcattaactctactactttcaagaagtatagtagaaaatgg
gtctgggacaggatgaactgtttatccccctctttcttcaggaactgctcatgcaggagc
ctcagtagatttaacaattttttctcttcatttagctggaatttcctctattttaggagc
agtaaattttattacaactgttattaatatacgatctgctggaattactttagatcgatt
acccttatttgtatgatcagttgtaattacagctgtattacttcttttatctttacctgt
tctagccggagcaattactatattattaacagaccgaaatttaaatacttctttctttga
ccctattggaggaggagaccc
>OK668814.1_Aedes_koreicus_Italy
tttcggagtttgatccggaatagtagggacatctttaagaatcttaattcgaactgaatt
aagacaccctggaatatttattggaaatgatcaagtttataatgttattgtaacagccca
tgcttttattataattttttttatagtaatacctattataattggaggattcggaaattg
attagttcctctaatattaggagccccagatatagccttcccccgaataaataatataag
tttttgaatactacctccctcattaactctactactttcaagaagtatagtagaaaatgg
atctgggacaggatgaactgtttatcctcctctttcttcaggaactgctcatgcaggagc
ctcagtagatttaacaattttttctcttcatttagctggaatttcctctattttaggagc
agtaaattttattacaactgttattaatatacgatctgctggaattactttagatcgatt
acccttatttgtatgatcagttgtaattacagctgtattacttcttttatctttacctgt
tctagccggagcaattactatattattaacagaccgaaatttaaatacttctttctttga
ccctattggaggaggagaccc
>OK668817.1_Aedes_koreicus_Germany
tttcggagtttgatccggaatagtagggacatctttaagaatcttaattcgaactgaatt
aagacaccctggaatatttattggaaatgatcatatttataatgttattgtaacagccca
tgcttttattataattttttttatagtaatacctattataattggaggattcggaaattg
attagttcctctaatattaggagccccagatatagccttcccccgaataaataatataag
tttttgaatactacctccctcattaactctactactttcaagaagtatagtagaaaatgg
gtctgggacaggatgaactgtttatccccctctttcttcaggaactgctcatgcaggagc
ctcagtagatttaacaattttttctcttcatttagctggaatttcctctattttaggagc
agtaaattttattacaactgttattaatatacgatctgctggaattactttagatcgatt
acccttatttgtatgatcagttgtaattacagctgtattacttcttttatctttacctgt
tctagccggagcaattactatattattaacagaccgaaatttaaatacttctttctttga
ccctattggaggaggagaccc
>OK668818.1_Aedes_koreicus_Germany
tttcggagtttgatccggaatagtagggacatctttaagaatcttaattcgaactgaatt
aagacaccctggaatatttattggaaatgatcatatttataatgttattgtaacagccca
tgcttttattataattttttttatagtaatacctattataattggaggattcggaaattg
attagttcctctaatattaggagccccagatatagccttcccccgaataaataatataag
tttttgaatactacctccctcattaactctactactttcaagaagtatagtagaaaatgg
gtctgggacaggatgaactgtttatccccctctttcttcaggaactgctcatgcaggagc
ctcagtagatttaacaattttttctcttcatttagctggaatttcctctattttaggagc
agtaaattttattacaactgttattaatatacgatctgctggaattactttagatcgatt
acccttatttgtatgatcagttgtaattacagctgtattacttcttttatctttacctgt
tctagccggagcaattactatattattaacagaccgaaatttaaatacttctttctttga
ccctattggaggaggagaccc
>OK668819.1_Aedes_koreicus_Hungary
tttcggagtttgatccggaatagtagggacatctttaagaatcttaattcgaactgaatt
aagacacccaggaatatttattggaaataatcaagtttataatgttattgtaacagccca
tgcttttattataattttttttatagtaatacctattataattggaggattcggaaattg
attagttcctctaatattaggagccccagatatagccttcccccgaataaataatataag
tttttgaatactacctccctcattaactctactactttcaagaagtatagtagaaaatgg
gtctgggacaggatgaactgtttatccccctctttcttcaggaactgctcatgcaggagc
ctcagtagatttaacaattttttctcttcatttagctggaatttcctctattttaggagc
agtaaattttattacaactgttattaatatacgatctgctggaattactttagatcgatt
acccttatttgtatgatcagttgtaattacagctgtattacttcttttatctttacctgt
tctagccggagcaattactatattattaacagaccgaattttaaatacttctttcttcga
ccctattggaggaggagaccc
>OK668820.1_Aedes_koreicus_Slovenia
tttcggagtttgatccggaatagtagggacatctttaagaatcttaattcgaactgaatt
aagacaccctggaatatttattggaaatgatcaagtttataatgttattgtaacagccca
tgcttttattataattttttttatagtaatacctattataattggaggattcggaaattg
attagttcctctaatattaggagccccagatatagccttcccccgaataaataatataag
tttttgaatactacctccctcattaactctactactttcaagaagtatagtagaaaatgg
atctgggacaggatgaactgtttatccccctctttcttcaggaactgctcatgcaggagc
ctcagtagatttaacaattttttctcttcatttatatggaatttcctctattttaggagc
agtaaattttattacaactgttattaatatacgatctgctggaattactttagatcgatt
acccttatttgtatgatcagttgtaattacagctgtattacttcttttatctttacctgt
tctagccggagcaattactatattattaacagaccgaaatttaaatacttctttctttga
ccctattggaggaggagaccc
>OK668821.1_Aedes_koreicus_Hungary
tttcggagtttgatccggaatagtagggacatctttaagaatcttaattcgaactgaatt
aagacacccaggaatatttattggaaatgatcaagtttataatgttattgtaacagccca
tgcttttattataattttttttatagtaatacctattataattggaggattcggaaattg
attagttcctctaatattaggagccccagatatagccttcccccgaataaataatataag
tttttgaatactacctccctcattaactctactactttcaagaagtatagtagaaaatgg
atctgggacaggatgaactgtttatcctcctctttcttcaggaactgctcatgcaggagc
ctcagtagatttaacaattttttctcttcatttatatggaatttcctctattttaggagc
agcaaattttattacaactgttattaatatacgatctgctggaattactttagatcgatt
acccttatttgtatgatcagttgtaattacagctgtattacttcttttatctttacctgt
tctagccggagcaattactatattattaacagaccgaattttaaatacatctttctttga
ccctattggaggaggagaccc
>OK668822.1_Aedes_koreicus_Hungary
tttcggagtttgatccggaatagtagggacatctttaagaatcttaattcgaactgaatt
aagacacccaggaatatttattggaaatgatcaagtttatattgttattgtaacagccca
tgcttttattataattttttttatagtaatacctattataattggaggattcggaaattg
attagttcctctaatattaggagccccagatatagccttcccccgaataaataatataag
tttttgaatactacccccctcattaactctactactttcaagaagtatagtagaaaatgg
gtctgggacaggatgaactgtttatccccctctttcttcaggaactgctcatgcaggagc
ctcagtagatttaacaattttttctcttcatttatatggaatttcctctattttaggagc
agtaaattttattacaactgttattaatatacgatctgctggaattactttagatcgatt
acccttatttgtatgatcagttgtaattacagctgtattacttcttttatctttacctgt
tctagccggagcaattactatattattaacagaccgaattttaaatacatctttcttcga
ccctattggaggaggagaccc
>OK668825.1_Aedes_koreicus_Italy
tttcggagtttgatccggaatagtagggacatctttaagaatcttaattcgaactgaatt
aagacaccctggaatatttattggaaatgatcaagtttataatgttattgtaacagccca
tgcttttattataattttttttatagtaatacctattataattggaggattcggaaattg
attagttcctctaatattaggagccccagatatagccttcccccgaataaataatataag
tttttgaatactacctccctcattaactctactactttcaagaagtatagtagaaaatgg
gtctgggacaggatgaactgtttatccccctctttcttcaggaactgctcatgcaggagc
ctcagtagatttaacaattttttctcttcatttagctggaatttcctctattttaggagc
agtaaattttattacaactgttattaatatacgatctgctggaattactttagatcgatt
acccttatttgtatgatcagttgtaattacagctgtattacttcttttatctttacctgt
tctagccggagcaattactatattattaacagaccgaaatttaaatacttctttcttcga
ccctattggaggaggagaccc
>OK668826.1_Aedes_koreicus_Italy
tttcggagtttgatccggaatagtagggacatctttaagaatcttaattcgaactgaatt
aagacaccctggaatatttattggaaatgatcaagtttataatgttattgtaacagccca
tgcttttattataattttttttatagtaatacctattataattggaggattcggaaattg
attagttcctctaatattaggagccccagatatagccttcccccgaataaataatataag
tttttgaatactacctccctcattaactctactactttcaagaagtatagtagaaaatgg
gtctgggacaggatgaactgtttatcctcctctttcttcaggaactgctcatgcaggagc
ctcagtagatttaacaattttttctcttcatttagctggaatttcctctattttaggagc
agtaaattttattacaactgttattaatatacgatctgctggaattactttagatcgatt
acccttatttgtatgatcagttgtaattacagctgtattatttcttttatctttacctgt
tctagccggagcaattactatattattaacagaccgaaatttaaatacttctttctttga
ccctattggaggaggagaccc
>OK668827.1_Aedes_koreicus_Italy
tttcggagtttgatccggaatagtagggacatctttaagaatcttaattcgaactgaatt
aagacaccctggaatatttattggaaatgatcaagtttataatgttattgtaacagccca
tgcttttattataattttttttatagtaatacctattataattggaggattcggaaattg
attagttcctctaatattaggagccccagatatagccttcccccgaataaataatataag
tttttgaatactacctccctcattaactctactactttcaagaagtatagtagaaaatgg
atctgggacaggatgaactgtttatcctcctctttcttcaggaactgctcatgcaggagc
ctcagtagatttaacaattttttctcttcatttagctggaatttcctctattttaggagc
agtaaattttattacaactgttattaatatacgatctgctggaattactttagatcgatt
acccttatttgtatgatcagttgtaattacagctgtattacttcttttatctttacctgt
tctagccggagcaattactatattattaacagaccgaaatttaaatacttctttctttga
ccctattggaggaggagaccc
>OK668828.1_Aedes_koreicus_Hungary
tttcggagtttgatccggaatagtagggacatctttaagaatcttaattcgaactgaatt
aagacacccaggaatatttattggaaatgatcaagtttataatgttattgtaacagccca
tgcttttattataattttttttatagtaatacctattataattggaggattcggaaattg
attagttcctctaatattaggagccccagatatagccttcccccgaataaataatataag
tttttgaatactacccccctcattaactctactactttcaagaagtatagtagaaaatgg
gtctgggacaggatgaactgtttatccccctctttcttcaggaactgctcatgcaggagc
ctcagtagatttaacaattttttctcttcatttagctggaatttcctcaattttaggagc
agtaaattttattacaactgttattaatatacgatctgcaggaattactttagatcgatt
acccttatttgtatgatcagttgtaattacagctgtattacttcttttatctttacctgt
tctagccggagcaattactatattattaacagaccgaaatttaaatacttctttcttcga
ccctattggaggaggagaccc
>OK668829.1_Aedes_koreicus_Italy
tttcggagtttgatccggaatagtagggacatctttaagaatcttaattcgaactgaatt
aagacaccctggaatatttattggaaatgatcaagtttataatgttattgtaacagccca
tgcttttattataattttttttatagtaatacctattataattggaggattcggaaattg
attagttcctctaatattaggagccccagatatagccttcccccgaataaataatataag
tttttgaatactacctccctcattaactctactactttcaagaagtatagtagaaaatgg
atctgggacaggatgaactgtttatcctcctctttcttcaggaactgctcatgcaggagc
ctcagtagatttaacaattttttctcttcatttagctggaatttcctctattttaggagc
agtaaattttattacaactgttattaatatacgatctgctggaattactttagatcgatt
acccttatttgtatgatcagttgtaattacagctgtattacttcttttatctttacctgt
tctagccggagcaattactatattattaacagaccgaaatttaaatacatctttctttga
ccctattggaggaggagaccc
>OK668830.1_Aedes_koreicus_Germany
tttcggagtttgatccggaatagtagggacatctttaagaatcttaattcgaactgaatt
aagacaccctggaatatttattggaaatgatcaagtttataatgttattgtaacagccca
tgcttttattataattttttttatagtaatacctattataattggaggattcggaaattg
attagttcctctaatattaggagccccagatatagccttcccccgaataaataatataag
tttttgaatactacctccctcattatctctactactttcaagaagtatagtagaaaatgg
gtctgggacaggatgaactgtttatccccctctttcttcaggaactgctcatgcaggagc
ctcagtagatttaacaattttttctcttcatttagctggaatttcctctattttaggagc
agtaaattttattacaactgttattaatatacgatctgctggaattactttagatcgatt
acccttatttgtatgatcagttgtaattacagctgtattacttcttttatctttacctgt
tctagccggagcaattactatattattaacagaccgaaatttaaatacttctttctttga
ccctattggaggaggagaccc
>OK668831.1_Aedes_koreicus_Hungary
tttcggagtttgatccggaatagtagggacatctttaagaatcttaattcgaactgaatt
aagacacccaggaatatttattggaaatgatcaagtttataatgttattgtaacagccca
tgcttttattataattttttttatagtaatacctattataattggaggattcggaaattg
attagttcctctaatattaggagccccagatatagccttcccccgaataaataatataag
tttttgaatactacctccctcattaactttactactttcaagaagtatagtagaaaatgg
atctgggacaggatgaactgtttatccccctctttcttcaggaactgctcatgcaggagc
ctcagtagatttaacaattttttctcttcatttatatggaatttcctctattttaggagc
agtaaattttattacaactgttattaatatacgatctgctggaattactttagatcgatt
acccttatttgtatgaacagttgtaattacagcagtattacttcttttatctttacctgt
tctagccggagcaagtactatattattaacagaccgaaatttaaatacttctttctttga
ccctattggaggaggagaccc
>OK668833.1_Aedes_koreicus_Hungary
tttcggagtttgatccggaatagtagggacatctttaagaatcttaattcgaactgaatt
aagacacccaggaatatttattggaaatgatcaagtttataatgttattgtaacagccca
tgcttttattataattttttttatagtaatacctattataattggaggattcggaaattg
attagttcctctaatattacgagccccagatatagccgtcccccgaataaataatataag
tttttgaatactacctccctcattaactctactactttcaagaagtatagtagaaaatgg
gtctgggacaggatgaactgtttatccccctctttcttcaggaactgctcatgcaggagc
ctcagtagatttaacatttttttctcttcatttagctggaatttcctcaattttaggagc
agtaaattttattacaactgttattaatatacgatctgcaggaattactttagatcgatt
acccttatttctatgatcagttgtaattacagctgtattacttcttttatctttacctgg
tctagccggagcaagtactatattattaacagaccgaaatttaaatacttctttcttcga
ccctattggaggaggagaccc
>OK668835.1_Aedes_koreicus_Slovenia
tttcggagtttgatccggaatagtagggacatctttaagaatcttaattcgaactgaatt
aagacaccctggaatatttattggaaatgatcaagtttataatgttattgtaacagccca
tgcttttattataattttttttatagtaatacctattataattggaggattcggaaattg
attagttcctctaatattaggagccccagatatagccttcccccgaataaataatataag
tttttgaatactacctccctcattaactctactactttcaagaagtatagtagaaaatgg
gtctgggacaggaggaactgtttatccccctctttcttcaggaactgctcatgctggagc
ctcagtagatttaacaattttttctcttcatttatatggaatttcctctattttaggagc
agtaaattttattacaactgttattaatatacgatctgctggaattactttagatcgatt
acccttatttgtatgatcaattgtaattacagctgtattacttcttttatctttacctgt
tctagccggagctattactatattattaacagaccgaaatttatatacatctttctttga
ccctattggaggaggagaccc
>R_EF645645.1_Ochlerotatus_togoi
tttcggagcttgagctggaataattggtacttcattaagtattcttattcgagcagaatt
aagtcaacctggagtatttattggaaatgatcaaatttataatgttattgtaactgctca
tgcttttattataattttttttatagttatacctattataattggaggatttggtaattg
attagttcctctaatattaggagctcctgatatagcttttcctcgaataaataatataag
tttttgaatactacctccttcattaacattactactttcaagtagtatagtagaaaatgg
agctgggactggatgaacagtttacccccctctttcatctggtacagcccatgctggagc
ttcagtagatttagctattttttcattacatttagctggaatttcatcaattttaggagc
agtaaattttattactactgtaattaatatacgatcttcaggtattacgcttgatcgaat
accattatttgtttgatcagtagtaattactgctgttcttttacttctttctttacctgt
attagctggtgctattactatactattaactgatcgaaatctaaatacttcgttctttga
tcctattggaggaggagatcc
>C1412274mt_Aedes_koreicus_FEM
tttcggagtttgatccggaatagtagggacatctttaagaatcttaattcgaactgaatt
aagacaccctggaatatttattggaaatgatcaagtttataatgttattgtaacagccca
tgcttttattataattttttttatagtaatacctattataattggaggattcggaaattg
attagttcctctaatattaggagccccagatatagccttcccccgaataaataatataag
tttttgaatactacctccctcattaactctactactttcaagaagtatagtagaaaatgg
atctgggacaggatgaactgtttatcctcctctttcttcaggaactgctcatgcaggagc
ctcagtagatttaacaattttttctcttcatttagctggaatttcctctattttaggagc
agtaaattttattacaactgttattaatatacgatctgctggaattactttagatcgatt
acccttatttgtatgatcagttgtaattacagctgtattacttcttttatctttacctgt
tctagccggagcaattactatattattaacagaccgaaatttaaatacttctttctttga
ccctattggaggaggagaccc
>44734mtDNA_Aedes_japonicus_FEM
ttttggtgtttgatccggaatagtaggaacatctttaagaattttaattcgtactgaatt
aagacacccaggaatatttattggaaatgatcaagtttataatgttattgtaacagctca
tgcttttattataattttttttatagttatacctattataattggagggtttggaaattg
actagttcctttaatattaggagctccagatatagctttccctcgaataaataatataag
tttttgaatattacccccttccttaaccttactactttcaagtagaatggtagaaaatgg
atctggaactggatgaactgtttatcctcccctttcttcaggaactgctcatgcaggagc
ttcagtagatttaactattttttctttacatttagccgggatttcctcaattttaggggc
agtaaattttattacgactgtaattaatatacgatctgctggaattactttagaccgact
acctctatttgtatgatctgtagtaattacagctgtattattacttttatctctccctgt
attagctggtgcaattactatattattaactgaccgaaacttaaatacttctttctttga
cccaatcggaggaggagatcc
