# Supplementary material for: Shallow Whole-Genome Sequencing of Aedes japonicus and Aedes koreicus from Italy and an Updated Picture of Their Evolution Based on Mitogenomics and Barcoding
Source: Insects. 2023 Nov 23;14(12):904. doi: 10.3390/insects14120904 (PMC10743467; doi:10.3390/insects14120904)
Supplement: Supplementary file 1 [file insects-14-00904-s001.zip › Supplementary/Aedes_COI_short.aln]

>MK402784.1_Ochlerotatus_caspius_Spain|La_Rioja_La_Rioja_Logrono_Pantano_de_La_Grajera
gaatactacctccttcattaacactactactttcaagtagtatagtggaaaatgggtcaggaacaggatgaacagtttatccacctctttcatctggaactgctcatgcaggagcctcagtagatttaacaattttttctttacatttagcaggagtatcatcaattttaggagcagtaaattttattactactgttattaatatacgatcagcaggaattacattagatcgattacctttatttgtttgatctgttgtaattacagctgtattattacttttatcattacctgtttta
>KM258298.1_Aedes_koreicus_Belgium|Maasmechelen
gaatactgcctccctcattaactttactactttcaagaagtatagtagaaaatgggtctggaacaggatgaactgtttatctctctctttcttcaggaactgcccatgcaggggcctcagtagatttaaccagtttttctcttcaattagccgtaattgcttccattttaggagcagtaaattttattacaactgttattaatatacgatccgctggaattactttagatcgattaccattatttgtatgatcagttgtaattacagctgtactacttcttttatctttacctgtttta
>MK402722.1_Ochlerotatus_caspius_Spain|La_Rioja_La_Rioja_Alfaro_La_Venta
gaatactacctccttcattaacactactactttcaagtagtatagtggaaaatggatcaggaacaggatgaacagtttatccacctctttcatctggaactgctcatgcaggagcctcagtagatttaacaattttttctttacatttagcaggagtatcatcaattttaggagcagtaaattttattactactgttattaatatacgatcagcaggaattacattagatcgattacctttatttgtttgatctgttgtaattacagctgtattattacttttatcattacctgtttta
>MK402721.1_Ochlerotatus_caspius_Spain|La_Rioja_La_Rioja_Logrono_Rio_Iregua
gaatactacctccttcattaacactactactttcaagtagtatagtggaaaatggatcaggaacaggatgaacagtttatccacctctttcatctggaactgctcatgcaggagcctcagtagatttaacaattttttctttacatttagcaggagtatcatcaattttaggagcagtaaattttattactactgttattaatatacgatcagcaggaattacattagatcgattacctttatttgtttgatctgttgtaattacagctgtattattacttttatcattacctgtttta
>MW961305.1_Ochlerotatus_caspius
gaatactacctccttcattaacactactactttcaagtagtatagtggaaaatggatcaggaacaggatgaacagtttatccacctctttcatctggaactgctcatgcaggagcctcagtagatttaacaattttttctttacatttagcaggagtatcatcaattttaggagcagtaaattttattactactgttattaatatacgatcagcaggaattacattagatcgattacctttatttgtttgatctgttgtaattacagctgtattattacttttatcattacctgtttta
>KM258358.1_Ochlerotatus_caspius_Belgium|Ghlin
gaatactacctccttcattaacactactactttcaagtagtatagtggaaaatggatcaggaacaggatgaacagtttatccacctctttcatctggaactgctcatgcaggagcctcagtagatttaacaattttttctttacatttagcaggagtatcatcaattttaggagcagtaaattttattactactgttattaatatacgatcagcaggaattacattagatcgattacctttatttgtttgatctgttgtaattacagctgtattattacttttatcattacctgtttta
>MT708634.1_Ochlerotatus_caspius_Serbia|Stanisic_Sombor
gaatactacctccttcattaacactactactttcaagtagtatagtggaaaatggatcaggaacaggatgaacagtttatccacctctttcatctggaactgctcatgcaggagcctcagtagatttaacaattttttctttacatttagcaggagtatcatcaattttaggagcagtaaattttattactactgttattaatatacgatcagcaggaattacattagatcgattacctttatttgtttgatctgttgtaattacagctgtattattacttttatcattacctgtttta
>MT708630.1_Ochlerotatus_caspius_Serbia|Stanisic_Sombor
gaatactacctccttcattaacactactactttcaagtagtatagtggaaaatggatcaggaacaggatgaacagtttatccacctctttcatctggaactgctcatgcaggagcctcagtagatttaacaattttttctttacatttagcaggagtatcatcaattttaggagcagtaaattttattactactgttattaatatacgatcagcaggaattacattagatcgattacctttatttgtttgatctgttgtaattacagctgtattattacttttatcattacctgtttta
>MK402704.1_Ochlerotatus_caspius_Spain|La_Rioja_La_Rioja_Logrono_Pantano_de_La_Grajera
gaatactacctccttcattaacactactactttcaagtagtatagtggaaaatggatcaggaacaggatgaacagtttatccacctctttcatctggaactgctcatgcaggagcctcagtagatttaacaattttttctttacatttagcaggagtatcatcaattttaggagcagtaaattttattactactgttattaatatacgatcagcaggaattacattagatcgattacctttatttgtttgatctgttgtaattacagctgtattattacttttatcattacctgtttta
>MT708622.1_Ochlerotatus_caspius_Serbia|Stanisic_Sombor
gaatactacctccttcattaacactactactttcaagtagtatagtggaaaatggatcaggaacaggatgaacagtttatccacctctttcatctggaactgctcatgcaggagcctcagtagatttaacaattttttctttacatttagcaggagtatcatcaattttaggagcagtaaattttattactactgttattaatatacgatcagcaggaattacattagatcgattacctttatttgtttgatctgttgtaattacagctgtattattacttttatcattacctgtttta
>KM258366.1_Ochlerotatus_caspius_Belgium|Antwerpen
gaatattacctccttcattaacactactactntcaagtagtatagtggaaaatggatcaggaacaggatgaacagtttatccacctctttcatctggaactgctcatgcaggagcctcagtagatttaacaattttttctttacatttagcaggagtatcgtcaattttaggagcagtaaattttattactactgttattaatatacgatcagcaggaattacattagatcgattacctttatttgtttgatctgttgtaattacagctgtattattacttttatcattacctgtttta
>KM258367.1_Ochlerotatus_caspius_Belgium|Verrebroek
gaatactacctccttcattaacactactactctcaagtagtatagtggaaaatggatcaggaacaggatgaacagtttatccacctctttcatctggaactgctcatgcaggagcctcagtagatttaacaattttttctttacatttagcaggagtatcatcaattttaggagcagtaaattttattactactgttattaatatacgatcagcaggaattacattagatcgattacctttatttgtttgatctgttgtaattacagctgtattattacttttatcattacctgtttta
>MT708646.1_Ochlerotatus_caspius_Serbia|Rusanda_Zrenjanin
gaatactacctccttcattaacactactactttcaagtagtatagtggaaaatggatcaggaacaggatgaacagtttatccacctctttcatctggaactgctcatgcaggagcctcagtagatttaacaattttttctttacatttagcaggagtatcatcaattttaggagcagtaaattttattactactgttattaatatacgatcagcaggaattacattagatcgattacctttatttgtttgatctgttgtaattacagctgtattattacttttatcattacctgtttta
>MT708617.1_Ochlerotatus_caspius_Serbia|Stanisic_Sombor
gaatactacctccttcattaacactactactctcaagtagtatagtggaaaatggatcaggaacaggatgaacagtttatccacctctttcatctggaactgctcatgcaggagcctcagtagatttaacaattttttctttacatttagcaggagtatcatcaattttaggagcagtaaattttattactactgttattaatatacgatcagcaggaattacattagatcgattacctttatttgtttgatctgttgtaattacagctgtattattacttttatcattacctgtttta
>MT708657.1_Ochlerotatus_caspius_Serbia|Stanisic_Sombor
gaatactacctccttcattaacactactactttcaagtagtatagtggaaaatggatcaggaacaggatgaacagtttatccacctctttcatctggaactgctcatgcaggagcctcagtagatttaacaattttttctttacatttagcaggagtatcatcaattttaggagcagtaaattttattactactgttattaatatacgatcagcaggaattacattagatcgattacctttatttgtttgatctgttgtaattacagctgtattattacttttatcattacctgtttta
>MT708642.1_Ochlerotatus_caspius_Serbia|Rusanda_Zrenjanin
gaatactacctccttcattaacactactactttcaagtagtatagtggaaaatgggtcaggaacaggatgaacagtttatccgcctctttcatctggaactgctcatgcaggagcctcagtagatttaacaattttttctttacatttagcaggagtatcatcaattttaggagcagtaaattttattactactgttattaatatacgatcagcaggaattacattagatcgattacctttatttgtttgatctgttgtaattacagctgtattattacttttatcattacctgtttta
>KM258356.1_Ochlerotatus_caspius_Belgium|Bredene
gaatactacctccttcattaacactactactttcaagtagtatagtggaaaatggatcaggaacaggatgaacagtttatccacctctttcatctggaactgctcatgcaggagcctcagtagatttaacaattttttctttacatttagcaggagtatcatcaattttaggagcagtaaattttattactactgttattaatatacgatcagcaggaattacattagatcgattacctttatttgtttgatctgttgtaattacagctgtattattacttttatcattacctgtttta
>MK403217.1_Ochlerotatus_caspius_United_Kingdom|Liverpool_Salt_Marsh
gaatactacctccttcattaacactactactttcaagtagtatagtggaaaatgggtcaggaacaggatgaacagtttatccacctctttcatctggaactgctcatgcaggagcctcagtagatttaacaattttttctttacatttagcaggagtatcatcaattttaggagcagtaaattttattactactgttattaatatacgatcagcaggaattacattagatcgattacctttatttgtttgatctgttgtaattacagctgtattattacttttatcattacctgtttta
>MT708660.1_Ochlerotatus_caspius_Serbia|Rusanda_Zrenjanin
gaatactacctccttcattaacactactactttcaagtagtatagtggaaaatggatcaggaacaggatgaacagtttatccacctctttcatctggaactgctcatgcaggagcctcagtagatttaacaattttttctttacatttagcaggagtatcatcaattttaggagcagtaaattttattactactgttattaatatacgatcagcaggaattacattagatcgattacctttatttgtttgatctgttgtaattacagctgtattattacttttatcattacctgtttta
>MT708658.1_Ochlerotatus_caspius_Serbia|Stanisic_Sombor
gaatactacctccttcattaacactactactttcaagtagtatagtggaaaatggatcaggaacaggatgaacagtttatccacctctttcatctggaactgctcatgcaggagcctcagtagatttaacaattttttctttacatttagcaggagtatcatcaattttaggagcagtaaattttattactactgttattaatatacgatcagcaggaattacattagatcgattacctttatttgtttgatctgttgtaattacagctgtattattacttttatcattacctgtttta
>MT708652.1_Ochlerotatus_caspius_Serbia|Rusanda_Zrenjanin
gaatactacctccttcattaacactactactttcaagtagtatagtggaaaatggatcaggaacaggatgaacagtttatccacctctttcatctggaactgctcatgcaggagcctcagtagatttaacaattttttctttacatttagcaggagtatcatcaattttaggagcagtaaattttattactactgttattaatatacgatcagcaggaattacattagatcgattacctttatttgtttgatctgttgtaattacagctgtattattacttttatcattacctgtttta
>MT708643.1_Ochlerotatus_caspius_Serbia|Rusanda_Zrenjanin
gaatactacctccttcattaacactactactttcaagtagtatagtggaaaatggatcaggaacaggatgaacagtttatccacctctttcatctggaactgctcatgcaggagcctcagtagatttaacaattttttctttacatttagcaggagtatcatcaattttaggagcagtaaattttattactactgttattaatatacgatcagcaggaattacattagatcgattacctttatttgtttgatctgttgtaattacagctgtattattacttttatcattacctgtttta
>MT708640.1_Ochlerotatus_caspius_Serbia|Rusanda_Zrenjanin
gaatactacctccttcattaacactactactttcaagtagtatagtggaaaatggatcaggaacaggatgaacagtttatccacctctttcatctggaactgctcatgcaggagcctcagtagatttaacaattttttctttacatttagcaggagtatcatcaattttaggagcagtaaattttattactactgttattaatatacgatcagcaggaattacattagatcgattacctttatttgtttgatctgttgtaattacagctgtattattacttttatcattacctgtttta
>KM243949.1_Ochlerotatus_caspius_Germany
gaatactacctccttcattaacactactactttcaagtagtatagtggaaaatggatcaggaacaggatgaacagtttatccacctctttcatctggaactgctcatgcaggagcctcagtagatttaacaattttttctttacatttagcaggagtatcatcaattttaggagcagtaaattttattactactgttattaatatacgatcagcaggaattacattagatcgattacctttatttgtttgatctgttgtaattacagctgtattattacttttatcattacctgtttta
>MK403228.1_Ochlerotatus_caspius_United_Kingdom|Liverpool_Salt_Marsh
gaatactacctccttcattaacactactactttcaagtagtatagtggaaaatgggtcaggaacaggatgaacagtttatccacctctttcatctggaactgctcatgcaggagcctcagtagatttaacaattttttctttacatttagcaggagtatcatcaattttaggagcagtaaattttattactactgttattaatatacgatcagcaggaattacattagatcgattacctttatttgtttgatctgttgtaattacagctgtattattacttttatcattacctgtttta
>KM258357.1_Ochlerotatus_caspius_Belgium|Ghlin
gaatactacctccttcattaacactactactttcaagtagtatagtggaaaatgggtcaggaacaggatgaacagtttatccacctctttcatctggaactgctcatgcaggagcctcagtagatttaacaattttttctttacatttagcaggagtatcatcaattttaggagcagtaaattttattactactgttattaatatacgatcagcaggaattacattagatcgattacctttatttgtttgatctgttgtaattacagctgtattattacttttatcattacctgtttta
>MT192972.1_Ochlerotatus_caspius_Spain|Majorca
gaatactacctccttcattaacactactactttcaagtagtatagtggaaaatgggtcaggaacaggatgaacagtttatccacctctttcatctggaactgctcatgcaggagcctcagtagatttaacaattttttctttacatttagcaggagtatcatcaattttaggagcagtaaattttattactactgttattaatatacgatcagcaggaattacattagatcgattacctttatttgtttgatctgttgtaattacagctgtattattacttttatcattacctgtttta
>MK402874.1_Ochlerotatus_caspius_Spain|La_Rioja_La_Rioja_Logrono_Pantano_de_La_Grajera
gaatactacctccttcattaacactactactttcaagtagtatagtggaaaatgggtcaggaacaggatgaacagtttatccacctctttcatctggaactgctcatgcaggagcctcagtagatttaacaattttttctttacatttagcaggagtatcatcaattttaggagcagtaaattttattactactgttattaatatacgatcagcaggaattacattagatcgattacctttatttgtttgatctgttgtaattacagctgtattattgcttttatcattacctgtttta
>MK402832.1_Ochlerotatus_caspius_Spain|Navarra_Navarra_Viana_Embalse_de_Las_Canas
gaatactacctccttcattaacactactactttcaagtagtatagtggaaaatgggtcaggaacagggtgaacagtttatccacctctttcatctggaactgctcatgcaggagcctcagtagatttaacaattttttctttacatttagcaggagtatcatcaattttaggagcagtaaattttattactactgttattaatatacgatcagcaggaattacattagatcgattacctttatttgtttgatctgttgtaattacagctgtattattacttttatcattacctgtttta
>HE997063.1_Ochlerotatus_caspius
gtatactacctccttcattaatactactactttcaagaagtatagtagaaaatggatcaggaacaggatggacagtttatccacctctttcatctggaattgctcatgcaggagcctcagttgatttaacaattttttctttacatttagcaggagtatcatcaattttaggagcagtaaattttattactactattattaatatacgatcagcaggaattacattagatcgattacctttatttgtttgctctgttgtaattacagctgtattattacttttatcattacctgtttta
>KM258354.1_Ochlerotatus_caspius_Belgium|Bredene
gaatactacctccttcattaacactactactttcaagtagtatagtggaaaatggatcaggaacaggatgaacagtttatccacctctttcatctggaactgctcatgcaggagcctcagtagatttaacaattttttctttacatttagcaggagtatcatcaattttaggagcagtaaattttattactactgttattaatatacgatcagcaggaattacattagatcgattacctttatttgtttgatctgttgtaattacagctgtattattacttttatcattacctgtttta
>MK403181.1_Ochlerotatus_caspius_United_Kingdom|Liverpool_Salt_Marsh
gaatactacctccttcattaacactactactttcaagtagtatagtggaaaatgggtcaggaacaggatgaacagtttatccacctctttcatctggaactgctcatgcaggagcctcagtagatttaacaattttttctttacatttagcaggagtatcatcaattttaggagcagtaaattttattactactgttattaatatacgatcagcaggaattacattagatcgattacctttatttgtttgatctgttgtaattacagctgtattattacttttatcattacctgtttta
>KM457569.1_Ochlerotatus_caspius
gaatactacctccttcattaacactactactttcaagtagtatagtggaaaatgggtcaggaacaggatgaacagtttatccacctctttcatctggaactgctcatgcaggagcctcagtagatttaacaattttttctttacatttagcaggagtatcatcaattttaggagcagtaaattttattactactgttattaatatacgatcagcaggaattacattagatcgattacctttatttgtttgatctgttgtaattacagctgtattattacttttatcattacctgtttta
>MT708636.1_Ochlerotatus_caspius_Serbia|Stanisic_Sombor
gaatactacctccttcattaacactactactttcaagtagtatagtggaaaatggatcaggaacaggatgaacagtttatccacctctttcatctggaactgctcatgcaggagcctcagtagatttaacaattttttctttacatttagcaggagtatcatcaattttaggagcagtaaattttattactactgttattaatatacgatcagcaggaattacattagatcgattacctttatttgtttgatctgttgtaattacagctgtattattacttttatcattacctgtttta
>MT192971.1_Ochlerotatus_caspius_Spain|Majorca
gaatactacctccttcattaacactactactttcgagtagtatagtggaaaatgggtcaggaacaggatgaacagtttatccacctctttcatctggaactgctcatgcaggggcctcagtagatttaacaattttttctttacatttagcaggagtatcatcaattttaggagcagtaaattttattactactgttattaatatacgatcagcaggaattacattagatcgattacctttatttgtttgatctgttgtaattacagctgtattattacttttatcattacctgtttta
>KM457568.1_Ochlerotatus_caspius
gaatactacctccgtcattaacactactactttcaagtagtatagtggaaaatgggtcaggaacaggatgaacagtttatccacctctttcatctggaactgctcatgcaggagcctcagtagatttaacaattttttctttacatttagcaggagtatcatcaattttaggagcagtaaattttattactactgttattaatatacgatcagcaggaattacattagatcgattacctttatttgtttgatctgttgtaattacagctgtattattacttttatcattacctgtttta
>MT708661.1_Ochlerotatus_caspius_Serbia|Rusanda_Zrenjanin
gaatactacctccttcattaacactactactttcaagtagtatagtggaaaatggatcaggaacaggatgaacagtttatccacctctttcatctggaactgctcatgcaggagcctcagtagatttaacaattttttctttacatttagcaggagtatcatcaattttaggagcagtaaattttattactactgttattaatatacgatcagcaggaattacattagatcgattacctttatttgtttgatctgttgtaattacagctgtattattacttttatcattacctgtttta
>MG242478.1_Ochlerotatus_caspius
gaatactacctccttcattaacactactactttcaagtagtatagtagaaaatgggtcaggaacaggatgaacagtttatccacctctttcatctggaactgctcatgcaggagcctcagttgatttaacaattttttctttacatttagcaggagtatcatcaattttaggagcagtaaattttattactactgttattaatatacgatcagcaggaattacattagatcgattacctttatttgtttgatctgttgtaattacagctgtattattacttttatcattacctgtttta
>MT708639.1_Ochlerotatus_caspius_Serbia|Rusanda_Zrenjanin
gaatactacctccttcattaacactactactttcaagtagtatagtggaaaatgggtcaggaacagggtgaacagtttatccacctctttcatctggaactgctcatgcaggagcctcagtagatttaacaattttttctttacatttagcaggagtatcatcaattttaggagcagtaaattttattactactgttattaatatacgatcagcaggaattacattagatcgattacctttatttgtttgatctgttgtaattacagctgtattattacttttatcattacctgtttta
>MK962492.1_Ochlerotatus_caspius_Iran
gaatactacctccttcattaacactactactttcaagtagtatagtggaaaatggatcaggaacaggatgaacagtttatccacctctttcatctggaactgctcatgcaggagcctcagtagatttaacaattttttctttacatttagcaggagtatcatcaattttaggagcagtaaattttattactactgttattaatatacgatcagcaggaattacattagatcgattacctttatttgtttgatctgttgtaattacagctgtattattacttttatcattacctgtttta
>MT708627.1_Ochlerotatus_caspius_Serbia|Stanisic_Sombor
gaatactacctccttcattaacactactactttcaagtagtatagtggaaaatggatcaggaacaggatgaacagtttatccacctctttcatctggaactgctcatgcaggagcctcagtagatttaacaattttttctttacatttagcaggagtatcatcaattttaggagcagtaaattttattactactgttattaatatacgatcagcaggaattacattagatcgattacctttatttgtttgatctgttgtaattacagctgtattattacttttatcattacctgtttta
>MT708645.1_Ochlerotatus_caspius_Serbia|Rusanda_Zrenjanin
gaatactacctccttcattaacactactactttcaagtagtatagtggaaaatggatcaggaacaggatgaacagtttatccacctctttcatctggaactgctcatgcaggagcctcagtagatttaacaattttttctttacatttagcaggagtatcatcaattttaggagcagtaaattttattactactgttattaatatacgatcagcaggaattacattagatcgattacctttatttgtttgatctgttgtaattacagctgtattattacttttatcattacctgtttta
>MT708619.1_Ochlerotatus_caspius_Serbia|Stanisic_Sombor
gaatactacctccttcattaacactactactttcaagtagtatagtggaaaatggatcaggaacaggatgaacagtttatccacctctttcatctggaactgctcatgcaggagcctcagtagatttaacaattttttctttacatttagcaggagtatcatcaattttaggagcagtaaattttattactactgttattaatatacgatcagcaggaattacattagatcgattacctttatttgtttgatctgttgtaattacagctgtattattacttttatcattacctgtttta
>MT708654.1_Ochlerotatus_caspius_Serbia|Stanisic_Sombor
gaatactacctccttcattaacactactactttcaagtagtatagtggaaaatggatcaggaacaggatgaacagtttatccacctctttcatctggaactgctcatgcaggagcctcagtagatttaacaattttttctttacatttagcaggagtatcatcaattttaggagcagtaaattttattactactgttattaatatacgatcagcaggaattacattagatcgattacctttatttgtttgatctgttgtaattacagctgtgttattacttttatcattacctgtttta
>MT708633.1_Ochlerotatus_caspius_Serbia|Stanisic_Sombor
gaatactacctccttcattaacactactactctcaagtagtatagtggaaaatgggtcaggaacagggtgaacagtttatccacctctttcatctggaactgctcatgcaggagcctcagtagatttaacaattttttctttacatttagcaggagtatcatcaattttaggagcagtaaattttattactactgttattaatatacgatcagcaggaattacattagatcgattacctttatttgtttgatctgttgtaattacagctgtattattacttttatcattacctgtttta
>MT708637.1_Ochlerotatus_caspius_Serbia|Stanisic_Sombor
gaatactacctccttcattaacactactactttcaagtagtatagtggaaaatgggtcaggaacagggtgaacagtttatccacctctttcatctggaactgctcatgcaggagcctcagtagatttaacaattttttctttacatttagcaggagtatcatcaattttaggagcagtaaattttattactactgttattaatatacgatcagcaggaattacattagatcgattacctttatttgtttgatctgttgtaattacagctgtattattacttttatcattacctgtttta
>GU907922.1_Aedes_japonicus_Canada|Ontario_(ML)_Middlesex__London
gaatattncccccttctttaaccttactactttcaagtagaatggtagaaaatggatctggaactggatgaactgtttatcctcccctttcttcaggaactgctcatgcaggagcttcagtagatttaactattttttctttacatttagccgggatttcctcaattttaggagcagtaaattttattacgactgtaattaatatacgatctgctggaattactttagaccgactacctttatttgtatgatctgtagtaattacagctgtattattacttttatctctccctgtatta
>KF211486.1_Aedes_japonicus_Germany|Extertal
gaatattacccccttccttaaccttactactttcaagtagaatggtagaaaatgggtctggaactggatgaactgtttatcctcccctttcttcaggaactgctcatgcaggagcttcagtagatttaactattttttctttacatttagccgggatttcctcaattttaggggcagtaaattttattacgactgtaattaatatgcgatctgctggaattactttagaccgactacctctatttgtatgatctgtagtaattacagctgtattattacttttatctctccctgtatta
>MN058619.1_Aedes_japonicus_Canada|Maple_Ridge_British_Columbia
gaatattacccccttccttaaccttactactttcaagtagaatggtagaaaatgggtctggaactggatgaactgtttatccccccctttcttcaggaactgctcatgcaggagcttcagtagatttaactattttttctttacatttagccgggatttcctcaattttaggagcagtaaattttattacgactgtaattaatatacgatctgctggaattactttagaccgactacctttatttgtatgatctgtagtaattacagctgtattattacttttatctctccctgtatta
>MN058616.1_Aedes_japonicus_Canada|Saanich_British_Columbia
gaatattacccccttctttaaccttactactttcaagtagaatggtagaaaatggatctggaactggatgaactgtttatcctcccctttcttcaggaactgctcatgcaggagcttcagtagatttaactattttttctttacatttagccgggatttcctcaattttaggagcagtaaattttattacgactgtaattaatatacgatctgctggaattactttagaccgactacctttatttgtatgatctgtagtaattacagctgtattattacttttatctctccctgtatta
>MW553272.1_Aedes_japonicus_Slovakia|Zvolen
gaatattacccccttccttaaccttactactttcaagtagaatggtagaaaatgggtctggaactggatgaactgtttatcctcccctttcttcaggaactgctcatgcaggagcttcagtagatttaactattttttctttacatttagccgggatttcctcaattttaggagcagtaaattttattacgactgtaattaatatacgatctgctggaattactttagaccgactacctttatttgtatgatctgtagtaattacagctgtattattacttttatctctccctgtatta
>MN058624.1_Aedes_japonicus_Canada|Maple_Ridge_British_Columbia
gaatattacccccttccttaaccttactactttcaagtagaatggtagaaaatgggtctggaactggatgaactgtttatcctcccctttcttcaggaactgctcatgcaggagcttcagtagatttaactattttttctttacatttagccgggatttcctcaattttaggggcagtaaattttattacgactgtaattaatatacgatctgctggaattactttagaccgactacctctatttgtatgatctgtagtaattacagctgtattattacttttatctctccctgtatta
>MW514245.1_Aedes_japonicus_Slovakia|Presov
gaatattacccccttccttaaccttactactttcaagtagaatggtagaaaatgggtctggaactggatgaactgtttatcctcccctttcttcaggaactgctcatgcaggagcttcagtagatttaactattttttctttacatttagccgggatttcctcaattttaggagcagtaaattttattacgactgtaattaatatacgatctgctggaattactttagaccgactacctttatttgtatgatctgtagtaattacagctgtattattacttttatctctccctgtatta
>MN058621.1_Aedes_japonicus_Canada|Maple_Ridge_British_Columbia
gaatattacccccttccttaaccttactactttcaagtagaatggtagaaaatgggtctggaactggatgaactgtttatcctcccctttcttcaggaactgctcatgcaggagcttcagtagatttaactattttttctttacatttagccgggatttcctcaattttaggggcagtaaattttattacgactgtaattaatatacgatctgctggaattactttagaccgactacctctatttgtatgatctgtagtaattacagctgtattattacttttatctctccctgtatta
>MN058614.1_Aedes_japonicus_Canada|Saanich_British_Columbia
gaatattacccccttccttaaccttactactttcaagtagaatggtagaaaatgggtctggaactggatgaactgtttatcctcccctttcttcaggaactgctcatgcaggagcttcagtagatttaactattttttctttacatttagccgggatttcctcaattttaggggcagtaaattttattacgactgtaattaatatacgatctgctggaattactttagaccgactacctctatttgtatgatctgtagtaattacagctgtattattacttttatctctccctgtatta
>GU907918.1_Aedes_japonicus_Canada|Ontario_(LG)_LeedsGrenvilleLanark
gaatattacccccttctttaaccttactactttcaagtagaatggtagaaaatggatctggaactggatgaactgtttatcctcccctttcttcaggaactgctcatgcaggagcttcagtagatttaactattttttctttacatttagccgggatttcctcaattttaggagcagtaaattttattacgactgtaattaatatacgatctgctggaattactttagaccgactacctttatttgtatgatctgtagtaattacagctgtattattacttttatctctccctgtatta
>MN058625.1_Aedes_japonicus_Canada|Burnaby_British_Columbia
gaatattacccccttccttaaccttactactttcaagtagaatggtagaaaatggatctggaactggatgaactgtttatcctcccctttcttcaggaactgctcatgcaggagcttcagtagatttaactattttttctttacatttagccgggatttcctcaattttaggagcagtaaattttattacgactgtaattaatatacgatctgctggaattactttagaccgactacctttatttgtatgatctgtagtaattacagctgtattattacttttatctctccctgtatta
>MN058615.1_Aedes_japonicus_Canada|Saanich_British_Columbia
gaatattacccccttccttaaccttactactttcaagtagaatggtagaaaatgggtctggaactggatgaactgtttatcctcccctttcttcaggaactgctcatgcaggagcttcagtagatttaactattttttctttacatttagccgggatttcctcaattttaggggcagtaaattttattacgactgtaattaatatacgatctgctggaattactttagaccgactacctctatttgtatgatctgtagtaattacagctgtattattacttttatctctccctgtatta
>GU907920.1_Aedes_japonicus_Canada|Ontario_(ML)_Middlesex__London
gaatattacccccttctttaaccttactactttcaagtagaatggtagaaaatggatctggaactggatgaactgtttatcctcccctttcttcaggaactgctcatgcaggagcttcagtagatttaactattttttctttacatttagccgggatttcctcaattttaggagcagtaaattttattacgactgtaattaatatacgatctgctggaattactttagaccgactacctttatttgtatgatctgtagtaattacagctgtattattacttttatctctccctgtatta
>GU907921.1_Aedes_japonicus_Canada|Ontario_(ML)_Middlesex__London
gaatattacccccttctttaaccttactactttcaagnagaatggtngaaaatggatctggaactggatgaactgtttatcctcccctttcttcaggaactgctcatgcaggagcttcagtagatttaactattttttctttacatttagccgggatttcctcaattttaggagcagtaaattttattacgactgtaattaatatacgatctgctggaattactttagaccgactacctttatttgtatgatctgtagtaattacagctgtattattacttttatctctccctgtatta
>MK505599.1_Aedes_japonicus_Germany|motorway_5_between_Freiburg_and_Heidelberg
gaatattacccccttccttaaccttactactttcaagtagaatggtagaaaatgggtctggaactggatgaactgtttatcctcccctttcttcaggaactgctcatgcaggagcttcagtagatttaactattttttctttacatttagccgggatttcctcaattttaggagcagtaaattttattacgactgtaattaatatacgatctgctggaattactttagaccgactacctttatttgtatgatctgtagtaattacagctgtattattacttttatctctccctgtatta
>MK505593.1_Aedes_japonicus_Germany|motorway_5_between_Freiburg_and_Heidelberg
gaatattacccccttccttaaccttactactttcaagtagaatggtagaaaatgggtctggaactggatgaactgtttatcctcccctttcttcaggaactgctcatgcaggagcttcagtagatttaactattttttctttacatttagccgggatttcctcaattttaggagcagtaaattttattacgactgtaattaatatacgatctgctggaattactttagaccgactacctttatttgtatgatctgtagtaattacagctgtattattacttttatctctccctgtatta
>KM243953.1_Aedes_japonicus_Germany
gaatattacccccttctttaaccttactactttcaagtagaatggtagaaaatggatctggaactggatgaactgtttatcctcccctttcttcaggaactgctcatgcaggagcttcagtagatttaactattttttctttacatttagccgggatttcctcaattttaggagcagtaaattttattacgactgtaattaatatacgatctgctggaattactttagaccgactacctttatttgtatgatctgtagtaattacagctgtattattacttttatctctccctgtatta
>MN058620.1_Aedes_japonicus_Canada|Maple_Ridge_British_Columbia
gaatattacccccttccttaaccttactactttcaagtagaatggtagaaaatgggtctggaactggatgaactgtttatcctcccctttcttcaggaactgctcatgcaggagcttcagtagatttaactattttttctttacatttagccgggatttcctcaattttaggggcagtaaattttattacgactgtaattaatatacgatctgctggaattactttagaccgactacctctatttgtatgatctgtagtaattacagctgtattattacttttatctctccctgtatta
>GU907919.1_Aedes_japonicus_Canada|Ontario_(ML)_Middlesex__London
gaatattacccccttctttaaccttactactttcaagtagaatggtagaaaatggatctggaactggatgaactgtttatcctcccctttcttcaggaactgctcatgcaggagcttcagtagatttaactattttttctttacatttagccgggatttcctcaattttaggagcagtaaattttattacgactgtaattaatatacgatctgctggaattactttagaccgactacctttatttgtatgatctgtagtaattacagctgtattattacttttatctctccctgtatta
>KP076235.1_Aedes_japonicus_Germany|Neuwied
gaatattacccccttctttaaccttactactttcaagtagaatggtagaaaatggatctggaactggatgaactgtttatcctcccctttcttcaggaactgctcatgcaggagcttcagtagatttaactattttttctttacatttagccggtattccctcacttttaggagcagtaaattttattacgactgtaattaatatacgatctgctggaattactttagaccgactacctttatttgtatgatctgtagtaattaaagctgtattattacttttatctctccctgtatta
>MW553276.1_Aedes_japonicus_Slovakia|Zvolen
gaatattacccccttccttaaccttactactttcaagtagaatggtagaaaatgggtctggaactggatgaactgtttatccccccctttcttcaggaactgctcatgcaggagcttcagtagatttaactattttttctttacatttagccgggatttcctcaattttaggagcagtaaattttattacgactgtaattaatatacgatctgctggaattactttagaccgactacctttatttgtatgatctgtagtaattacagctgtattattacttttatctctccctgtatta
>MW514242.1_Aedes_japonicus_Slovakia|Bratislava
gaatattacccccttccttaaccttactactttcaagtagaatggtagaaaatgggtctggaactggatgaactgtttatccccccctttcttcaggaactgctcatgcaggagcttcagtagatttaactattttttctttacatttagccgggatttcctcaattttaggagcagtaaattttattacgactgtaattaatatacgatctgctggaattactttagaccgactacctttatttgtatgatctgtagtaattacagctgtattattacttttatctctccctgtatta
>MW514241.1_Aedes_japonicus_Slovakia|Bratislava
gaatattacccccttccttaaccttactactttcaagtagaatggtagaaaatggrtctggaactggatgaactgtttatcctcccctttcttcaggaactgctcatgcaggagcttcagtagatttaactattttttctttacatttagccgggatttcctcaattttaggagcagtaaattttattacgactgtaattaatatacgatctgctggaattactttagaccgactacctttatttgtatgatctgtagtaattacagctgtattattacttttatctctccctgtatta
>MW514240.1_Aedes_japonicus_Slovakia|Bratislava
gaatattacccccttccttaaccttactactttcaagtagaatggtagaaaatgggtctggaactggatgaactgtttatccccccctttcttcaggaactgctcatgcaggagcttcagtagatttaactattttttctttacatttagccgggatttcctcaattttaggagcagtaaattttattacgactgtaattaatatacgatctgctggaattactttagaccgactacctttatttgtatgatctgtagtaattacagctgtattattacttttatctctccctgtatta
>KF211497.1_Aedes_japonicus_Germany|Bad_Muender
gaatattacccccttctttaaccttactactttcaagtagaatggtagaaaatggatctggaactggatgaactgtttatcctcccctttcttcaggaactgctcatgcaggagcttcagtagatttaactattttttctttacatttagccgggatttcctcaattttaggagcagtaaattttattacgactgtaattaatatacgatctgctggaattactttagaccgactacctttatttgtatgatctgtagtaattacagctgtattattacttttatctctccctgtatta
>KF211496.1_Aedes_japonicus_Germany|Sarstedt
gaatattacccccttctttaaccttactactttcaagtagaatggtagaaaatggatctggaactggatgaactgtttatcctcccctttcttcaggaactgctcatgcaggagcttcagtagatttaactattttttctttacatttagccgggatttcctcaattttaggagcagtaaattttattacgactgtaattaatatacgatctgctggaattactttagaccgactacctttatttgtatgatctgtagtaattacagctgtattattacttttatctctccctgtatta
>KF211495.1_Aedes_japonicus_Germany|Extertal
gaatattacccccttctttaaccttactactttcaagtagaatggtagaaaatggatctggaactggatgaactgtttatcctcccctttcttcaggaactgctcatgcaggagcttcagtagatttaactattttttctttacatttagccgggatttcctcaattttaggagcagtaaattttattacgactgtaattaatatacgatctgctggaattactttagaccgactacctttatttgtatgatctgtagtaattacagctgtattattacttttatctctccctgtatta
>KM457585.1_Aedes_japonicus
gaatattacccccttctttaaccttactactttcaagtagaatggtagaaaatggatctggaactggatgaactgtttatcctcccctttcttcaggaactgctcatgcaggagcttcagtagatttaactattttttctttacatttagccgggatttcctcaattttaggagcagtaaattttattacgactgtaattaatatacgatctgctggaattactttagaccgactacctttatttgtatgatctgtagtaattacagctgtattattacttttatctctccctgtatta
>MW553275.1_Aedes_japonicus_Slovakia|Straze
gaatattacccccttccttaaccttactactttcaagtagaatggtagaaaatgggtctggaactggatgaactgtttatcctcccctttcttcaggaactgctcatgcaggagcttcagtagatttaactattttttctttacatttagccgggatttcctcaattttaggagcagtaaattttattacgactgtaattaatatacgatctgctggaattactttagaccgactacctttatttgtatgatctgtagtaattacagctgtattattacttttatctctccctgtatta
>MW553274.1_Aedes_japonicus_Slovakia|Zvolen
gaatattacccccttccttaaccttactactttcaagtagaatggtagaaaatggrtctggaactggatgaactgtttatcctcccctttcttcaggaactgctcatgcaggagcttcagtagatttaactattttttctttacatttagccgggatttcctcaattttaggagcagtaaattttattacgactgtaattaatatacgatctgctggaattactttagaccgactacctttatttgtatgatctgtagtaattacagctgtattattacttttatctctccctgtatta
>JX259645.1_Aedes_japonicus_USA|Massachusetts_Worcester_County_Harvard_Forest
gaatattacccccttctttaaccttactactttcaagtagaatggtagaaaatggatctggaactggatgaactgtttatcctcccctttcttcaggaactgctcatgcaggagcttcagtagatttaactattttttctttacatttagccgggatttcctcaattttaggagcagtaaattttattacgactgtaattaatatacgatctgctggaattactttagaccgactacctttatttgtatgatctgtagtaattacagctgtattattacttttatctctccctgtatta
>MW553271.1_Aedes_japonicus_Slovakia|Zvolen
gaatattacccccttccttaaccttactactttcaagtagaatggtagaaaatgggtctggaactggatgaactgtttatccccccctttcttcaggaactgctcatgcaggagcttcagtagatttaactattttttctttacatttagccgggatttcctcaattttaggagcagtaaattttattacgactgtaattaatatacgatctgctggaattactttagaccgactacctttatttgtatgatctgtagtaattacagctgtattattacttttatctctccctgtatta
>MW553273.1_Aedes_japonicus_Slovakia|Zvolen
gaatattacccccttccttaaccttactactttcaagtagaatggtagaaaatgggtctggaactggatgaactgtttatccccccctttcttcaggaactgctcatgcaggagcttcagtagatttaactattttttctttacatttagccgggatttcctcaattttaggagcagtaaattttattacgactgtaattaatatacgatctgctggaattactttagaccgactacctttatttgtatgatctgtagtaattacagctgtattattacttttatctctccctgtatta
>KF874599.1_Aedes_japonicus_France|HautRhin
gaatattacccccttccttaaccttactactttcaagtagaatggtagaaaatggatctggaactggatgaactgtttatcctcccctttcttcaggaactgctcatgcaggagcttcagtagatttaactattttttctttacatttagccgggatttcctcaattttaggagcagtaaattttattacgactgtaattaatatgcgatctgctggaattactttagaccgactacctttatttgtatgatctgtagtaattacagctgtattattacttttatctctccctgtatta
>KF874598.1_Aedes_japonicus_France|HautRhin
gaatattacccccttccttaaccttactactttcaagtagaatggtagaaaatggatctggaactggatgaactgtttatcctcccctttcttcaggaactgctcatgcaggagcttcagtagatttaactattttttctttacatttagccgggatttcctcaattttaggagcagtaaattttattacgactgtaattaatatgcgatctgctggaattactttagaccgactacctttatttgtatgatctgtagtaattacagctgtattattacttttatctctccctgtatta
>KF874596.1_Aedes_japonicus_France|HautRhin
gaatattacccccttccttaaccttactactttcaagtagaatggtagaaaatggatctggaactggatgaactgtttatcctcccctttcttcaggaactgctcatgcaggagcttcagtagatttaactattttttctttacatttagccgggatttcctcaattttaggagcagtaaattttattacgactgtaattaatatgcgatctgctggaattactttagaccgactacctttatttgtatgatctgtagtaattacagctgtattattacttttatctctccctgtatta
>KF874593.1_Aedes_japonicus_France|HautRhin
gaatattacccccttccttaaccttactactttcaagtagaatggtagaaaatggatctggaactggatgaactgtttatcctcccctttcttcaggaactgctcatgcaggagcttcagtagatttaactattttttctttacatttagccgggatttcctcaattttaggagcagtaaattttattacgactgtaattaatatgcgatctgctggaattactttagaccgactacctttatttgtatgatctgtagtaattacagctgtattattacttttatctctccctgtatta
>KF874592.1_Aedes_japonicus_France|HautRhin
gaatattacccccttccttaaccttactactttcaagtagaatggtagaaaatggatctggaactggatgaactgtttatcctcccctttcttcaggaactgctcatgcaggagcttcagtagatttaactattttttctttacatttagccgggatttcctcaattttaggagcagtaaattttattacgactgtaattaatatgcgatctgctggaattactttagaccgactacctttatttgtatgatctgtagtaattacagctgtattattacttttatctctccctgtatta
>MN058629.1_Aedes_japonicus_Canada|Burnaby_British_Columbia
gaatattacccccttccttaaccttactactttcaagtagaatggtagaaaatgggtctggaactggatgaactgtttatcctcccctttcttcaggaactgctcatgcaggagcttcagtagatttaactattttttctttacatttagccgggatttcctcaattttaggagcagtaaattttattacgactgtaattaatatacgatctgctggaattactttagaccgactacctctatttgtatgatctgtagtaattacagctgtattattacttttatctctccctgtatta
>MN058627.1_Aedes_japonicus_Canada|Burnaby_British_Columbia
gaatattacccccttccttaaccttactactttcaagtagaatggtagaaaatgggtctggaactggatgaactgtttatcctcccctttcttcaggaactgctcatgcaggagcttcagtagatttaactattttttctttacatttagccgggatttcctcaattttaggagcagtaaattttattacgactgtaattaatatacgatctgctggaattactttagaccgactacctctatttgtatgatctgtagtaattacagctgtattattacttttatctctccctgtatta
>MN058623.1_Aedes_japonicus_Canada|Maple_Ridge_British_Columbia
gaatattacccccttccttaaccttactactttcaagtagaatggtagaaaatgggtctggaactggatgaactgtttatcctcccctttcttcaggaactgctcatgcaggagcttcagtagatttaactattttttctttacatttagccgggatttcctcaattttaggagcagtaaattttattacgactgtaattaatatacgatctgctggaattactttagaccgactacctctatttgtatgatctgtagtaattacagctgtattattacttttatctctccctgtatta
>MW194076.1_Aedes_japonicus_Hungary
gaatattacccccttctttaaccttactactttcaagtagaatggtagaaaatggatctggaactggatgaactgtttatcctcccctttcttcaggaactgctcatgcaggagcttcagtagatttaactattttttctttacatttagccgggatttcctcaattttaggagcagtaaattttattacgactgtaattaatatacgatctgctggaattactttagaccgactacctttatttgtatgatctgtagtaattacagctgtattattacttttatctctccctgtatta
>MN058622.1_Aedes_japonicus_Canada|Maple_Ridge_British_Columbia
gaatattacccccttccttaaccttactactttcaagtagaatggtagaaaatgggtctggaactggatgaactgtttatcctcccctttcttcaggaactgctcatgcaggagcttcagtagatttaactattttttctttacatttagccgggatttcctcaattttaggggcagtaaattttattacgactgtaattaatatacgatctgctggaattactttagaccgactacctctatttgtatgatctgtagtaattacagctgtattattacttttatctctccctgtatta
>JX888981.1_Aedes_japonicus_Germany|Huerth
gaatattacccccttccttaaccttactactttcaagtagaatggtagaaaatgggtctggaactggatgaactgtttatcctcccctttcttcaggaactgctcatgcaggagcttcagtagatttaactattttttctttacatttagccgggatttcctcaattttaggagcagtaaattttattacgactgtaattaatatacgatctgctggaattactttagaccgactacctttatttgtatgatctgtagtaattacagctgtattattacttttatctctccctgtatta
>JX888957.1_Aedes_japonicus_Germany|Bonn
gaatattacccccttccttaaccttactactttcaagtagaatggtagaaaatgggtctggaactggatgaactgtttatcctcccctttcttcaggaactgctcatgcaggagcttcagtagatttaactattttttctttacatttagccgggatttcctcaattttaggagcagtaaattttattacgactgtaattaatatacgatctgctggaattactttagaccgactacctttatttgtatgatctgtagtaattacagctgtattattacttttatctctccctgtatta
>MN058618.1_Aedes_japonicus_Canada|Maple_Ridge_British_Columbia
gaatattacccccttccttaaccttactactttcaagtagaatggtagaaaatgggtctggaactggatgaactgtttatcctcccctttcttcaggaactgctcatgcaggagcttcagtagatttaactattttttctttacatttagccgggatttcctcaattttaggggcagtaaattttattacgactgtaattaatatacgatctgctggaattactttagaccgactacctctatttgtatgatctgtagtaattacagctgtattattacttttatctctccctgtatta
>MN058617.1_Aedes_japonicus_Canada|Saanich_British_Columbia
gaatattacccccttccttaaccttactactttcaagtagaatggtagaaaatgggtctggaactggatgaactgtttatcctcccctttcttcaggaactgctcatgcaggagcttcagtagatttaactattttttctttacatttagccgggatttcctcaattttaggggcagtaaattttattacgactgtaattaatatacgatctgctggaattactttagaccgactacctctatttgtatgatctgtagtaattacagctgtattattacttttatctctccctgtatta
>JX888990.1_Aedes_japonicus_Germany|Bonn
gaatattacccccttctttaaccttactactttcaagtagaatggtagaaaatggatctggaactggatgaactgtttatcctcccctttcttcaggaactgctcatgcaggagcttcagtagatttaactattttttctttacatttagccgggatttcctcaattttaggagcagtaaattttattacgactgtaattaatatacgatctgctggaattactttagaccgactacctttatttgtatgatctgtagtaattacagctgtattattacttttatctctccctgtatta
>JX888987.1_Aedes_japonicus_Germany|Hennef
gaatattacccccttctttaaccttactactttcaagtagaatggtagaaaatggatctggaactggatgaactgtttatcctcccctttcttcaggaactgctcatgcaggagcttcagtagatttaactattttttctttacatttagccgggatttcctcaattttaggagcagtaaattttattacgactgtaattaatatacgatctgctggaattactttagaccgactacctttatttgtatgatctgtagtaattacagctgtattattacttttatctctccctgtatta
>MK505605.1_Aedes_japonicus_Germany|motorway_5_between_Freiburg_and_Heidelberg
gaatattacccccttccttaaccttactactttcaagtagaatggtagaaaatgggtctggaactggatgaactgtttatcctcccctttcttcaggaactgctcatgcaggagcttcagtagatttaactattttttctttacatttagccgggatttcctcaattttaggagcagtaaattttattacgactgtaattaatatacgatctgctggaattactttagaccgactacctttatttgtatgatctgtagtaattacagctgtattattacttttatctctccctgtatta
>KM457592.1_Aedes_japonicus
gaatattacccccttccttaaccttactactttcaagtagaatggtagaaaatgggtctggaactggatgaacagtttatcctcccctttcttcaggaactgctcatgcaggagcttcagtagatttaactattttttctttacatttagccgggatttcctcaattttaggagcagtaaattttattacgactgtaattaatatacgatctgctggaattactttagaccgactacctttatttgtatgatctgtagtaattacagctgtattattacttttatctctccctgtatta
>KM457582.1_Aedes_japonicus
gaatattacccccttccttaaccttactactttcaagtagaatggtagaaaatgggtctggaactggatgaacwgtttatcctcccctttcttcaggaactgctcatgcaggagcttcagtagatttaactattttttctttacatttagccgggatttcctcaattttaggagcagtaaattttattacgactgtaattaatatacgatctgctggaattactttagaccgactacctttatttgtatgatctgtagtaattacagctgtattattacttttatctctccctgtatta
>MK505588.1_Aedes_japonicus_Germany|motorway_5_between_Freiburg_and_Heidelberg
gaatattacccccttccttaaccttactactttcaagtagaatggtagaaaatgggtctggaactggatgaactgtttatcctcccctttcttcaggaactgctcatgcaggagcttcagtagatttaactattttttctttacatttagccgggatttcctcaattttaggagcagtaaattttattacgactgtaattaatatacgatctgctggaattactttagaccgactacctttatttgtatgatctgtagtaattacagctgtattattacttttatctctccctgtatta
>MK505574.1_Aedes_japonicus_Germany|motorway_5_between_Freiburg_and_Heidelberg
gaatattacccccttccttaaccttactactttcaagtagaatggtagaaaatgggtctggaactggatgaactgtttatcctcccctttcttcaggaactgctcatgcaggagcttcagtagatttaactattttttctttacatttagccgggatttcctcaattttaggagcagtaaattttattacgactgtaattaatatacgatctgctggaattactttagaccgactacctttatttgtatgatctgtagtaattacagctgtattattacttttatctctccctgtatta
>MK505568.1_Aedes_japonicus_Germany|motorway_5_between_Freiburg_and_Heidelberg
gaatattacccccttccttaaccttactactttcaagtagaatggtagaaaatgggtctggaactggatgaactgtttatcctcccctttcttcaggaactgctcatgcaggagcttcagtagatttaactattttttctttacatttagccgggatttcctcaattttaggagcagtaaattttattacgactgtaattaatatacgatctgctggaattactttagaccgactacctttatttgtatgatctgtagtaattacagctgtattattacttttatctctccctgtatta
>GQ254794.1_Aedes_japonicus_USA
gaatattacccccttccttaaccttactactttcaagtagaatggtagaaaatgggtctggaactggatgaactgtttatcctcccctttcttcaggaactgctcatgcaggagcttcagtagatttaactattttttctttacatttagccgggatttcctcaattttaggagcagtaaattttattacgactgtaattaatatacgatctgctggaattactttagaccgactacctttatttgtatgatctgtagtaattacagctgtattattacttttatctctccctgtatta
>JX259643.1_Aedes_japonicus_USA|Massachusetts_Worcester_County_Harvard_Forest
gaatattacccccttccttaaccttactactttcaagtagaatggtagaaaatgggtctggaactggatgaactgtttatcctcccctttcttcaggaactgctcatgcaggagcttcagtagatttaactattttttctttacatttagccgggatttcctcaattttaggagcagtaaattttattacgactgtaattaatatacgatctgctggaattactttagaccgactacctttatttgtatgatctgtagtaattacagctgtattattacttttatctctccctgtatta
>JX259639.1_Aedes_japonicus_USA|Massachusetts_Worcester_County_Harvard_Forest
gaatattacccccttccttaaccttactactttcaagtagaatggtagaaaatgggtctggaactggatgaactgtttatcctcccctttcttcaggaactgctcatgcaggagcttcagtagatttaactattttttctttacatttagccgggatttcctcaattttaggagcagtaaattttattacgactgtaattaatatacgatctgctggaattactttagaccgactacctttatttgtatgatctgtagtaattacagctgtattattacttttatctctccctgtatta
>MK372911.1_Aedes_japonicus_USA|Marshall_County_AL
gaatattacccccttccttaaccttactactttcaagtagaatggtagaaaatgggtctggaactggatgaactgtttatcctcccctttcttcaggaactgctcatgcaggagcttcagtagatttaactattttttctttacatttagccgggatttcctcaattttaggagcagtaaattttattacgactgtaattaatatacgatctgctggaattactttagaccgactacctttatttgtatgatctgtagtaattacagctgtattattacttttatctctccctgtatta
>HQ978778.1_Aedes_japonicus_USA|Massachusetts
gaatattacccccttccttaaccttactactttcaagtagaatggtagaaaatgggtctggaactggatgaactgtttatcctcccctttcttcaggaactgctcatgcaggagcttcagtagatttaactattttttctttacatttagccgggatttcctcaattttaggagcagtaaattttattacgactgtaattaatatacgatctgctggaattactttagaccgactacctttatttgtatgatctgtagtaattacagctgtattattacttttatctctccctgtatta
>KF211501.1_Aedes_japonicus_Germany|Bad_Muender
gaatattacccccttctttaaccttactactttcaagtagaatggtagaaaatggatctggaactggatgaactgtttatcctcccctttcttcaggaactgctcatgcaggagcttcagtagatttaactattttttctttacatttagccgggatttcctcaattttaggagcagtaaattttattacgactgtaattaatatacgatctgctggaattactttagaccgactacctttatttgtatgatctgtagtaattacagctgtattattacttttatctctccctgtatta
>KF211500.1_Aedes_japonicus_Germany|Porta_Westfalica
gaatattacccccttctttaaccttactactttcaagtagaatggtagaaaatggatctggaactggatgaactgtttatcctcccctttcttcaggaactgctcatgcaggagcttcagtagatttaactattttttctttacatttagccgggatttcctcaattttaggagcagtaaattttattacgactgtaattaatatacgatctgctggaattactttagaccgactacctttatttgtatgatctgtagtaattacagctgtattattacttttatctctccctgtatta
>KF211499.1_Aedes_japonicus_Germany|Barsinghausen
gaatattacccccttctttaaccttactactttcaagtagaatggtagaaaatggatctggaactggatgaactgtttatcctcccctttcttcaggaactgctcatgcaggagcttcagtagatttaactattttttctttacatttagccgggatttcctcaattttaggagcagtaaattttattacgactgtaattaatatacgatctgctggaattactttagaccgactacctttatttgtatgatctgtagtaattacagctgtattattacttttatctctccctgtatta
>KF211498.1_Aedes_japonicus_Germany|Rodenberg
gaatattacccccttctttaaccttactactttcaagtagaatggtagaaaatggatctggaactggatgaactgtttatcctcccctttcttcaggaactgctcatgcaggagcttcagtagatttaactattttttctttacatttagccgggatttcctcaattttaggagcagtaaattttattacgactgtaattaatatacgatctgctggaattactttagaccgactacctttatttgtatgatctgtagtaattacagctgtattattacttttatctctccctgtatta
>MK505587.1_Aedes_japonicus_Germany|motorway_5_between_Freiburg_and_Heidelberg
gaatattacccccttctttaaccttactactttcaagtagaatggtagaaaatggatctggaactggatgaactgtttatcctcccctttcttcaggaactgctcatgcaggagcttcagtagatttaactattttttctttacatttagccgggatttcctcaattttaggagcagtaaattttattacgactgtaattaatatacgatctgctggaattactttagaccgactacctttatttgtatgatctgtagtaattacagctgtattattacttttatctctccctgtatta
>GQ254797.1_Aedes_japonicus_USA
gaatattacccccttctttaaccttactactttcaagtagaatggtagaaaatggatctggaactggatgaactgtttatcctcccctttcttcaggaactgctcatgcaggagcttcagtagatttaactattttttctttacatttagccgggatttcctcaattttaggagcagtaaattttattacgactgtaattaatatacgatctgctggaattactttagaccgactacctttatttgtatgatctgtagtaattacagctgtattattacttttatctctccctgtatta
>KM457594.1_Aedes_japonicus
gaatattacccccttctttaaccttactactttcaagtagaatggtagaaaatggatctggaactggatgaactgtttatcctcccctttcttcaggaactgctcatgcaggagcttcagtagatttaactattttttctttacatttagccgggatttcctcaattttaggagcagtaaattttattacgactgtaattaatatacgatctgctggaattactttagaccgactacctttatttgtatgatctgtagtaattacagctgtattattacttttatctctccctgtatta
>AB690836.1_Aedes_japonicus
gaatattacccccttccttaaccttactactttcaagtagaatggtagaaaatgggtctggaactggatgaactgtttatccccccctttcttcaggaactgctcatgcaggagcttcagtagatttaactattttttctttacatttagccgggatttcctcaattttaggagcagtaaattttattacgactgtaattaatatacgatctgctggaattactttagaccgactacctttatttgtatgatctgtagtaattacagctgtattattacttttatctctccctgtatta
>MZ444616.1_Aedes_japonicus_Spain|Basque_Country
gaatattacccccttccttaaccttactactttcaagtagaatggtagaaaatgggtctggaactggatgaactgtttatcctcccctttcttcaggaactgctcatgcaggagcttcagtagatttaactattttttctttacatttagccgggatttcctcaattttaggggcagtaaattttattacgactgtaattaatatgcgatctgctggaattactttagaccgactacctctatttgtatgatctgtagtaattacagctgtattattacttttatctctccctgtatta
>MT418506.1_Aedes_japonicus_Belgium|Havelange
gaatattacccccttccttaaccttactactttcaagtagaatggtagaaaatgggtctggaactggatgaactgtttatcctcccctttcttcaggaactgctcatgcaggagcttcagtagatttaactattttttctttacatttagccgggatttcctcaattttaggggcagtaaattttattacgactgtaattaatatgcgatctgctggaattactttagaccgactacctctatttgtatgatctgtagtaattacagctgtattattacttttatctctccctgtatta
>MT418505.1_Aedes_japonicus_Belgium|Havelange
gaatattacccccttccttaaccttactactttcaagtagaatggtagaaaatgggtctggaactggatgaactgtttatcctcccctttcttcaggaactgctcatgcaggagcttcagtagatttaactattttttctttacatttagccgggatttcctcaattttaggggcagtaaattttattacgactgtaattaatatgcgatctgctggaattactttagaccgactacctctatttgtatgatctgtagtaattacagctgtattattacttttatctctccctgtatta
>JX259644.1_Aedes_japonicus_USA|Massachusetts_Worcester_County_Harvard_Forest
gaatattacccccttctttaaccttactactttcaagtagaatggtagaaaatggatctggaactggatgaactgtttatcctcccctttcttcaggaactgctcatgcaggagcttcagtagatttaactattttttctttacatttagccgggatttcctcaattttaggagcagtaaattttattacgactgtaattaatatacgatctgctggaattactttagaccgactacctttatttgtatgatctgtagtaattacagctgtattattacttttatctctccctgtatta
>MN058626.1_Aedes_japonicus_Canada|Burnaby_British_Columbia
gaatattacccccttccttaaccttactactttcaagtagaatggtagaaaatggatctggaactggatgaactgtttatcctcccctttcttcaggaactgctcatgcaggagcttcagtagatttaactattttttctttacatttagccgggatttcctcaattttaggagcagtaaattttattacgactgtaattaatatacgatctgctggaattactttagaccgactacctttatttgtatgatctgtagtaattacagctgtattattacttttatctctccctgtatta
>JX259641.1_Aedes_japonicus_USA|Massachusetts_Worcester_County_Harvard_Forest
gaatattacccccttctttaaccttactactttcaagtagaatggtagaaaatggatctggaactggatgaactgtttatcctcccctttcttcaggaactgctcatgcaggagcttcagtagatttaactattttttctttacatttagccgggatttcctcaattttaggagcagtaaattttattacgactgtaattaatatacgatctgctggaattactttagaccgactacctttatttgtatgatctgtagtaattacagctgtattattacttttatctctccctgtatta
>MN058628.1_Aedes_japonicus_Canada|Burnaby_British_Columbia
gaatattacccccttccttaaccttactactttcaagtagaatggtagaaaatgggtctggaactggatgaactgtttatcctcccctttcttcaggaactgctcatgcaggagcttcagtagatttaactattttttctttacatttagccgggatttcctcaattttaggagcagtaaattttattacgactgtaattaatatacgatctgctggaattactttagaccgactacctttatttgtatgatctgtagtaattacagctgtattattacttttatctctccctgtatta
>KF211488.1_Aedes_japonicus_Germany|Porta_Westfalica
gaatattacccccttccttaaccttactactttcaagtagaatggtagaaaatgggtctggaactggatgaactgtttatcctcccctttcttcaggaactgctcatgcaggagcttcagtagatttaactattttttctttacatttagccgggatttcctcaattttaggggcagtaaattttattacgactgtaattaatatgcgatctgctggaattactttagaccgactacctctatttgtatgatctgtagtaattacagctgtattattacttttatctctccctgtatta
>KF211487.1_Aedes_japonicus_Germany|Barsinghausen
gaatattacccccttccttaaccttactactttcaagtagaatggtagaaaatgggtctggaactggatgaactgtttatcctcccctttcttcaggaactgctcatgcaggagcttcagtagatttaactattttttctttacatttagccgggatttcctcaattttaggggcagtaaattttattacgactgtaattaatatgcgatctgctggaattactttagaccgactacctctatttgtatgatctgtagtaattacagctgtattattacttttatctctccctgtatta
>JX888973.1_Aedes_japonicus_Germany|Koenigswinter
gaatattacccccttccttaaccttactactttcaagtagaatggtagaaaatgggtctggaactggatgaactgtttatcctcccctttcttcaggaactgctcatgcaggagcttcagtagatttaactattttttctttacatttagccgggatttcctcaattttaggggcagtaaattttattacgactgtaattaatatgcgatctgctggaattactttagaccgactacctctatttgtatgatctgtagtaattacagctgtattattacttttatctctccctgtatta
>KF874597.1_Aedes_japonicus_France|HautRhin
gaatattacccccttccttaaccttactactttcaagtagaatggtagaaaatggatctggaactggatgaactgtttatcctcccctttcttcaggaactgctcatgcaggagcttcagtagatttaactattttttctttacatttagccgggatttcctcaattttaggagcagtaaattttattacgactgtaattaatatgcgatctgctggaattactttagaccgactacctttatttgtatgatctgtagtaattacagctgtattattacttttatctctccctgtatta
>KF874595.1_Aedes_japonicus_France|HautRhin
gaatattacccccttccttaaccttactactttcaagtagaatggtagaaaatgggtctggaactggatgaactgtttatccccccctttcttcaggaactgctcatgcaggagcttcggtagatttaactattttttctttacatttagccgggatttcctcaattttaggagcagtaaattttattacgactgtaattaatatacgatctgctggaattactttagaccgattacctttatttgtatgatctgtagtaattacagctgtattattacttttatctctccctgtatta
>KF874594.1_Aedes_japonicus_France|HautRhin
gaatattacccccttccttaaccttactactttcaagtagaatggtagaaaatgggtctggaactggatgaactgtttatccccccctttcttcaggaactgctcatgcaggagcttcggtagatttaactattttttctttacatttagccgggatttcctcaattttaggagcagtaaattttattacgactgtaattaatatacgatctgctggaattactttagaccgattacctttatttgtatgatctgtagtaattacagctgtattattacttttatctctccctgtatta
>KF211482.1_Aedes_japonicus_Germany|Springe
gaatattacccccttccttaaccttactactttcaagtagaatggtagaaaatgggtctggaactggatgaactgtttatcctcccctttcttcaggaactgctcatgcaggagcttcagtagatttaactattttttctttacatttagccgggatttcctcaattttaggggcagtaaattttattacgactgtaattaatatgcgatctgctggaattactttagaccgactacctctatttgtatgatctgtagtaattacagctgtattattacttttatctctccctgtatta
>KF211481.1_Aedes_japonicus_Germany|Extertal
gaatattacccccttccttaaccttactactttcaagtagaatggtagaaaatgggtctggaactggatgaactgtttatcctcccctttcttcaggaactgctcatgcaggagcttcagtagatttaactattttttctttacatttagccgggatttcctcaattttaggggcagtaaattttattacgactgtaattaatatgcgatctgctggaattactttagaccgactacctctatttgtatgatctgtagtaattacagctgtattattacttttatctctccctgtatta
>KF211480.1_Aedes_japonicus_Germany|Sarstedt
gaatattacccccttccttaaccttactactttcaagtagaatggtagaaaatgggtctggaactggatgaactgtttatcctcccctttcttcaggaactgctcatgcaggagcttcagtagatttaactattttttctttacatttagccgggatttcctcaattttaggggcagtaaattttattacgactgtaattaatatgcgatctgctggaattactttagaccgactacctctatttgtatgatctgtagtaattacagctgtattattacttttatctctccctgtatta
>MW829519.1_Aedes_japonicus_South_Korea
gaatattacccccttccttaaccttactactttcaagtagaatggtagaaaatgggtctggaactggatgaactgtttatccccccctttcttcaggaactgctcatgcaggagcttcagtagatttaactattttttctttgcatttagccggaatttcctcaattttaggagcagtaaattttattacgactgtaattaatatacgatctgctggaattactttagaccgactacctttatttgtatgatcagtagtaattacagctgtattattacttttatctcttcctgtatta
>JX888993.1_Aedes_japonicus_Germany|Breisach
gaatattacccccttccttaaccttactactttcaagtagaatggtagaaaatgggtctggaactggatgaactgtttatccccccctttcttcaggaactgctcatgcaggagcttcagtagatttaactattttttctttacatttagccgggatttcctcaattttaggagcagtaaattttattacgactgtaattaatatacgatctgctggaattactttagaccgactacctttatttgtatgatctgtagtaattacagctgtattattacttttatctctccctgtatta
>JX888992.1_Aedes_japonicus_Germany|Altbach
gaatattacccccttccttaaccttactactttcaagtagaatggtagaaaatgggtctggaactggatgaactgtttatccccccctttcttcaggaactgctcatgcaggagcttcagtagatttaactattttttctttacatttagccgggatttcctcaattttaggagcagtaaattttattacgactgtaattaatatacgatctgctggaattactttagaccgactacctttatttgtatgatctgtagtaattacagctgtattattacttttatctctccctgtatta
>KP076238.1_Aedes_japonicus_Germany|Koblenz
gaatattacccccttccttaaccttactactttcaagtagaatggtagaaaatgggtctggaactggatgaactgtttatcctcccctttcttcaggaactgctcatgcaggagcttcagtagatttaactattttttctttacatttagccgggatttcctcaattttaggagcagtaaattttattacgactgtaattaatatacgatctgctggaattactttagaccgactacctttatttgtatgatctgtagtaattacagctgtattattacttttatctctccctgtatta
>KP076234.1_Aedes_japonicus_Germany|Hoesslingswart
gaatattacccccttccttaaccttactactttcaagtagaatggtagaaaatgggtctggaactggatgaactgtttatcctcccctttcttcaggaactgctcatgcaggagcttcagtagatttaactattttttctttacatttagccgggatttcctcaattttaggagcagtaaattttattacgactgtaattaatatacgatctgctggaattactttagaccgactacctttatttgtatgatctgtagtaattacagctgtattattacttttatctctccctgtatta
>KP076233.1_Aedes_japonicus_Germany|Hoesslingswart
gaatattacccccttccttaaccttactactttcaagtagaatggtagaaaatgggtctggaactggatgaactgtttatcctcccctttcttcaggaactgctcatgcaggagcttcagtagatttaactattttttctttacatttagccgggatttcctcaattttaggagcagtaaattttattacgactgtaattaatatacgatctgctggaattactttagaccgactacctttatttgtatgatctgtagtaattacagctgtattattacttttatctctccctgtatta
>KP076231.1_Aedes_japonicus_Germany|Rohrbronn
gaatattacccccttccttaaccttactactttcaagtagaatggtagaaaatgggtctggaactggatgaactgtttatccccccctttcttcaggaactgctcatgcaggagcttcagtagatttaactattttttctttacatttagccgggatttcctcaattttaggagcagtaaattttattacgactgtaattaatatacgatctgctggaattactttagaccgactacctttatttgtatgatctgtagtaattacagctgtattattacttttatctctccctgtatta
>GU907917.1_Aedes_japonicus_Canada|Ontario_(DR)_Durham
gaatattacccccttctttaaccttactactttcaagtagaatggtagaaaatggatctggaactggatgaactgtttatcctcccctttcttcaggaactgctcatgcaggagcttcagtagatttaactattttttctttacatttagccgggatttcctcaattttaggagcagtaaattttattacgactgtaattaatatacgatctgctggaattactttagaccgactacctttatttgtatgatctgtagtaattacagctgtattattacttttatctctccctgtatta
>MW509626.1_Aedes_japonicus_Romania
gaatattacccccttccttaaccttactactttcaagtagaatggtagaaaatgggtctggaactggatgaactgtttatcctcccctttcttcaggaactgctcatgcaggagcttcagtagatttaactattttttctttacatttagccgggatttcctcaattttaggggcagtaaattttattacgactgtaattaatatgcgatctgctggaattactttagaccgactacctctatttgtatgatctgtagtaattacagctgtattattacttttatctctccctgtatta
>MW509625.1_Aedes_japonicus_Romania
gaatattacccccttccttaaccttactactttcaagtagaatggtagaaaatgggtctggaactggatgaactgtttatcctcccctttcttcaggaactgctcatgcaggagcttcagtagatttaactattttttctttacatttagccgggatttcctcaattttaggagcagtaaattttattacgactgtaattaatatacgatctgctggaattactttagaccgactacctttatttgtatgatctgtagtaattacagctgtattattacttttatctctccctgtatta
>KP076232.1_Aedes_japonicus_Germany|Geradstetten
gaatattacccccttccttaaccttactactttcaagtagaatggtagaaaatgggtctggaactggatgaactgtttatccccccctttcttcaggaactgctcatgcaggagcttcagtagatttaactattttttctttacatttagccgggatttcctcaattttaggagcagtaaattttattacgactgtaattaatatacgatctgctggaattactttagaccgactacctttatttgtatgatctgtagtaattacagctgtattattacttttatctctccctgtatta
>KP076237.1_Aedes_japonicus_Germany|Bad_Honeff
gaatattacccccttccttaaccttactactttcaagtagaatggtagaaaatggrtctggtactggatgaactgttgatcctcccctttcttcaggaactgctcatgcaggagcttcagtagatttaactattttttctttacatttagccgggatttcctcaattttaggggcaggaaattttattacgactgtaattaatatgcgatctgctggaattactttagaccgactacctctatttgtatgatctgtagtaattacagctgtattattacttttatctctccctgtatta
>JX888978.1_Aedes_japonicus_Germany|Much
gaatattacccccttctttaaccttactactttcaagtagaatggtagaaaatggatctggaactggatgaactgtttatcctcccctttcttcaggaactgctcatgcaggagcttcagtagatttaactattttttctttacatttagccgggatttcctcaattttaggagcagtaaattttattacgactgtaattaatatacgatctgctggaattactttagaccgactacctttatttgtatgatctgtagtaattacagctgtattattacttttatctctccctgtatta
>JX888976.1_Aedes_japonicus_Germany|Neunkirchen
gaatattacccccttctttaaccttactactttcaagtagaatggtagaaaatggatctggaactggatgaactgtttatcctcccctttcttcaggaactgctcatgcaggagcttcagtagatttaactattttttctttacatttagccgggatttcctcaattttaggagcagtaaattttattacgactgtaattaatatacgatctgctggaattactttagaccgactacctttatttgtatgatctgtagtaattacagctgtattattacttttatctctccctgtatta
>JX888975.1_Aedes_japonicus_Germany|Seelscheid
gaatattacccccttctttaaccttactactttcaagtagaatggtagaaaatggatctggaactggatgaactgtttatcctcccctttcttcaggaactgctcatgcaggagcttcagtagatttaactattttttctttacatttagccgggatttcctcaattttaggagcagtaaattttattacgactgtaattaatatacgatctgctggaattactttagaccgactacctttatttgtatgatctgtagtaattacagctgtattattacttttatctctccctgtatta
>KF211503.1_Aedes_japonicus_Germany|Bueckeburg
gaatattacccccttctttaaccttactactttcaagtagaatggtagaaaatggatctggaactggatgaactgtttatcctcccctttcttcaggaactgctcatgcaggagcttcagtagatttaactattttttctttacatttagccgggatttcctcaattttaggagcagtaaattttattacgactgtaattaatatacgatctgctggaattactttagaccgactacctttatttgtatgatctgtagtaattacagctgtattattacttttatctctccctgtatta
>KM457588.1_Aedes_japonicus
gaatattacccccttccttaaccttactactttcaagtagaatggtagaaaatggrtctggaactggatgaactgtttatcctcccctttcttcaggaactgctcatgcaggagcttcagtagatttaactattttttctttacatttagccgggatttcctcaattttaggagcagtaaattttattacgactgtaattaatatacgatctgctggaattactttagaccgactacctttatttgtatgatctgtagtaattacagctgtattattacttttatctctccctgtatta
>KM457587.1_Aedes_japonicus
gaatattacccccttccttaaccttactactttcaagtagaatggtagaaaatggrtctggaactggatgaactgtttatcctcccctttcttcaggaactgctcatgcaggagcttcagtagatttaactattttttctttacatttagccgggatttcctcaattttaggagcagtaaattttattacgactgtaattaatatacgatctgctggaattactttagaccgactacctttatttgtatgatctgtagtaattacagctgtattattacttttatctctccctgtatta
>MK505581.1_Aedes_japonicus_Germany|motorway_5_between_Freiburg_and_Heidelberg
gaatattacccccttccttaaccttactactttcaagtagaatggtagaaaatggatctggaactggatgaactgtttatcctcccctttcttcaggaactgctcatgcaggagcttcagtagatttaactattttttctttacatttagccgggatttcctcaattttaggagcagtaaattttattacgactgtaattaatatacgatctgctggaattactttagaccgactacctttatttgtatgatctgtagtaattacagctgtattattacttttatctctccctgtatta
>MK505596.1_Aedes_japonicus_Germany|motorway_5_between_Freiburg_and_Heidelberg
gaatattacccccttctttaaccttactactttcaagtagaatggtagaaaatggatctggaactggatgaactgtttatcctcccctttcttcaggaactgctcatgcaggagcttcagtagatttaactattttttctttacatttagccgggatttcctcaattttaggagcagtaaattttattacgactgtaattaatatacgatctgctggaattactttagaccgactacctttatttgtatgatctgtagtaattacagctgtattattacttttatctctccctgtatta
>JX888965.1_Aedes_japonicus_Germany|Kempenich
gaatattacccccttctttaaccttactactttcaagtagaatggtagaaaatggatctggaactggatgaactgtttatcctcccctttcttcaggaactgctcatgcaggagcttcagtagatttaactattttttctttacatttagccgggatttcctcaattttaggagcagtaaattttattacgactgtaattaatatacgatctgctggaattactttagaccgactacctttatttgtatgatctgtagtaattacagctgtattattacttttatctctccctgtatta
>JX888962.1_Aedes_japonicus_Germany|Nickenich
gaatattacccccttctttaaccttactactttcaagtagaatggtagaaaatggatctggaactggatgaactgtttatcctcccctttcttcaggaactgctcatgcaggagcttcagtagatttaactattttttctttacatttagccgggatttcctcaattttaggagcagtaaattttattacgactgtaattaatatacgatctgctggaattactttagaccgactacctttatttgtatgatctgtagtaattacagctgtattattacttttatctctccctgtatta
>JX888959.1_Aedes_japonicus_Germany|Linz
gaatattacccccttctttaaccttactactttcaagtagaatggtagaaaatggatctggaactggatgaactgtttatcctcccctttcttcaggaactgctcatgcaggagcttcagtagatttaactattttttctttacatttagccgggatttcctcaattttaggagcagtaaattttattacgactgtaattaatatacgatctgctggaattactttagaccgactacctttatttgtatgatctgtagtaattacagctgtattattacttttatctctccctgtatta
>KM457591.1_Aedes_japonicus
gaatattacccccttctttaaccttactactttcaagtagaatggtagaaaatggatctggaactggatgaactgtttatcctcccctttcttcaggaactgctcatgcaggagcttcagtagatttaactattttttctttacatttagccgggatttcctcaattttaggagcagtaaattttattacgactgtaattaatatacgatctgctggaattactttagaccgactacctttatttgtatgatctgtagtaattacagctgtattattacttttatctctccctgtatta
>JX888954.1_Aedes_japonicus_Germany|Bornheim
gaatattacccccttctttaaccttactactttcaagtagaatggtagaaaatggatctggaactggatgaactgtttatcctcccctttcttcaggaactgctcatgcaggagcttcagtagatttaactattttttctttacatttagccgggatttcctcaattttaggagcagtaaattttattacgactgtaattaatatacgatctgctggaattactttagaccgactacctttatttgtatgatctgtagtaattacagctgtattattacttttatctctccctgtatta
>KM457580.1_Aedes_japonicus
gaatattacccccttctttaaccttactactttcaagtagaatggtagaaaatggatctggaactggatgaactgtttatcctcccctttcttcaggaactgctcatgcaggagcttcagtagatttaactattttttctttacatttagccgggatttcctcaattttaggagcagtaaattttattacgactgtaattaatatacgatctgctggaattactttagaccgactacctttatttgtatgatctgtagtaattacagctgtattattacttttatctctccctgtatta
>JX259646.1_Aedes_japonicus_USA|Massachusetts_Worcester_County_Harvard_Forest
gaatattacccccttctttaaccttactactttcaagtagaatggtagaaaatggatctggaactggatgaactgtttatcctcccctttcttcaggaactgctcatgcaggagcttcagtagatttaactattttttctttacatttagccgggatttcctcaattttaggagcagtaaattttattacgactgtaattaatatacgatctgctggaattactttagaccgactacctttatttgtatgatctgtagtaattacagctgtattattacttttatctctccctgtatta
>JX888991.1_Aedes_japonicus_Germany|Bornheim
gaatattacccccttccttaaccttactactttcaagtagaatggtagaaaatgggtctggaactggatgaactgtttatcctcccctttcttcaggaactgctcatgcaggagcttcagtagatttaactattttttctttacatttagccgggatttcctcaattttaggggcagtaaattttattacgactgtaattaatatgcgatctgctggaattactttagaccgactacctctatttgtatgatctgtagtaattacagctgtattattacttttatctctccctgtatta
>JX888989.1_Aedes_japonicus_Germany|Wiehl
gaatattacccccttccttaaccttactactttcaagtagaatggtagaaaatgggtctggaactggatgaactgtttatcctcccctttcttcaggaactgctcatgcaggagcttcagtagatttaactattttttctttacatttagccgggatttcctcaattttaggggcagtaaattttattacgactgtaattaatatgcgatctgctggaattactttagaccgactacctctatttgtatgatctgtagtaattacagctgtattattacttttatctctccctgtatta
>JX259642.1_Aedes_japonicus_USA|Massachusetts_Worcester_County_Harvard_Forest
gaatattacccccttctttaaccttactactttcaagtagaatggtagaaaatggatctggaactggatgaactgtttatcctcccctttcttcaggaactgctcatgcaggagcttcagtagatttaactattttttctttacatttagccgggatttcctcaattttaggagcagtaaattttattacgactgtaattaatatacgatctgctggaattactttagaccgactacctttatttgtatgatctgtagtaattacagctgtattattacttttatctctccctgtatta
>JX888985.1_Aedes_japonicus_Germany|Blankenheim
gaatattacccccttccttaaccttactactttcaagtagaatggtagaaaatgggtctggaactggatgaactgtttatcctcccctttcttcaggaactgctcatgcaggagcttcagtagatttaactattttttctttacatttagccgggatttcctcaattttaggggcagtaaattttattacgactgtaattaatatgcgatctgctggaattactttagaccgactacctctatttgtatgatctgtagtaattacagctgtattattacttttatctctccctgtatta
>JX259640.1_Aedes_japonicus_USA|Massachusetts_Worcester_County_Harvard_Forest
gaatattacccccttctttaaccttactactttcaagtagaatggtagaaaatggatctggaactggatgaactgtttatcctcccctttcttcaggaactgctcatgcaggagcttcagtagatttaactattttttctttacatttagccgggatttcctcaattttaggagcagtaaattttattacgactgtaattaatatacgatctgctggaattactttagaccgactacctttatttgtatgatctgtagtaattacagctgtattattacttttatctctccctgtatta
>JX888974.1_Aedes_japonicus_Germany|Bonn
gaatattacccccttccttaaccttactactttcaagtagaatggtagaaaatgggtctggaactggatgaactgtttatcctcccctttcttcaggaactgctcatgcaggagcttcagtagatttaactattttttctttacatttagccgggatttcctcaattttaggggcagtaaattttattacgactgtaattaatatgcgatctgctggaattactttagaccgactacctctatttgtatgatctgtagtaattacagctgtattattacttttatctctccctgtatta
>JX888986.1_Aedes_japonicus_Germany|Rieden
gaatattacccccttctttaaccttactactttcaagtagaatggtagaaaatggatctggaactggatgaactgtttatcctcccctttcttcaggaactgctcatgcaggagcttcagtagatttaactattttttctttacatttagccgggatttcctcaattttaggagcagtaaattttattacgactgtaattaatatacgatctgctggaattactttagaccgactacctttatttgtatgatctgtagtaattacagctgtattattacttttatctctccctgtatta
>KF211485.1_Aedes_japonicus_Germany|Ronnenberg
gaatattacccccttccttaaccttactactttcaagtagaatggtagaaaatgggtctggaactggatgaactgtttatcctcccctttcttcaggaactgctcatgcaggagcttcagtagatttaactattttttctttacatttagccgggatttcctcaattttaggggcagtaaattttattacgactgtaattaatatgcgatctgctggaattactttagaccgactacctctatttgtatgatctgtagtaattacagctgtattattacttttatctctccctgtatta
>KF211484.1_Aedes_japonicus_Germany|Sarstedt
gaatattacccccttccttaaccttactactttcaagtagaatggtagaaaatgggtctggaactggatgaactgtttatcctcccctttcttcaggaactgctcatgcaggagcttcagtagatttaactattttttctttacatttagccgggatttcctcaattttaggggcagtaaattttattacgactgtaattaatatgcgatctgctggaattactttagaccgactacctctatttgtatgatctgtagtaattacagctgtattattacttttatctctccctgtatta
>KF211483.1_Aedes_japonicus_Germany|Gehrden
gaatattacccccttccttaaccttactactttcaagtagaatggtagaaaatgggtctggaactggatgaactgtttatcctcccctttcttcaggaactgctcatgcaggagcttcagtagatttaactattttttctttacatttagccgggatttcctcaattttaggggcagtaaattttattacgactgtaattaatatgcgatctgctggaattactttagaccgactacctctatttgtatgatctgtagtaattacagctgtattattacttttatctctccctgtatta
>GQ254801.1_Aedes_japonicus_USA
gaatattacccccttccttaaccttactactttcaagtagaatggtagaaaatgggtctggaactggatgaactgtttatccccccctttcttcaggaactgctcatgcaggagcttcagtagatttaactattttttctttacatttagccgggatttcctcaattttaggagcagtaaattttattacgactgtaattaatatacgatctgctggaattactttagaccgactacctttatttgtatgatctgtagtaattacagctgtattattacttttatctctccctgtatta
>GQ254800.1_Aedes_japonicus_USA
gaatattacccccttccttaaccttactactttcaagtagaatggtagaaaatgggtctggaactggatgaactgtttatccccccctttcttcaggaactgctcatgcaggagcttcagtagatttaactattttttctttacatttagccgggatttcctcaattttaggagcagtaaattttattacgactgtaattaatatacgatctgctggaattactttagaccgactacctttatttgtatgatctgtagtaattacagctgtattattacttttatctctccctgtatta
>JX888994.1_Aedes_japonicus_Germany|Rosengarten
gaatattacccccttccttaaccttactactttcaagtagaatggtagaaaatgggtctggaactggatgaactgtttatcctcccctttcttcaggaactgctcatgcaggagcttcagtagatttaactattttttctttacatttagccgggatttcctcaattttaggagcagtaaattttattacgactgtaattaatatacgatctgctggaattactttagaccgactacctttatttgtatgatctgtagtaattacagctgtattattacttttatctctccctgtatta
>GQ254795.1_Aedes_japonicus_USA
gaatattacccccttccttaaccttactactttcaagtagaatggtagaaaatgggtctggaactggatgaactgtttatcctcccctttcttcaggaactgctcatgcaggagcttcagtagatttaactattttttctttacatttagccgggatttcctcaattttaggagcagtaaattttattacgactgtaattaatatacgatctgctggaattactttagaccgactacctctatttgtatgatctgtagtaattacagctgtattattacttttatctctccctgtatta
>KP076240.1_Aedes_japonicus_Germany|Leutesdorf
gaatattacccccttccttaaccttactactttcaagtagaatggtagaaaatgggtctggaactggatgaactgtttatcctcccctttcttcaggaactgctcatgcaggagcttcagtagatttaactattttttctttacatttagccgggatttcctcaattttaggggcagtaaattttattacgactgtaattaatatgcgatctgctggaattactttagaccgactacctctatttgtatgatctgtagtaattacagctgtattattacttttatctctccctgtatta
>KP076236.1_Aedes_japonicus_Germany|Bad_Honeff
gaatattacccccttccttaaccttactactttcaagtagaatggtagaaaatgggtctggaactggatgaactgtttatcctcccctttcttcaggaactgctcatgcaggagcttcagtagatttaactattttttctttacatttagccgggatttcctcaattttaggggcagtaaattttattacgactgtaattaatatgcgatctgctggaattactttagaccgactacctctatttgtatgatctgtagtaattacagctgtattattacttttatctctccctgtatta
>KM457589.1_Aedes_japonicus
gaatattacccccttccttaaccttactactttcaagtagaatggtagaaaatgggtctggaactggatgaactgtttatcctcccctttcttcaggaactgctcatgcaggagcttcagtagatttaactattttttctttacatttagccgggatttcctcaattttaggagcagtaaattttattacgactgtaattaatatacgatctgctggaattactttagaccgactacctctatttgtatgatctgtagtaattacagctgtattattacttttatctctccctgtatta
>KM457584.1_Aedes_japonicus
gaatattacccccttccttaaccttactactttcaagtagaatggtagaaaatgggtctggaactggatgaactgtttatcctcccctttcttcaggaactgctcatgcaggagcttcagtagatttaactattttttctttacatttagccgggatttcctcaattttaggagcagtaaattttattacgactgtaattaatatacgatctgctggaattactttagaccgactacctctatttgtatgatctgtagtaattacagctgtattattacttttatctctccctgtatta
>KM457583.1_Aedes_japonicus
gaatattacccccttccttaaccttactactttcaagtagaatggtagaaaatgggtctggaactggatgaactgtttatcctcccctttcttcaggaactgctcatgcaggagcttcagtagatttaactattttttctttacatttagccgggatttcctcaattttaggagcagtaaattttattacgactgtaattaatatacgatctgctggaattactttagaccgactacctctatttgtatgatctgtagtaattacagctgtattattacttttatctctccctgtatta
>JX888966.1_Aedes_japonicus_Germany|Adenau
gaatattacccccttctttaaccttactactttcaagtagaatggtagaaaatggatctggaactggatgaactgtttatcctcccctttcttcaggaactgctcatgcaggagcttcagtagatttaactattttttctttacatttagccgggatttcctcaattttaggagcagtaaattttattacgactgtaattaatatacgatctgctggaattactttagaccgactacctttatttgtatgatctgtagtaattacagctgtattattacttttatctctccctgtatta
>JX888984.1_Aedes_japonicus_Germany|Villip
gaatattacccccttctttaaccttactactttcaagtagaatggtagaaaatggatctggaactggatgaactgtttatcctcccctttcttcaggaactgctcatgcaggagcttcagtagatttaactattttttctttacatttagccgggatttcctcaattttaggagcagtaaattttattacgactgtaattaatatacgatctgctggaattactttagaccgactacctttatttgtatgatctgtagtaattacagctgtattattacttttatctctccctgtatta
>JX888983.1_Aedes_japonicus_Germany|Kerpen
gaatattacccccttctttaaccttactactttcaagtagaatggtagaaaatggatctggaactggatgaactgtttatcctcccctttcttcaggaactgctcatgcaggagcttcagtagatttaactattttttctttacatttagccgggatttcctcaattttaggagcagtaaattttattacgactgtaattaatatacgatctgctggaattactttagaccgactacctttatttgtatgatctgtagtaattacagctgtattattacttttatctctccctgtatta
>JX888982.1_Aedes_japonicus_Germany|Erftstadt
gaatattacccccttctttaaccttactactttcaagtagaatggtagaaaatggatctggaactggatgaactgtttatcctcccctttcttcaggaactgctcatgcaggagcttcagtagatttaactattttttctttacatttagccgggatttcctcaattttaggagcagtaaattttattacgactgtaattaatatacgatctgctggaattactttagaccgactacctttatttgtatgatctgtagtaattacagctgtattattacttttatctctccctgtatta
>JX888980.1_Aedes_japonicus_Germany|Roesrath
gaatattacccccttctttaaccttactactttcaagtagaatggtagaaaatggatctggaactggatgaactgtttatcctcccctttcttcaggaactgctcatgcaggagcttcagtagatttaactattttttctttacatttagccgggatttcctcaattttaggagcagtaaattttattacgactgtaattaatatacgatctgctggaattactttagaccgactacctttatttgtatgatctgtagtaattacagctgtattattacttttatctctccctgtatta
>JX888979.1_Aedes_japonicus_Germany|Lohmar
gaatattacccccttctttaaccttactactttcaagtagaatggtagaaaatggatctggaactggatgaactgtttatcctcccctttcttcaggaactgctcatgcaggagcttcagtagatttaactattttttctttacatttagccgggatttcctcaattttaggagcagtaaattttattacgactgtaattaatatacgatctgctggaattactttagaccgactacctttatttgtatgatctgtagtaattacagctgtattattacttttatctctccctgtatta
>JX888964.1_Aedes_japonicus_Germany|Wehr
gaatattacccccttccttaaccttactactttcaagtagaatggtagaaaatgggtctggaactggatgaactgtttatcctcccctttcttcaggaactgctcatgcaggagcttcagtagatttaactattttttctttacatttagccgggatttcctcaattttaggggcagtaaattttattacgactgtaattaatatgcgatctgctggaattactttagaccgactacctctatttgtatgatctgtagtaattacagctgtattattacttttatctctccctgtatta
>KF211505.1_Aedes_japonicus_Germany|Barsinghausen
gaatattacccccttccttaaccttactactttcaagtagaatggtagaaaatggatctggaactggatgaactgtttatcctcccctttcttcaggaactgctcatgcaggagcttcagtagatttaactattttttctttacatttagccgggatttcctcaattttaggagcagtaaattttattacgactgtaattaatatacgatctgctggaattactttagaccgactacctttatttgtatgatctgtagtaattacagctgtattattacttttatctctccctgtatta
>KF211504.1_Aedes_japonicus_Germany|Bad_Nenndorf
gaatattacccccttcyttaaccttactactttcaagtagaatggtagaaaatggatctggaactggatgaactgtttatcctcccctttcttcaggaactgctcatgcaggagcttcagtagatttaactattttttctttacatttagccgggatttcctcaattttaggagcagtaaattttattacgactgtaattaatatacgatctgctggaattactttagaccgactacctttatttgtatgatctgtagtaattacagctgtattattacttttatctctccctgtatta
>MN058630.1_Aedes_japonicus_Canada|Burnaby_British_Columbia
gaatattacccccttccttaaccttactactttcaagtagaatggtagaaaatggatctggaactggatgaactgtttatcctcccctttcttcaggaactgctcatgcaggagcttcagtagatttaactattttttctttacatttagccgggatttcctcaattttaggagcagtaaattttattacgactgtaattaatatacgatctgctggaattactttagaccgactacctttatttgtatgatctgtagtaattacagctgtattattacttttatctctccctgtatta
>KF211502.1_Aedes_japonicus_Germany|Ronnenberg
gaatattacccccttctttaaccttactactttcaagtagaatggtagaaaatggatctggaactggatgaactgtttatcctcccctttcttcaggaactgctcatgcaggagcttcagtagatttaactattttttctttacatttagccgggatttcctcaattttaggagcagtaaattttattacgactgtaattaatatacgatctgctggaattactttagaccgactacctttatttgtatgatctgtagtaattacagctgtattattacttttatctctccctgtatta
>JX888969.1_Aedes_japonicus_Germany|Altenrath
gaatattacccccttctttaaccttactactttcaagtagaatggtagaaaatggatctggaactggatgaactgtttatcctcccctttcttcaggaactgctcatgcaggagcttcagtagatttaactattttttctttacatttagccgggatttcctcaattttaggagcagtaaattttattacgactgtaattaatatacgatctgctggaattactttagaccgactacctttatttgtatgatctgtagtaattacagctgtattattacttttatctctccctgtatta
>JX888968.1_Aedes_japonicus_Germany|Lohmar
gaatattacccccttctttaaccttactactttcaagtagaatggtagaaaatggatctggaactggatgaactgtttatcctcccctttcttcaggaactgctcatgcaggagcttcagtagatttaactattttttctttacatttagccgggatttcctcaattttaggagcagtaaattttattacgactgtaattaatatacgatctgctggaattactttagaccgactacctttatttgtatgatctgtagtaattacagctgtattattacttttatctctccctgtatta
>JX888977.1_Aedes_japonicus_Germany|Hennef
gaatattacccccttccttaaccttactactttcaagtagaatggtagaaaatgggtctggaactggatgaactgtttatcctcccctttcttcaggaactgctcatgcaggagcttcagtagatttaactattttttctttacatttagccgggatttcctcaattttaggggcagtaaattttattacgactgtaattaatatgcgatctgctggaattactttagaccgactacctctatttgtatgatctgtagtaattacagctgtattattacttttatctctccctgtatta
>KM457581.1_Aedes_japonicus
gaatattacccccttccttaaccttactactttcaagtagaatggtagaaaatgggtctggaactggatgaactgtttatcctcccctttcttcaggaactgctcatgcaggagcttcagtagatttaactattttttctttacatttagccgggatttcctcaattttaggagcagtaaattttattacgactgtaattaatatacgatctgctggaattactttagaccgactacctctatttgtatgatctgtagtaattacagctgtattattacttttatctctccctgtatta
>MG242503.1_Aedes_japonicus
gaatattacccccttccttaaccttactactttcaagtagaatggtagaaaatgggtctggaactggatgaactgtttatcctcccctttcttcaggaactgctcatgcaggagcttcagtagatttaactattttttctttacatttagccgggatttcctcaattttaggagcagtaaattttattacgactgtaattaatatacgatctgctggaattactttagaccgactacctttatttgtatgatctgtagtaattacagctgtattattacttttatctctccctgtatta
>KM457597.1_Aedes_japonicus
gaatattacccccttccttaaccttactactttcaagtagaatggtagaaaatggatctggaactggatgaactgtttatcctcccctttcttcaggaactgctcatgcaggagcttcagtagatttaactattttttctttacatttagccgggatttcctcaattttaggagcagtaaattttattacgactgtaattaatatgcgatctgctggaattactttagaccgactacctttatttgtatgatctgtagtaattacagctgtattattacttttatctctccctgtatta
>JX888958.1_Aedes_japonicus_Germany|Bad_Honnef
gaatattacccccttctttaaccttactactttcaagtagaatggtagaaaatggatctggaactggatgaactgtttatcctcccctttcttcaggaactgctcatgcaggagcttcagtagatttaactattttttctttacatttagccgggatttcctcaattttaggagcagtaaattttattacgactgtaattaatatacgatctgctggaattactttagaccgactacctttatttgtatgatctgtagtaattacagctgtattattacttttatctctccctgtatta
>KF211494.1_Aedes_japonicus_Germany|Sarstedt
gaatattacccccttctttaaccttactactttcaagtagaatggtagaaaatggatctggaactggatgaactgtttatcctcccctttcttcaggaactgctcatgcaggagcttcagtagatttaactattttttctttacatttagccgggatttcctcaattttaggagcagtaaattttattacgactgtaattaatatacgatctgctggaattactttagaccgactacctttatttgtatgatctgtagtaattacagctgtattattacttttatctctccctgtatta
>JX888956.1_Aedes_japonicus_Germany|Bonn
gaatattacccccttctttaaccttactactttcaagtagaatggtagaaaatggatctggaactggatgaactgtttatcctcccctttcttcaggaactgctcatgcaggagcttcagtagatttaactattttttctttacatttagccgggatttcctcaattttaggagcagtaaattttattacgactgtaattaatatacgatctgctggaattactttagaccgactacctttatttgtatgatctgtagtaattacagctgtattattacttttatctctccctgtatta
>JQ404435.1_Aedes_japonicus_Germany|Weil_am_Rhein
gaatattacccccttccttaaccttactactttcaagtagaatggtagaaaatgggtctggaactggatgaactgtttatccccccctttcttcaggaactgctcatgcaggagcttcagtagatttaactattttttctttacatttagccgggatttcctcaattttaggagcagtaaattttattacgactgtaattaatatacgatctgctggaattactttagaccgactacctttatttgtatgatctgtagtaattacagctgtattattacttttatctctccctgtatta
>KF211493.1_Aedes_japonicus_Germany|Porta_Westfalica
gaatattacccccttccttaaccttactactttcaagtagaatggtagaaaatgggtctggaactggatgaactgtttatcctcccctttcttcaggaactgctcatgcaggagcttcagtagatttaactattttttctttacatttagccgggatttcctcaattttaggggcagtaaattttattacgactgtaattaatatgcgatctgctggaattactttagaccgactacctctatttgtatgatctgtagtaattacagctgtattattacttttatctctccctgtatta
>JX888960.1_Aedes_japonicus_Germany|Bad_Hoenningen
gaatattacccccttccttaaccttactactttcaagtagaatggtagaaaatgggtctggaactggatgaactgtttatcctcccctttcttcaggaactgctcatgcaggagcttcagtagatttaactattttttctttacatttagccgggatttcctcaattttaggggcagtaaattttattacgactgtaattaatatgcgatctgctggaattactttagaccgactacctctatttgtatgatctgtagtaattacagctgtattattacttttatctctccctgtatta
>KF211491.1_Aedes_japonicus_Germany|Gehrden
gaatattacccccttccttaaccttactactttcaagtagaatggtagaaaatgggtctggaactggatgaactgtttatcctcccctttcttcaggaactgctcatgcaggagcttcagtagatttaactattttttctttacatttagccgggatttcctcaattttaggggcagtaaattttattacgactgtaattaatatgcgatctgctggaattactttagaccgactacctctatttgtatgatctgtagtaattacagctgtattattacttttatctctccctgtatta
>MN058612.1_Aedes_japonicus_USA|Everett_Washington
gaatattacccccttccttaaccttactactttcaagtagaatggtagaaaatggatctggaactggatgaactgtttatcctcccctttcttcaggaactgctcatgcaggagcttcagtagatttaactattttttctttacatttagccgggatttcctcaattttaggagcagtaaattttattacgactgtaattaatatacgatctgctggaattactttagaccgactacctttatttgtatgatctgtagtaattacagctgtattattacttttatctctccctgtatta
>KF211489.1_Aedes_japonicus_Germany|Bad_Eilsen
gaatattacccccttccttaaccttactactttcaagtagaatggtagaaaatgggtctggaactggatgaactgtttatcctcccctttcttcaggaactgctcatgcaggagcttcagtagatttaactattttttctttacatttagccgggatttcctcaattttaggggcagtaaattttattacgactgtaattaatatgcgatctgctggaattactttagaccgactacctctatttgtatgatctgtagtaattacagctgtattattacttttatctctccctgtatta
>MN103390.1_Aedes_japonicus_Austria|Tyrol_InntalAutobahn_LKWKontrollstelle
gaatattacccccttccttaaccttactactttcaagtagaatggtagaaaatgggtctggaactggatgaactgtttatccccccctttcttcaggaactgctcatgcaggagcttcagtagatttaactattttttctttacatttagccgggatttcctcaattttaggagcagtaaattttattacgactgtaattaatatacgatctgctggaattactttagaccgactacctttatttgtatgatctgtagtaattacagctgtattattacttttatctctccctgtatta
>GQ254798.1_Aedes_japonicus_USA
gaatattacccccttccttaaccttactactttcaagtagaatggtagaaaatggatctggaactggatgaactgtttatccccccctttcttcaggaactgctcatgcaggagcttcagtagatttaactattttttctttacatttagccgggatttcctcaattttaggagcagtaaattttattacgactgtaattaatatacgatctgctggaattactttagaccgactacctttatttgtatgatctgtagtaattacagctgtattattacttttatctctccctgtatta
>MN103384.1_Aedes_japonicus_Austria|Tyrol_Lienz
gaatattacccccttccttaaccttactactttcaagtagaatggtagaaaatgggtctggaactggatgaactgtttatccccccctttcttcaggaactgctcatgcaggagcttcagtagatttaactattttttctttacatttagccgggatttcctcaattttaggagcagtaaattttattacgactgtaattaatatacgatctgctggaattactttagaccgactacctttatttgtatgatctgtagtaattacagctgtattattacttttatctctccctgtatta
>MN103389.1_Aedes_japonicus_Austria|Tyrol_Kufstein
gaatattacccccttccttaaccttactactttcaagtagaatggtagaaaatgggtctggaactggatgaactgtttatcctcccctttcttcaggaactgctcatgcaggagcttcagtagatttaactattttttctttacatttagccgggatttcctcaattttaggagcagtaaattttattacgactgtaattaatatacgatctgctggaattactttagaccgactacctttatttgtatgatctgtagtaattacagctgtattattacttttatctctccctgtatta
>MK505576.1_Aedes_japonicus_Germany|motorway_5_between_Freiburg_and_Heidelberg
gaatattacccccttccttaaccttactactttcaagtagaatggtagaaaatggatctggaactggatgaactgtttatccccccctttcttcaggaactgctcatgcaggagcttcagtagatttaactattttttctttacatttagccgggatttcctcaattttaggagcagtaaattttattacgactgtaattaatatacgatctgctggaattactttagaccgactacctttatttgtatgatctgtagtaattacagctgtattattacttttatctctccctgtatta
>JX888952.1_Aedes_japonicus_Germany|Bornheim
gaatattacccccttctttaaccttactactttcaagtagaatggtagaaaatggatctggaactggatgaactgtttatcctcccctttcttcaggaactgctcatgcaggagcttcagtagatttaactattttttctttacatttagccgggatttcctcaattttaggagcagtaaattttattacgactgtaattaatatacgatctgctggaattactttagaccgactacctttatttgtatgatctgtagtaattacagctgtattattacttttatctctccctgtatta
>JX888971.1_Aedes_japonicus_Germany|St._Augustin
gaatattacccccttccttaaccttactactttcaagtagaatggtagaaaatgggtctggaactggatgaactgtttatcctcccctttcttcaggaactgctcatgcaggagcttcagtagatttaactattttttctttacatttagccgggatttcctcaattttaggggcagtaaattttattacgactgtaattaatatgcgatctgctggaattactttagaccgactacctctatttgtatgatctgtagtaattacagctgtattattacttttatctctccctgtatta
>GQ254799.1_Aedes_japonicus_USA
gaatattacccccttccttaaccttactactttcaagtagaatggtagaaaatgggtctggaactggatgaactgtttatccccccctttcttcaggaactgctcatgcaggagcttcagtagatttaactattttttctttacatttagccgggatttcctcaattttaggagcagtaaattttattacgactgtaattaatatacgatctgctggaattactttagaccgactacctttatttgtatgatctgtagtaattacagctgtattattacttttatctctccctgtatta
>JX888961.1_Aedes_japonicus_Germany|Leutesdorf
gaatattacccccttccttaaccttactactttcaagtagaatggtagaaaatgggtctggaactggatgaactgtttatcctcccctttcttcaggaactgctcatgcaggagcttcagtagatttaactattttttctttacatttagccgggatttcctcaattttaggggcagtaaattttattacgactgtaattaatatgcgatctgctggaattactttagaccgactacctctatttgtatgatctgtagtaattacagctgtattattacttttatctctccctgtatta
>KF211490.1_Aedes_japonicus_Germany|Extertal
gaatattacccccttccttaaccttactactttcaagtagaatggtagaaaatgggtctggaactggatgaactgtttatcctcccctttcttcaggaactgctcatgcaggagcttcagtagatttaactattttttctttacatttagccgggatttcctcaattttaggggcagtaaattttattacgactgtaattaatatgcgatctgctggaattactttagaccgactacctctatttgtatgatctgtagtaattacagctgtattattacttttatctctccctgtatta
>GQ254793.1_Aedes_japonicus_USA
gaatattacccccttccttaaccttactactttcaagtagaatggtagaaaatgggtctggaactggatgaactgtttatcctcccctttcttcaggaactgctcatgcaggagcttcagtagatttaactattttttctttacatttagccgggatttcctcaattttaggagcagtaaattttattacgactgtaattaatatacgatctgctggaattactttagaccgactacctctatttgtatgatctgtagtaattacagctgtattattacttttatctctccctgtatta
>KM457596.1_Aedes_japonicus
gaatattacccccttccttaaccttactactttcaagtagaatggtagaaaatgggtctggaactggatgaactgtttatcctcccctttcttcaggaactgctcatgcaggagcttcagtagatttaactattttttctttacatttagccgggatttcctcaattttaggagcagtaaattttattacgactgtaattaatatacgatctgctggaattactttagaccgactacctctatttgtatgatctgtagtaattacagctgtattattacttttatctctccctgtatta
>MN103391.1_Aedes_japonicus_Austria|Tyrol_Kufstein
gaatattacccccttccttaaccttactactttcaagtagaatggtagaaaatggatctggaactggatgaactgtttatcctcccctttcttcaggaactgctcatgcaggagcttcagtagatttaactattttttctttacatttagccgggatttcctcaattttaggagcagtaaattttattacgactgtaattaatatgcgatctgctggaattactttagaccgactacctttatttgtatgatctgtagtaattacagctgtattattacttttatctctccctgtatta
>MN103386.1_Aedes_japonicus_Austria|Tyrol_Lienz
gaatattacccccttccttaaccttactactttcaagtagaatggtagaaaatgggtctggaactggatgaactgtttatcctcccctttcttcaggaactgctcatgcaggagcttcagtagatttaactattttttctttacatttagccgggatttcctcaattttaggagcagtaaattttattacgactgtaattaatatacgatctgctggaattactttagaccgactacctttatttgtatgatctgtagtaattacagctgtattattacttttatctctccctgtatta
>JX888972.1_Aedes_japonicus_Germany|Niederkassel
gaatattacccccttccttaaccttactactttcaagtagaatggtagaaaatgggtctggaactggatgaactgtttatcctcccctttcttcaggaactgctcatgcaggagcttcagtagatttaactattttttctttacatttagccgggatttcctcaattttaggggcagtaaattttattacgactgtaattaatatgcgatctgctggaattactttagaccgactacctctatttgtatgatctgtagtaattacagctgtattattacttttatctctccctgtatta
>MN103385.1_Aedes_japonicus_Austria|Tyrol_Munster
gaatattacccccttccttaaccttactactttcaagtagaatggtagaaaatgggtctggaactggatgaactgtttatccccccctttcttcaggaactgctcatgcaggagcttcagtagatttaactattttttctttacatttagccgggatttcctcaattttaggagcagtaaattttattacgactgtaattaatatacgatctgctggaattactttagaccgactacctttatttgtatgatctgtagtaattacagctgtattattacttttatctctccctgtatta
>MN103387.1_Aedes_japonicus_Austria|Tyrol_Lienz
gaatattacccccttccttaaccttactactttcaagtagaatggtagaaaatggatctggaactggatgaactgtttatccccccctttcttcaggaactgctcatgcaggagcttcagtagatttaactattttttctttacatttagccgggatttcctcaattttaggagcagtaaattttattacgactgtaattaatatacgatctgctggaattactttagaccgactacctttatttgtatgatctgtagtaattacagctgtattattacttttatctctccctgtatta
>JX888953.1_Aedes_japonicus_Germany|Bornheim
gaatattacccccttctttaaccttactactttcaagtagaatggtagaaaatggatctggaactggatgaactgtttatcctcccctttcttcaggaactgctcatgcaggagcttcagtagatttaactattttttctttacatttagccgggatttcctcaattttaggagcagtaaattttattacgactgtaattaatatacgatctgctggaattactttagaccgactacctttatttgtatgatctgtagtaattacagctgtattattacttttatctctccctgtatta
>KP076230.1_Aedes_japonicus_Germany|Rohrbronn
gaatattacccccttccttaaccttactactttcaagtagaatggtagaaaatgggtctggaactggatgaactgtttatccccccctttcttcaggaactgctcatgcaggagcttcagtagatttagctattttttctttacatttagccgggatttcctcaattttaggagcagtaaattttattacgactgtaattaatatacgatctgctggaattactttagaccgactacctttatttgtatgatctgtagtaattacagctgtattattacttttatctctccctgtatta
>JX888967.1_Aedes_japonicus_Germany|Troisdorf
gaatattacccccttccttaaccttactactttcaagtagaatggtagaaaatgggtctggaactggatgaactgtttatcctcccctttcttcaggaactgctcatgcaggagcttcagtagatttaactattttttctttacatttagccgggatttcctcaattttaggggcagtaaattttattacgactgtaattaatatgcgatctgctggaattactttagaccgactacctctatttgtatgatctgtagtaattacagctgtattattacttttatctctccctgtatta
>JX888988.1_Aedes_japonicus_Germany|Bad_Honnef
gaatattacccccttccttaaccttactactttcaagtagaatggtagaaaatgggtctggaactggatgaactgtttatcctcccctttcttcaggaactgctcatgcaggagcttcagtagatttaactattttttctttacatttagccgggatttcctcaattttaggggcagtaaattttattacgactgtaattaatatgcgatctgctggaattactttagaccgactacctctatttgtatgatctgtagtaattacagctgtattattacttttatctctccctgtatta
>JX888963.1_Aedes_japonicus_Germany|Wolken
gaatattacccccttccttaaccttactactttcaagtagaatggtagaaaatgggtctggaactggatgaactgtttatcctcccctttcttcaggaactgctcatgcaggagcttcagtagatttaactattttttctttacatttagccgggatttcctcaattttaggggcagtaaattttattacgactgtaattaatatgcgatctgctggaattactttagaccgactacctctatttgtatgatctgtagtaattacagctgtattattacttttatctctccctgtatta
>JX888970.1_Aedes_japonicus_Germany|Siegburg
gaatattacccccttctttaaccttactactttcaagtagaatggtagaaaatggatctggaactggatgaactgtttatcctcccctttcttcaggaactgctcatgcaggagcttcagtagatttaactattttttctttacatttagccgggatttcctcaattttaggagcagtaaattttattacgactgtaattaatatacgatctgctggaattactttagaccgactacctttatttgtatgatctgtagtaattacagctgtattattacttttatctctccctgtatta
>KF211492.1_Aedes_japonicus_Germany|Bad_Muender
gaatattacccccttccttaaccttactactttcaagtagaatggtagaaaatgggtctggaactggatgaactgtttatcctcccctttcttcaggaactgctcatgcaggagcttcagtagatttaactattttttctttacatttagccgggatttcctcaattttaggggcagtaaattttattacgactgtaattaatatgcgatctgctggaattactttagaccgactacctctatttgtatgatctgtagtaattacagctgtattattacttttatctctccctgtatta
>JX888955.1_Aedes_japonicus_Germany|Alfter
gaatattacccccttccttaaccttactactttcaagtagaatggtagaaaatgggtctggaactggatgaactgtttatcctcccctttcttcaggaactgctcatgcaggagcttcagtagatttaactattttttctttacatttagccgggatttcctcaattttaggggcagtaaattttattacgactgtaattaatatgcgatctgctggaattactttagaccgactacctctatttgtatgatctgtagtaattacagctgtattattacttttatctctccctgtatta
>KM258359.1_Ochlerotatus_caspius_Belgium|Lummen
gaatactacctccttcattaacactactactttcaagtagtatagtggaaaatggatcaggaacaggatgaacagtttatccacctctttcatctggaactgctcatgcaggagcctcagtagatttaacaattttttctttacatttagcaggagtatcatcaattttaggagcagtaaattttattactactgttattaatatacgatcagcaggaattacattagatcgattacctttatttgtttgatctgttgtaattacagctgtattattacttttatcattacctgtttta
>MT708626.1_Ochlerotatus_caspius_Serbia|Stanisic_Sombor
gaatactacctccttcattaacactactactttcaagtagtatagtggaaaatggatcaggaacaggatgaacagtttatccacctctttcatctggaactgctcatgcaggagcctcagtagatttaacaattttttctttacatttagcaggagtatcatcaattttaggagcagtaaattttattactactgttattaatatacgatcagcaggaattacattagatcgattacctttatttgtttgatctgttgtaattacagctgtattattacttttatcattacctgtttta
>MK403424.1_Ochlerotatus_caspius_United_Kingdom|Liverpool_Salt_Marsh
gaatactacctccttcattaacactactactttcaagtagtatagtggaaaatggatcaggaacaggatgaacagtttatccacctctttcatctggaactgctcatgcaggagcctcagtagatttaacaattttttctttacatttagcaggagtatcatcaattttaggagcagtaaattttattactactgttattaatatacgatcagcaggaattacattagatcgattacctttatttgtttgatctgttgtaattacagctgtattattacttttatcattacctgtttta
>OK465142.1_Ochlerotatus_caspius_Estonia
gaatactacctccttcattaacactactactttcaagtagtatagtggaaaatggatcaggaacaggatgaacagtttatccacctctttcatctggaactgctcatgcaggagcctcagtagatttaacaattttttctttacatttagcaggagtatcatcaattttaggagcagtaaattttattactactgttattaatatacgatcagcaggaattacattagatcgattacctttatttgtttgatctgttgtaattacagctgtattattacttttatcattacccgtttta
>KM258365.1_Ochlerotatus_caspius_Belgium|Muizen
gaatactacctccttcattaacactactacttttaagtagtatagtggaaaatggatcaggaacaggatgaacagtttatccacctctttcatctggaactgctcatgcaggagcctcagtagatttaacaattttttctttacatttagcaggagtatcatcaattttaggagcagtaaattttattactactgttattaatatacgatcagcaggaattacattagatcgattacctttatttgtttgatctgttgtaattacagctgtattattacttttatcattacctgtttta
>MK962488.1_Ochlerotatus_caspius_Iran
gaatactacctccttcattaacactactactttcaagtagtatagtggaaaatggatcaggaacaggatgaacagtttatccacctctttcatctggaactgctcatgcaggagcctcagtagatttaacaattttttctttacatttagcaggagtatcatcaattttaggagcagtaaattttattactactgttattaatatacgatcagcaggaattacattagatcgattacctttatttgtttgatctgttgtaattacagctgtattattacttttatcattacctgtttta
>MK962508.1_Ochlerotatus_caspius_Iran
gaatactacctccttcattaacactactactttcaagtagtatagtagaaaatggatcaggaacaggatgaacagtttatccacctctttcatctggaactgctcatgcaggagcctcagttgatttaacaattttttctttacatttagcaggagtatcatcaattttaggagcagtaaattttattactactgttattaatatacgatcagcaggaattacattagatcgattacctttatttgtttgatctgttgtaattacagctgtattattacttttatcattacctgtttta
>MN005052.1_Ochlerotatus_caspius_Greece
gaatactacctccttcattaacactactactttcaagaagtatagtagaaaatggatcaggaacaggatgaacagtttatccacctctttcatctggaactgctcatgcaggagcctcagttgatttaacaattttttctttacatttagcaggagtatcatcaattttaggagcagtaaattttattactactgttattaatatacgatcggcaggaattacattagatcgattacctttatttgtttgatctgttgtaattacagctgtattattacttttatcattacctgtttta
>MT708659.1_Ochlerotatus_caspius_Serbia|Rusanda_Zrenjanin
gaatactacctccttcattaacactactactttcaagtagtatagtagaaaatgggtcaggaacaggatgaacagtttatccacctctttcatctggaactgctcatgcaggagcctcagttgatttaacaattttttctttacatttagcaggagtatcatcaattttaggagcagtaaattttattactactgttattaatatacgatcagcaggaattacattagatcgattacctttatttgtttgatctgttgtaattacagctgtattattacttttatcattacctgtttta
>MW961303.1_Ochlerotatus_caspius
gaatactacctccttcattaacactactactttcaagaagtatagtagaaaatggatcaggaacaggatgaacagtttatccacctctttcatctggaactgctcatgcaggagcctcagttgatttaacaattttttctttacatttagcaggagtatcatcaattttaggagcagtaaattttattactactgttattaatatacgatcagcaggaattacattagatcgattacctttatttgtttgatctgttgtaattacagctgtattattacttttatcattacctgtttta
>KM452948.1_Ochlerotatus_caspius_Hungary|Szeged
gaatactacctccttcattaacactactactttcaagtagtatagtagaaaatgggtcaggaacaggatgaacagtttatccacctctttcatctggaactgctcatgcaggagcctcagttgatttaacaattttttctttacatttagcaggagtatcatcaattttaggagcagtaaattttattactactgttattaatatacgatcagcaggaattacattagatcgattacctttatttgtttgatctgttgtaattacagctgtattattacttttatcattacctgtttta
>MT708651.1_Ochlerotatus_caspius_Serbia|Rusanda_Zrenjanin
gaatactacctccttcattaacactactactttcaagaagtatagtagaaaatggatcaggaacaggatgaacagtttatccacctctttcatctggaactgctcatgcaggagcctcagttgatttaacaattttttctttacatttagcaggagtatcatcaattttaggagcagtaaattttattactactgttattaatatacgatcggcaggaattacattagatcgattacctttatttgtttgatctgttgtaattacagctgtattattacttttatcattacctgtttta
>MT708621.1_Ochlerotatus_caspius_Serbia|Stanisic_Sombor
gaatactacctccttcattaacactactactttcaagtagtatagtagaaaatgggtcaggaacaggatgaacagtttatccacctctttcatctggaactgctcatgcaggagcctcagttgatttaacaattttttctttacatttagcaggggtatcgtcaattttaggagcagtaaattttattactactgttattaatatacgatcagcaggaattacattagatcgattacctttatttgtttgatctgttgtaattacagctgtattattacttttatcattacctgtttta
>MT708663.1_Ochlerotatus_caspius_Serbia|Rusanda_Zrenjanin
gaatactacctccttcattaacactactactttcaagaagtatagtagaaaatggatcaggaacaggatgaacagtttatccacctctttcatctggaactgctcatgcaggagcctcagttgatttaacaattttttctttacatttagcaggagtatcatcaattttaggagcagtaaattttattactactgttattaatatacgatcggcaggaattacattagatcgattacctttatttgtttgatctgttgtaattacagctgtattattacttttatcattacctgtttta
>MT708655.1_Ochlerotatus_caspius_Serbia|Stanisic_Sombor
gaatactacctccttcattaacactactactttcaagtagtatagtagaaaatgggtcaggaacaggatgaacagtttatccacctctttcatctggaactgctcatgcaggagcctcagttgatttaacaattttttctttacatttagcaggagtatcatcaattttaggagcagtaaattttattactactgttattaatatacgatcagcaggaattacattagatcgattacctttatttgtttgatctgttgtaattacagctgtattattacttttatcattacctgtttta
>MT708644.1_Ochlerotatus_caspius_Serbia|Rusanda_Zrenjanin
gaatactacctccttcattaacactactactttcaagtagtatagtagaaaatgggtcaggaacaggatgaacagtttatccacctctttcatctggaactgctcatgcaggagcctcagttgatttaacaattttttctttacatttagcaggagtatcatcaattttaggagcagtaaattttattactactgttattaatatacgatcagcaggaattacattagatcgattacctttatttgtttgatctgttgtaattacagctgtattattacttttatcattacctgtttta
>MT708648.1_Ochlerotatus_caspius_Serbia|Rusanda_Zrenjanin
gaatactacctccttcattaacactactactttcaagtagtatagtagaaaatgggtcaggaacaggatgaacagtttatccacctctttcatctggaactgctcatgcaggagcctcagttgatttaacaattttttctttacatttagcaggagtatcatcaattttaggagcagtaaattttattactactgttattaatatacgatcagcaggaattacattagatcgattacctttatttgtttgatctgttgtaattacagctgtattattacttttatcattacctgtttta
>MT708632.1_Ochlerotatus_caspius_Serbia|Stanisic_Sombor
gaatactacctccttcattaacactactactttcaagtagtatagtagaaaatgggtcaggaacaggatgaacagtttatccacctctttcatctggaactgctcatgcaggagcctcagttgatttaacaattttttctttacatttagcaggagtatcgtcaattttaggagcagtaaattttattactactgttattaatatacgatcagcaggaattacattagatcgattacctttatttgtttgatctgttgtaattacagctgtattactacttttatcattacctgtttta
>MT708664.1_Ochlerotatus_caspius_Serbia|Rusanda_Zrenjanin
gaatactacctccttcattaacactactactttcaagaagtatagtagaaaatggatcaggaacaggatgaacagtttatccacctctttcatctggaactgctcatgcaggagcctcagttgatttaacaattttttctttacatttagcaggagtatcatcaattttaggagcagtaaattttattactactgttattaatatacgatcggcaggaattacattagatcgattacctttatttgtttgatctgttgtaattacagctgtattattacttttatcattacctgtttta
>FJ210908.1_Ochlerotatus_caspius_Iran|Ardebil_Province_Meshkinshahr_County_Kojanagh
gaatactacctccttcattaacactactactttcaagtagtatagtagaaaatgggtcaggaacaggatgaacagtttatccacctctttcatctggaactgctcatgcaggagcctcagttgatttaacaattttttctttacatttagcaggagtatcatcaattttaggagcagtaaattttattactactgttattaatatacgatcagcaggaattacattagatcgattacctttatttgtttgatctgttgtaattacagctgtattattacttttatcattacctgtttta
>MT708623.1_Ochlerotatus_caspius_Serbia|Stanisic_Sombor
gaatactacctccttcattaacactactactttcaagtagtatagtagaaaatgggtcaggaacaggatgaacagtttatccacctctttcatctggaactgctcatgcaggagcctcagttgatttaacaattttttctttacatttagcaggggtatcgtcaattttaggagcagtaaattttattactactgttattaatatacgatcagcaggaattacattagatcgattacctttatttgtttgatctgttgtaattacagctgtattattacttttatcattacctgtttta
>MK962487.1_Ochlerotatus_caspius_Iran
gaatactacctccttcattaacactactactttcaagaagtatagtagaaaatgggtcaggaacaggatgaacagtttatccacctctttcatctggaactgctcatgcaggagcctcagttgatttaacaattttttctttacatttagcaggagtatcatcaattttaggagcagtaaattttattactactgttattaatatacgatcggcaggaattacattagatcgattacctttatttgtttgatctgttgtgattacagctgtattattacttttatcattacctgtttta
>FJ210907.1_Ochlerotatus_caspius_Iran|East_Azerbaijan_Province_Kaleibar_Larijan
gaatactacctccttcattaacactactactttcaagtagtatagtagaaaatgggtcaggaacaggatgaacagtttatccacctctttcatctggaactgctcatgcaggagcctcagttgatttaacaattttttctttacatttagcaggagtatcatcaattttaggagcagtaaattttattactactgttattaatatacgatcagcaggaattacattagatcgattacctttatttgtttgatctgttgtaattacagctgtattattacttttatcattacctgtttta
>AB738119.1_Aedes_japonicus
gaatactaccgccctcattaactttactactttcaagtagtatagtagaaaatggatctggtactggatgaacagtatacccccctctttcttcaggaactgcccatgcaggagcttcagtagacttaactattttttctcttcatttagcgggaatttcttctattttaggagcagtaaattttattacaactgtaattaatatacgatctgctggaattacattagatcgattacctttatttgtttgatcagtagtaattacagctgtattacttcttttatctttacctgtttta
>AB738134.1_Aedes_japonicus
gaatactacctccctcattaactttactactttcaagtagtatagtagaaaatggatctggtactggatgaacagtatacccccctctttcttcaggaactgcccatgcaggagcttcagtagacttaactattttttctcttcatttagcgggaatttcttctattttaggagcagtaaattttattacaactgtaattaatatacgatctgctggaattacattagatcgattacctttatttgtttgatcagtagtaattacagctgtattacttcttttatctttacctgtttta
>AB738236.1_Aedes_japonicus
gaatactaccgccctcattaactttactactttcaagtagtatagtagaaaatggatctggtactggatgaacagtatacccccctctttcttcaggaactgcccatgcaggagcttcagtagacttaactattttttctcttcatttagcgggaatttcttctattttaggagcagtaaattttattacaactgtaattaatatacgatctgctggaattacattagatcgattacctttatttgtttgatcagtagtaattacagctgtattacttcttttatctttacctgtttta
>MW961306.1_Ochlerotatus_caspius
gaatactacctccttcattaacactactactttcaagtagtatagtggaaaatggrtcaggaacaggatgaacagtttatccacctctttcatctggaactgctcaygcaggagcctcagtagatttaacaattttttctttacatttagcaggagtatcatcaattttaggagcagtaaattttattactactgttattaatatacgatcagcaggaattacattagatcgattacctttatttgtttgatctgttgtaattacagctgtattattacttttatcattacctgtttta
>KM457516.1_Ochlerotatus_atropalpus
gaatattacctccttcattaactctattactttctagaagtatagtagaaaatggatcaggtacagggtgaactgtttacccacctttatcatctggtactgctcatgcaggagcatcagtagatttaacaattttttctcttcatttagctgggatttcttcaattttaggagctgtaaattttattacaactgtaattaatatacgatcatcaggaattactttagatcgattacctttatttgtatgatctgtagtaatcacagctattctacttcttttatctttacctgtatta
>KM457508.1_Ochlerotatus_atropalpus
gaatattacctccttcattaactctattactttctagaagtatagtagaaaatggatcaggtacagggtgaactgtttacccacctttatcatctggtactgctcatgcaggagcatcagtagatttaacaattttttctcttcatttagctgggatttcttcaattttaggagctgtaaattttattacaactgtaattaatatacgatcatcaggaattactttagatcgattacctttatttgtatgatctgtagtaatcacagctattctacttcttttatctttacctgtatta
>KM457513.1_Ochlerotatus_atropalpus
gaatattacctccttcattaactctattactttctagaagtatagtagaaaatggatcaggtacagggtgaactgtttacccacctttatcatctggtactgctcatgcaggagcatcagtagatttaacaattttttctcttcatttagctgggatttcttcaattttaggagctgtaaattttattacaactgtaattaatatacgatcatcaggaattactttagatcgattacctttatttgtatgatctgtagtaatcacagctattctacttcttttatctttacctgtatta
>KM457520.1_Ochlerotatus_atropalpus
gaatattacctccttcattaactctattactttctagaagtatagtagaaaatggatcaggtacagggtgaactgtttacccacctttatcatctggtactgctcatgcaggagcatcagtagatttaacaattttttctcttcatttagctgggatttcttcaattttaggagctgtaaattttattacaactgtaattaatatacgatcatcaggaattactttagatcgattacctttatttgtatgatctgtagtaatcacagctattctacttcttttatctttacctgtatta
>KM457522.1_Ochlerotatus_atropalpus
gaatattacctccttcattaactctattactttctagaagtatagtagaaaatggatcaggtacagggtgaactgtttacccacctttatcatctggtactgctcatgcaggagcatcagtagatttaacaattttttctcttcatttagctgggatttcttcaattttaggagctgtaaattttattacaactgtaattaatatacgatcatcaggaattactttagatcgattacctttatttgtatgatctgtagtaatcacagctattctacttcttttatctttacctgtatta
>GU907849.1_Ochlerotatus_atropalpus_Canada|Ontario_(OX)_Oxford
gaatattacctccttcattaactctattactttctagaagtatagtagaaaatggatcaggtacagggtgaactgtttacccacctttatcatctggcactgctcatgcaggagcatcagtagatttaacaattttttctcttcatttagctgggatttcttcaattttaggagctgtaaattttattacaaccgtaattaatatacgatcatcaggaattactttagatcgattacctttatttgtatgatctgtagtaatcacagctattctacttcttttatctttacctgtatta
>KM457511.1_Ochlerotatus_atropalpus
gaatattacctccttcattaactctattactttctagaagtatagtagaaaatggatcaggtacagggtgaactgtttacccacctttatcatctggtactgctcatgcaggagcatcagtagatttaacaattttttctcttcatttagctgggatttcttcaattttaggagctgtaaattttattacaactgtaattaatatacgatcatcaggaattactttagatcgattacctttatttgtatgatctgtagtaatcacagctattctacttcttttatctttacctgtatta
>KM457514.1_Ochlerotatus_atropalpus
gaatattacctccttcattaactctattactttctagaagtatagtagaaaatggatcaggtacagggtgaactgtttacccacctttatcatctggtactgctcatgcaggagcatcagtagatttaacaattttttctcttcatttagctgggatttcttcaattttaggagctgtaaattttattacaactgtaattaatatacgatcatcaggaattactttagatcgattacctttatttgtatgatctgtagtaatcacagctattctacttcttttatctttacctgtatta
>KM457517.1_Ochlerotatus_atropalpus
gaatattacctccttcattaactctattactttctagaagtatagtagaaaatggatcaggtacagggtgaactgtttacccacctttatcatctggtactgctcatgcaggagcatcagtagatttaacaattttttctcttcatttagctgggatttcttcaattttaggagctgtaaattttattacaactgtaattaatatacgatcatcaggaattactttagatcgattacctttatttgtatgatctgtagtaatcacagctattctacttcttttatctttacctgtatta
>KM457510.1_Ochlerotatus_atropalpus
gaatattacctccttcattaactctattactttctagaagtatagtagaaaatggatcaggtacagggtgaactgtttacccacctttatcatctggtactgctcatgcaggagcatcagtagatttaacaattttttctcttcatttagctgggatttcttcaattttaggagctgtaaattttattacaactgtaattaatatacgatcatcaggaattactttagatcgattacctttatttgtatgatctgtagtaatcacagctattctacttcttttatctttacctgtatta
>KM457521.1_Ochlerotatus_atropalpus
gaatattacctccttcattaactctattactttctagaagtatagtagaaaatggatcaggtacagggtgaactgtttacccacctttatcatctggtactgctcatgcaggagcatcagtagatttaacaattttttctcttcatttagctgggatttcttcaattttaggagctgtaaattttattacaactgtaattaatatacgatcatcaggaattactttagatcgattacctttatttgtatgatctgtagtaatcacagctattctacttcttttatctttacctgtatta
>KM457566.1_Ochlerotatus_atropalpus
gaatattacctccttcattaactctattactttctagaagtatagtagaaaatggatcaggtacagggtgaactgtttacccacctttatcatctggcactgctcatgcaggagcatcagtagatttaacaattttttctcttcatttagctgggatttcttcaattttaggagctgtaaattttattacaaccgtaattaatatacgatcatcaggaattactttagatcgattacctttatttgtatgatctgtagtaatcacagctattctacttcttttatctttacctgtatta
>KM457509.1_Ochlerotatus_atropalpus
gaatattacctccttcattaactctattactttctagaagtatagtagaaaatggatcaggtacagggtgaactgtttacccacctttatcatctggcactgctcatgcaggagcatcagtagatttaacaattttttctcttcatttagctgggatttcttcaattttaggagctgtaaattttattacaaccgtaattaatatacgatcatcaggaattactttagatcgattacctttatttgtatgatctgtagtaatcacagctattctacttcttttatctttacctgtatta
>KM457519.1_Ochlerotatus_atropalpus
gaatattacctccttcattaactctattactttctagaagtatagtagaaaatggatcaggtacagggtgaactgtttacccacctttatcatctggtactgctcatgcaggagcatcagtagatttaacaattttttctcttcatttagctgggatttcttcaattttaggagctgtaaattttattacaactgtaattaatatacgatcatcaggaattactttagatcgattacctttatttgtatgatctgtagtaatcacagctattctacttcttttatctttacctgtatta
>GU907845.1_Ochlerotatus_atropalpus_Canada|Ontario_(OX)_Oxford
gaatattacctccttcattaactctattactttctagaagtatagtagaaaatggatcaggtacagggtgaactgtttacccacctttatcatctggcactgctcatgcaggagcatcagtagatttaacaattttttctcttcatttagctgggatttcttcaattttaggagctgtaaattttattacaaccgtaattaatatacgatcatcaggaattactttagatcgattacctttatttgtatgatctgtagtaatcacagctattctacttcttttatctttacctgtatta
>KM457512.1_Ochlerotatus_atropalpus
gaatattacctccttcattaactctattactttctagaagtatagtagaaaatggatcaggtacagggtgaactgtttacccacctttatcatctggtactgctcatgcaggagcatcagtagatttaacaattttttctcttcatttagctgggatttcttcaattttaggagctgtaaattttattacaactgtaattaatatacgatcatcaggaattactttagatcgattacctttatttgtatgatctgtagtaatcacagctattctacttcttttatctttacctgtatta
>GU907847.1_Ochlerotatus_atropalpus_Canada|Ontario_(OX)_Oxford
gaatattacctccttcattaactctactactttctagaagtatagtagaaaatggatcaggtacagggtgaactgtttacccacctttatcatctggtactgctcatgcaggggcatcagtagatttaacaattttttctcttcatttagctgggatttcttcaattttaggagctgtaaattttattacaactgtaattaatatacgatcatcaggaattactttagatcgattacctttatttgtatgatctgtagtaatcacagctattctacttcttttatctttacctgtatta
>KM457567.1_Ochlerotatus_atropalpus
gaatattacctccttcattaactctattactttctagaagtatagtagaaaatggatcaggtacagggtgaactgtttacccacctttatcatctggtactgctcatgcaggagcatcagtagatttaacaattttttctcttcatttagctgggatttcttcaattttaggagctgtaaattttattacaactgtaattaatatacgatcatcaggaattactttagatcgattacctttatttgtatgatctgtagtaatcacagctattctacttcttttatctttacctgtatta
>KM457565.1_Ochlerotatus_atropalpus
gaatattacctccttcattaactctattactttctagaagtatagtagaaaatggatcaggtacagggtgaactgtttacccacctttatcatctggtactgctcatgcaggagcatcagtagatttaacaattttttctcttcatttagctgggatttcttcaattttaggagctgtaaattttattacaactgtaattaatatacgatcatcaggaattactttagatcgattacctttatttgtatgatctgtagtaatcacagctattctacttcttttatctttacctgtatta
>GU907844.1_Ochlerotatus_atropalpus
gaatattacctccttcattaactcttctactttctagaagtatagtagaaaatggatcaggtacagggtgaactgtttacccacctttatcatctggtactgctcatgcaggggcatcagtagatttaacaattttttctcttcatttagctgggatttcttcaattttaggagctgtaaattttattacaactgtaattaatatgcgatcatcaggaattactttagatcgattacctttatttgtatgatctgtagtaatcacagctattctacttcttttatctttacctgtatta
>GU907848.1_Ochlerotatus_atropalpus_Canada|Ontario_(OX)_Oxford
gaatattacctccttcattaactctattactttctagaagtatagtagaaaatggatcaggtacagggtgaactgtttacccacctttatcatctggcactgctcatgcaggagcatcagtagatttaacaattttttctcttcatttagctgggatttcttcaattttaggagctgtaaattttattacaaccgtaattaatatacgatcatcaggaattactttagatcgattacctttatttgtatgatctgtagtaatcacagctattctacttcttttatctttacctgtatta
>AF425845.1_Ochlerotatus_atropalpus
gaatattacctccttcattaactcttctactttctagaagtatagtagaaaatggatcaggtacagggtgaactgtttacccacctttatcatctggtactgctcatgcaggggcatcagtagatttaacaattttttctcttcatttagctgggatttcttcaattttaggagctgtaaattttattacaactgtaattaatatgcgatcatcaggaattactttagatcgattacctttatttgtatgatctgtagtaatcacagctattctacttcttttatctttacctgtatta
>MT708662.1_Ochlerotatus_caspius_Serbia|Rusanda_Zrenjanin
gaatactacctccttcattaacactactactttcaagaagtatagtagaaaatggatcaggaacaggatgaacagtttatccacctctttcatctggaactgctcatgcaggagcctcagttgatttaacaattttttctttacatttagcaggagtatcatcaattttaggagcagtaaattttattactactgttattaatatacgatcggcaggaattacattagatcgattacctttatttgtttgatctgttgtaattacagctgtattattacttttatcattacctgtttta
>MF172320.1_Haemagogus_janthinomys_French_Guiana|Sauel
gaatattacctccttcattaacacttcttttatctagaagtatagtagaaaatgggtcaggtacaggatgaactgtttatcctcctctttcatcaggaactgctcatgctggagcatctgttgatttaacaattttttctcttcatttagcaggtatttcttctattttaggagcagtaaattttattactactgttattaatatacgatcaagaggaattactttagatcgattacctttatttgtttgatcagtagtaattacagctattttattacttctatctcttccagtatta
>KY859897.1_Haemagogus_janthinomys_Colombia|San_Bernardo_del_Viento_Vereda_Chiqui
gaatattacctccttcattaacacttcttttatctagaagtatagtagaaaatggatcaggtacagggtgaactgtttatccccccctttcatcaggaactgctcatgctggagcatccgttgatttaacaattttttctcttcatttagcaggtatttcttctattttaggagcagtaaattttattactactgttattaatatacgatcaagaggaattactttagatcgattacctttatttgtttgatcagtagtaattacagctattttattactcctatctcttccagtatta
>KY859893.1_Haemagogus_janthinomys_Colombia|Puerto_Escondido_Vereda_El_Palmar
gaatattacctccttcattaacacttcttttatctagaagtatagtagaaaatggatcaggtacagggtgaactgtttatccccccctttcatcaggaactgctcatgctggagcatccgttgatttaacaattttttctcttcatttagcaggtatttcttctattttaggagcagtaaattttattactactgttattaatatacgatcaagaggaattactttagatcgattacctttatttgtttgatcagtagtaattacagctattttattactcctatctcttccagtatta
>KM593034.1_Haemagogus_janthinomys_Colombia|Antioquia_La_Pintada_Human_Bait
gaatattacctccttcattaacacttcttttatctagaagtatagtagaaaatggatcaggtacagggtgaactgtttatccccccctttcatcaggaactgctcatgctggagcatccgttgatttaacaattttttctcttcatttagcaggtatttcttctattttaggagcagtaaattttattactactgttattaatatacgatcaagaggaattactttagatcgattacctttatttgtttgatcagtagtaattacagctattttattactcctatctcttccagtatta
>MT108617.1_Haemagogus_equinus_Mexico|Mexico_State_Nearctic_San_Pedro_Limon
gaatattacctccttccctaacccttttactttcaagtagtatagtagaaaatgggtcaggaacaggatgaacagtttatccacctctttcatcaggaacagctcatgctggagcatctgttgatttaacaattttttctcttcatttagcaggagtttcatcaattttaggagcagtaaattttattactacagttattaatatacgatctagaggtattactttagatcgtttacctttatttgtttgatcagttgttattacagctattttattacttttatctttacctgtatta
>MT108564.1_Haemagogus_equinus_Mexico|Mexico_State_Nearctic_San_Pedro_Limon
gaatattacctccttccctaacccttttactttcaagtagtatagtagaaaatgggtcaggaacaggatgaacagtttatccacctctttcatcaggaacagctcatgctggagcatctgttgatttaacaattttttctcttcatttagcaggagtttcatcaattttaggggcagtaaattttattactacagttattaatatacgatctagaggtattactttagatcgtttacctttatttgtttgatcagttgttattacagctattttattacttttatctttacctgtatta
>KM457598.1_Aedes_japonicus
gaatattacccccttccttaaccttactactttcaagtagaatggtagaaaatggatctggaactggatgaactgtttatcctcccctttcttcaggaactgctcatgcaggagcttcagtagatttaactattttttctttacatttagccgggatttcctcaattttaggagcagtaaattttattacgactgtaattaatatacgatctgctggaattactttagaccgactacctttatttgtatgatctgtagtaattacagctgtattattacttttatctctccctgtatta
>KM457586.1_Aedes_japonicus
gaatattacccccttccttaaccttactactttcaagtagaatggtagaaaatgggtctggaactggatgaactgtttatcctcccctttcttcaggaactgctcatgcaggagcttcagtagatttaactattttttctttacatttagccgggatttcctcaattttaggggcagtaaattttattacgactgtaattaatatacgatctgctggaattactttagaccgactacctctatttgtatgatctgtagtaattacagctgtattattacttttatctctccctgtatta
>KM457593.1_Aedes_japonicus
gaatattacccccttccttaaccttactactttcaagtagaatggtagaaaatgggtctggaactggatgaactgtttatcctcccctttcttcaggaactgctcatgcaggagcttcagtagatttaactattttttctttacatttagccgggatttcctcaattttaggggcagtaaattttattacgactgtaattaatatacgatctgctggaattactttagaccgactacctctatttgtatgatctgtagtaattacagctgtattattacttttatctctccctgtatta
>MN058613.1_Aedes_japonicus_Canada|Hamilton_Ontario
gaatattacccccttccttaaccttactactttcaagtagaatggtagaaaatggatctggaactggatgaactgtttatcctcccctttcttcaggaactgctcatgcaggagcttcagtagatttaactattttttctttacatttagccgggatttcctcaattttaggagcagtaaattttattacgactgtaattaatatacgatctgctggaattactttagaccgactacctttatttgtatgatctgtagtaattacagctgtattattacttttatctctccctgtatta
>MT418507.1_Aedes_japonicus_Belgium|Havelange
gaatattacccccttccttaaccttactactttcaagtagaatggtagaaaatgggtctggaactggatgaactgtttatccccccctttcttcaggaactgctcatgcaggagcttcagtagatttaactattttttctttacatttagccgggatttcctcaattttaggggcagtaaattttattacgactgtaattaatatacgatctgctggaattactttagaccgactacctttatttgtatgatctgtagtaattacagctgtattattacttttatctctccctgtatta
>GQ254796.1_Aedes_japonicus_USA
gaatattacccccttccttaaccttactactttcaagtagaatggtagaaaatggatctggaactggatgaactgtttatcctcccctttcttcaggaactgctcatgcaggagcttcagtagatttaactattttttctttacatttagccgggatttcctcaattttaggagcagtaaattttattacgactgtaattaatatacgatctgctggaattactttagaccgactacctttatttgtatgatctgtagtaattacagctgtattattacttttatctctccctgtatta
>FJ641869.1_Aedes_japonicus_Belgium
gaatattacccccttccttaaccttactactttcaagtagaatggtagaaaatgggtctggaactggatgaactgtttatccccccctttcttcaggaactgctcatgcaggagcttcagtagatttaactattttttctttacatttagccgggatttcctcaattttaggggcagtaaattttattacgactgtaattaatatacgatctgctggaattactttagaccgactacctttatttgtatgatctgtagtaattacagctgtattattacttttatctctccctgtatta
>MK372910.1_Aedes_japonicus_USA|Fayette_County_AL
gaatattacccccttccttaaccttactactttcaagtagaatggtagaaaatgggtctggaactggatgaactgtttatccccccctttcttcaggaactgctcatgcaggagcttcagtagatttaactattttttctttacatttagccgggatttcctcaattttaggggcagtaaattttattacgactgtaattaatatacgatctgctggaattactttagaccgactacctttatttgtatgatctgtagtaattacagctgtattattacttttatctctccctgtatta
>MT418510.1_Aedes_japonicus_Belgium|Havelange
gaatattacccccttccttaaccttactactttcaagtagaatggtagaaaatgggtctggaactggatgaactgtttatccccccctttcttcaggaactgctcatgcaggagcttcagtagatttaactattttttctttacatttagccgggatttcctcaattttaggggcagtaaattttattacgactgtaattaatatacgatctgctggaattactttagaccgactacctttatttgtatgatctgtagtaattacagctgtattattacttttatctctccctgtatta
>KM457579.1_Aedes_japonicus
gaatattacccccttccttaaccttactactttcaagtagaatggtagaaaatgggtctggaactggatgaactgtttatcctcccctttcttcaggaactgctcatgcaggagcttcagtagatttaactattttttctttacatttagccgggatttcctcaattttaggggcagtaaattttattacgactgtaattaatatacgatctgctggaattactttagaccgactacctctatttgtatgatctgtagtaattacagctgtattattacttttatctctccctgtatta
>MN103392.1_Aedes_japonicus_Austria|Tyrol_Kufstein
gaatattacccccttccttaaccttactactttcaagtagaatggtagaaaatgggtctggaactggatgaactgtttatccccccctttcttcaggaactgctcatgcaggagcttcagtagatttaactattttttctttacatttagccgggatttcctcaattttaggggcagtaaattttattacgactgtaattaatatacgatctgctggaattactttagaccgactacctttatttgtatgatctgtagtaattacagctgtattattacttttatctctccctgtatta
>MT418509.1_Aedes_japonicus_Belgium|Havelange
gaatattacccccttccttaaccttactactttcaagtagaatggtagaaaatgggtctggaactggatgaactgtttatccccccctttcttcaggaactgctcatgcaggagcttcagtagatttaactattttttctttacatttagccgggatttcctcaattttaggggcagtaaattttattacgactgtaattaatatacgatctgctggaattactttagaccgactacctttatttgtatgatctgtagtaattacagctgtattattacttttatctctccctgtatta
>MT418511.1_Aedes_japonicus_Belgium|Havelange
gaatattacccccttccttaaccttactactttcaagtagaatggtagaaaatgggtctggaactggatgaactgtttatccccccctttcttcaggaactgctcatgcaggagcttcagtagatttaactattttttctttacatttagccgggatttcctcaattttaggggcagtaaattttattacgactgtaattaatatacgatctgctggaattactttagaccgactacctttatttgtatgatctgtagtaattacagctgtattattacttttatctctccctgtatta
>MN103388.1_Aedes_japonicus_Austria|Tyrol_Kufstein
gaatattacccccctccttaaccttactactttcaagtagaatggtagaaaatgggtctggaactgggtgaactgtttatcctcccctttcttcaggaactgctcatgcaggagcttcagtagatttaactattttttctttacatttagccgggatttcctcaattttaggagcagtaaattttattacgactgtaattaatatacgatctgctggaattactttagaccgactacctttatttgtatgatctgtagtaattacagctgtattattacttttatctctccctgtatta
>KM457595.1_Aedes_japonicus
gaatattacccccttccttaaccttactactttcaagtagaatggtagaaaatgggtctggaactggatgaactgtttatcctcccctttcttcaggaactgctcatgcaggagcttcagtagatttaactattttttctttacatttagccgggatttcctcaattttaggggcagtaaattttattacgactgtaattaatatacgatctgctggaattactttagaccgactacctctatttgtatgatctgtagtaattacagctgtattattacttttatctctccctgtatta
>MT418508.1_Aedes_japonicus_Belgium|Havelange
gaatattacccccttccttaaccttactactttcaagtagaatggtagaaaatgggtctggaactggatgaactgtttatccccccctttcttcaggaactgctcatgcaggagcttcagtagatttaactattttttctttacatttagccgggatttcctcaattttaggggcagtaaattttattacgactgtaattaatatacgatctgctggaattactttagaccgactacctttatttgtatgatctgtagtaattacagctgtattattacttttatctctccctgtatta
>KM457590.1_Aedes_japonicus
gaatattacccccttccttaaccttactactttcaagtagaatggtagaaaatgggtctggaactggatgaactgtttatccccccctttcttcaggaactgctcatgcaggagcttcagtagatttaactattttttctttacatttagccgggatttcctcaattttaggggcagtaaattttattacgactgtaattaatatacgatctgctggaattactttagaccgactacctttatttgtatgatctgtagtaattacagctgtattattacttttatctctccctgtatta
>MK372912.1_Aedes_japonicus_USA|Washington_County_AL
gaatattacccccttccttaaccttactactttcaagtagaatggtagaaaatgggtctggaactggatgaactgtttatcctcccctttcttcaggaactgctcatgcaggagcttcagtagatttaactattttttctttacatttagccgggatttcctcaattttaggagcagtaaattttattacgactgtaattaatatacgatctgctggaattactttagaccgactacctttatttgtatgatctgtagtaattacagctgtattattacttttatctctccctgtatta
>KM258300.1_Aedes_japonicus_Belgium|Natoye
gaatattacccccttccttaaccttactactttcaagtagaatggtagaaaatgggtctggaactggatgaactgtttatccccccctttcttcaggaactgctcatgcaggagcttcagtagatttaactattttttctttacatttagccgggatttcctcaattttaggggcagtaaattttattacgactgtaattaatatacgatctgctggaattactttagaccgactacctttatttgtatgatctgtagtaattacagctgtattattacttttatctctccctgtatta
>KM258301.1_Aedes_japonicus_Belgium|Natoye
gaatattacccccttccttaaccttactactttcaagtagaatggtagaaaatgggtctggaactggatgaactgtttatccccccctttcttcaggaactgctcatgcaggagcttcagtagatttaactattttttctttacatttagccgggatttcctcaattttaggggcagtaaattttattacgactgtaattaatatacgatctgctggaattactttagaccgactacctttatttgtatgatctgtagtaattacagctgtattattacttttatctctccctgtatta
>KM258302.1_Aedes_japonicus_Belgium|Natoye
gaatattacccccttccttaaccttactactttcaagtagaatggtagaaaatgggtctggaactggatgaactgtttatccccccctttcttcaggaactgctcatgcaggagcttcagtagatttaactattttttctttacatttagccgggatttcctcaattttaggggcagtaaattttattacgactgtaattaatatacgatctgctggaattactttagaccgactacctttatttgtatgatctgtagtaattacagctgtattattacttttatctctccctgtatta
>KM258303.1_Aedes_japonicus_Belgium|Natoye
gaatattacccccttccttaaccttactactttcaagtagaatggtagaaaatgggtctggaactggatgaactgtttatccccccctttcttcaggaactgctcatgcaggagcttcagtagatttaactattttttctttacatttagccgggatttcctcaattttaggggcagtaaattttattacgactgtaattaatatacgatctgctggaattactttagaccgactacctttatttgtatgatctgtagtaattacagctgtattattacttttatctctccctgtatta
>NC_046946.1|14462982_Aedes_koreicus
gaatactacctccctcattaactctactactttcaagaagtatagtagaaaatgggtctgggacaggatgaactgtttatccccctctttcttcaggaactgctcatgcaggagcctcagtagatttaacaattttttctcttcatttagctggaatttcctctattttaggagcagtaaattttattacaactgttattaatatacgatctgctggaattactttagatcgattacccttatttgtatgatcagttgtaattacagctgtattacttcttttatctttacctgttcta
>OK668801.1_Aedes_koreicus_Italy
gaatactacctccctcattaactctactactttcaagaagtatagtagaaaatggatctgggacaggatgaactgtttatcctcctctttcttcaggaactgctcatgcaggagcctcagtagatttaacaattttttctcttcatttagctggaatttcctctattttaggagcagtaaattttattacaactgttattaatatacgatctgctggaattactttagatcgattacccttatttgtatgatcagttgtaattacagctgtattacttcttttatctttacctgttcta
>OK668826.1_Aedes_koreicus_Italy
gaatactacctccctcattaactctactactttcaagaagtatagtagaaaatgggtctgggacaggatgaactgtttatcctcctctttcttcaggaactgctcatgcaggagcctcagtagatttaacaattttttctcttcatttagctggaatttcctctattttaggagcagtaaattttattacaactgttattaatatacgatctgctggaattactttagatcgattacccttatttgtatgatcagttgtaattacagctgtattatttcttttatctttacctgttcta
>OK668800.1_Aedes_koreicus_Italy
gaatactacctccctcattaactctactactttcaagaagtatagtagaaaatggatctgggacaggatgaactgtttatcctcctctttcttcaggaactgctcatgcaggagcctcagtagatttaacaattttttctcttcatttagctggaatttcctctattttaggagcagtaaattttattacaactgttattaatatacgatctgctggaattactttagatcgattacccttatttgtatgatcagttgtaattacagctgtattacttcttttatctttacctgttcta
>OK668831.1_Aedes_koreicus_Hungary
gaatactacctccctcattaactttactactttcaagaagtatagtagaaaatggatctgggacaggatgaactgtttatccccctctttcttcaggaactgctcatgcaggagcctcagtagatttaacaattttttctcttcatttatatggaatttcctctattttaggagcagtaaattttattacaactgttattaatatacgatctgctggaattactttagatcgattacccttatttgtatgaacagttgtaattacagcagtattacttcttttatctttacctgttcta
>MH001390.1_Aedes_koreicus_Germany
gaatactacctccctcattaactctactactttcaagaagtatagtagaaaatgggtctgggacaggatgaactgtttatccccctctttcttcaggaactgctcatacaggagcctcagtagatttaacaattttttctcttcatttagctggaatttcctctattttaggagcagtaaattttattacaactgttattaatatacgatctgctggaattactttagatcgattacccttatttgtatgatcagttgtaattacagctgtattacttcttttatctttacctgttcta
>OK668811.1_Aedes_koreicus_Germany
gaatactacctccctcattaactctactactttcaagaagtatagtagaaaatgggtctgggacaggatgaactgtttatccccctctttcttcaggaactgctcatgcaggagcctcagtagatttaacaattttttctcttcatttagctggaatttcctctattttaggagcagtaaattttattacaactgttattaatatacgatctgctggaattactttagatcgattacccttatttgtatgatcagttgtaattacagctgtattacttcttttatctttacctgttcta
>KT358407.1_Aedes_koreicus_South_Korea
gaatactacctccctcattaactctactactttcaagaagtatagtagaaaatgggtctgggacaggatgaactgtttatccccctctttcttcaggaactgctcatgcaggagcctcagtagatttaacaattttttctcttcatttagctggaatttcctctattttaggagcagtaaattttattacaactgttattaatatacgatctgctggaattactttagatcgattacccttatttgtatgatcagttgtaattacagctgtattacttcttttatctttacctgttcta
>OK668827.1_Aedes_koreicus_Italy
gaatactacctccctcattaactctactactttcaagaagtatagtagaaaatggatctgggacaggatgaactgtttatcctcctctttcttcaggaactgctcatgcaggagcctcagtagatttaacaattttttctcttcatttagctggaatttcctctattttaggagcagtaaattttattacaactgttattaatatacgatctgctggaattactttagatcgattacccttatttgtatgatcagttgtaattacagctgtattacttcttttatctttacctgttcta
>OK668782.1_Aedes_koreicus_Italy
gaatactacctccctcattaactctactactttcaagaagtatagtagaaaatggatctgggacaggatgaactgtttatcctcctctttcttcaggaactgctcatgcaggagcctcagtagatttaacaattttttctcttcatttagctggaatttcctctattttaggagcagtaaattttattacaactgttattaatatacgatctgctggaattactttagatcgattacccttatttgtatgatcagttgtaattacagctgtattacttcttttatctttacctgttcta
>OK668830.1_Aedes_koreicus_Germany
gaatactacctccctcattatctctactactttcaagaagtatagtagaaaatgggtctgggacaggatgaactgtttatccccctctttcttcaggaactgctcatgcaggagcctcagtagatttaacaattttttctcttcatttagctggaatttcctctattttaggagcagtaaattttattacaactgttattaatatacgatctgctggaattactttagatcgattacccttatttgtatgatcagttgtaattacagctgtattacttcttttatctttacctgttcta
>OK668797.1_Aedes_koreicus_Italy
gaatactacctccctcattaactctactactttcaagaagtatagtagaaaatggatctgggacaggatgaactgtttatcctcctctttcttcaggaactgctcatgcaggagcctcagtagatttaacaattttttctcttcatttagctggaatttcctctattttaggagcagtaaattttattacaactgttattaatatacgatctgctggaattactttagatcgattacccttatttgtatgatcagttgtaattacagctgtattacttcttttatctttacctgttcta
>OK668809.1_Aedes_koreicus_Germany
gaatactacctccctcattaactctactactttcaagaagtatagtagaaaatgggtctgggacaggatgaactgtttatccccctctttcttcaggaactgctcatgcaggagcctcagtagatttaacaattttttctcttcatttagctggaatttcctctattttaggagcagtaaattttattacaactgttattaatatacgatctgctggaattactttagatcgattacccttatttgtatgatcagttgtaattacagctgtattacttcttttatctttacctgttcta
>OK668812.1_Aedes_koreicus_Germany
gaatactacctccctcattaactctactactttcaagaagtatagtagaaaatgggtctgggacaggatgaactgtttatccccctctttcttcaggaactgctcatgcaggagcctcagtagatttaacaattttttctcttcatttagctggaatttcctctattttaggagcagtaaattttattacaactgttattaatatacgatctgctggaattactttagatcgattacccttatttgtatgatcagttgtaattacagctgtattacttcttttatctttacctgttcta
>OK668810.1_Aedes_koreicus_Germany
gaatactacctccctcattaactctactactttcaagaagtatagtagaaaatgggtctgggacaggatgaactgtttatccccctctttcttcaggaactgctcatgcaggagcctcagtagatttaacaattttttctcttcatttagctggaatttcctctattttaggagcagtaaattttattacaactgttattaatatacgatctgctggaattactttagatcgattacccttatttgtatgatcagttgtaattacagctgtattacttcttttatctttacctgttcta
>MH001389.1_Aedes_koreicus_Germany
gaatactacctccctcattaactctactactttcaagaagtatagtagaaaatgggtctgggacaggatgaactgtttatccccctctttcttcaggaactgctcatacaggagcctcagtagatttaacaattttttctcttcatttagctggaatttcctctattttaggagcagtaaattttattacaactgttattaatatacgatctgctggaattactttagatcgattacccttatttgtatgatcagttgtaattacagctgtattacttcttttatctttacctgttcta
>KT962063.1_Aedes_koreicus_Germany
gaatactacctccctcattaactctactactttcaagaagtatagtagaaaatgggtctgggacaggatgaactgtttatccccctctttcttcaggaactgctcatacaggagcctcagtagatttaacaattttttctcttcatttagctggaatttcctctattttaggagcagtaaattttattacaactgttattaatatacgatctgctggaattactttagatcgattacccttatttgtatgatcagttgtaattacagctgtattacttcttttatctttacctgttcta
>OK668799.1_Aedes_koreicus_Italy
gaatactacctccctcattaactctactactttcaagaagtatagtagaaaatggatctgggacaggatgaactgtttatcctcctctttcttcaggaactgctcatgcaggagcctcagtagatttaacaattttttctcttcatttagctggaatttcctctattttaggagcagtaaattttattacaactgttattaatatacgatctgctggaattactttagatcgattacccttatttgtatgatcagttgtaattacagctgtattacttcttttatctttacctgttcta
>OK668783.1_Aedes_koreicus_Italy
gaatactacctccctcattaactctactactttcaagaagtatagtagaaaatggatctgggacaggatgaactgtttatcctcctctttcttcaggaactgctcatgcaggagcctcagtagatttaacaattttttctcttcatttagctggaatttcctctattttaggagcagtaaattttattacaactgttattaatatacgatctgctggaattactttagatcgattacccttatttgtatgatcagttgtaattacagctgtattacttcttttatctttacctgttcta
>OK668780.1_Aedes_koreicus_Italy
gaatactacctccctcattaactctactactttcaagaagtatagtagaaaatggatctgggacaggatgaactgtttatcctcctctttcttcaggaactgctcatgcaggagcctcagtagatttaacaattttttctcttcatttagctggaatttcctctattttaggagcagtaaattttattacaactgttattaatatacgatctgctggaattactttagatcgattacccttatttgtatgatcagttgtaattacagctgtattacttcttttatctttacctgttcta
>OK668774.1_Aedes_koreicus_Germany
gaatactacctccctcattaactctactactttcaagaagtatagtagaaaatgggtctgggacaggatgaactgtttatccccctctttcttcaggaactgctcatgcaggagcctcagtagatttaacaattttttctcttcatttagctggaatttcctctattttaggagcagtaaattttattacaactgttattaatatacgatctgctggaattactttagatcgattacccttatttgtatgatcagttgtaattacagctgtattacttcttttatctttacctgttcta
>OK668773.1_Aedes_koreicus_Germany
gaatactacctccctcattaactctactactttcaagaagtatagtagaaaatgggtctgggacaggatgaactgtttatccccctctttcttcaggaactgctcatgcaggagcctcagtagatttaacaattttttctcttcatttagctggaatttcctctattttaggagcagtaaattttattacaactgttattaatatacgatctgctggaattactttagatcgattacccttatttgtatgatcagttgtaattacagctgtattacttcttttatctttacctgttcta
>OK668795.1_Aedes_koreicus_Hungary
gaatactacctccctcattaactctactactttcaagaagtatagtagaaaatggatctgggacaggatgaactgtttatcctcctctttcttcaggaactgctcatgcaggagcctcagtagatttaacaattttttctcttcatttagctggaatttcctctattttaggagcagtaaattttattacaactgttattaatatacgatctgctggaattactttagatcgattacccttatttgtatgatcagttgtaattacagctgtattacttcttttatctttacctgttcta
>OK668771.1_Aedes_koreicus_Germany
gaatactacctccctcattaactctactactttcaagaagtatagtagaaaatgggtctgggacaggatgaactgtttatccccctctttcttcaggaactgctcatgcaggagcctcagtagatttaacaattttttctcttcatttagctggaatttcctctattttaggagcagtaaattttattacaactgttattaatatacgatctgctggaattactttagatcgattacccttatttgtatgatcagttgtaattacagctgtattacttcttttatctttacctgttcta
>OK668794.1_Aedes_koreicus_Italy
gaatactacctccctcattaactctactactttcaagaagtatagtagaaaatggatctgggacaggatgaactgtttatcctcctctttcttcaggaactgctcatgcaggagcctcagtagatttaacaattttttctcttcatttagatggaatttcctctattttaggagcagtaaattttattacaactgttattaatatacgatctgctggaattactttagatcgattacccttatttgtatgatcagttgtaattacagctgtattacttcttttatctttacctgttcta
>OK668709.1_Aedes_koreicus_Hungary
gaatactacctccctcattaactctactactttcaagaagtatagtagaaaatggatctgggacaggatgaactgtttatcctcctctttcttcaggaactgctcatgcaggagcctcagtagatttaacaattttttctcttcatttatatggaatttcctctattttaggagcagtaaattttattacaactgttattaatatacgatctgctggaattactttagatcgattacccttatttgtatgatcagttgtaattacagctgtattacttcttttatctttacctgttcta
>OK668815.1_Aedes_koreicus_Italy
gaatactacctccctcattaactctactactttcaagaagtatagtagaaaatggatctgggacaggatgaactgtttatcctcctctttcttcaggaactgctcatgcaggagcctcagtagatttaacaattttttctcttcatttagctggaatttcctctattttaggagcagtaaattttattacaactgttattaatatacgatctgctggaattactttagatcgattacccttatttgtatgatcagttgtaattacagctgtattacttcttttatctttacctgttcta
>OK668808.1_Aedes_koreicus_Germany
gaatactacctccctcattaactctactactttcaagaagtatagtagaaaatgggtctgggacaggatgaactgtttatccccctctttcttcaggaactgctcatacaggagcctcagtagatttaacaattttttctcttcatttagctggaatttcctctattttaggagcagtaaattttattacaactgttattaatatacgatctgctggaattactttagatcgattacccttatttgtatgatcagttgtaattacagctgtattacttcttttatctttacctgttcta
>OK668784.1_Aedes_koreicus_Italy
gaatactacctccctcattaactctactactttcaagaagtatagtagaaaatggatctgggacaggatgaactgtttatcctcctctttcttcaggaactgctcatgcaggagcctcagtagatttaacaattttttctcttcatttagctggaatttcctctattttaggagcagtaaattttattacaactgttattaatatacgatctgctggaattactttagatcgattacccttatttgtatgatcagttgtaattacagctgtattacttcttttatctttacctgttcta
>OK668775.1_Aedes_koreicus_Germany
gaatactacctccctcattaactctactactttcaagaagtatagtagaaaatgggtctgggacaggatgaactgtttatccccctctttcttcaggaactgctcatgcaggagcctcagtagatttaacaattttttctcttcatttagctggaatttcctctattttaggagcagtaaattttattacaactgttattaatatacgatctgctggaattactttagatcgattacccttatttgtatgatcagttgtaattacagctgtattacttcttttatctttacctgttcta
>OK668781.1_Aedes_koreicus_Italy
gaatactacctccctcattaactctactactttcaagaagtatagtagaaaatggatctgggacaggatgaactgtttatcctcctctttcttcaggaactgctcatgcaggagcctcagtagatttaacaattttttctcttcatttagctggaatttcctctattttaggagcagtaaattttattacaactgttattaatatacgatctgctggaattactttagatcgattacccttatttgtatgatcagttgtaattacagctgtattacttcttttatctttacctgttcta
>OK668803.1_Aedes_koreicus_Italy
gaatactacctccctcattaactctactactttcaagaagtatagtagaaaatggatctgggacaggatgaactgtttatcctcctctttcttcaggaactgctcatgcaggagcctcagtagatttaacaattttttctcttcatttagctggaatttcctctattttaggagcagtaaattttattacaactgttattaatatacgatctgctggaattactttagatcgattacccttatttgtatgatcagttgtaattacagctgtattacttcttttatctttacctgttcta
>OK668798.1_Aedes_koreicus_Italy
gaatactacctccctcattaactctactactttcaagaagtatagtagaaaatggatctgggacaggatgaactgtttatcctcctctttcttcaggaactgctcatgcaggagcctcagtagatttaacaattttttctcttcatttagctggaatttcctctattttaggagcagtaaattttattacaactgttattaatatacgatctgctggaattactttagatcgattacccttatttgtatgatcagttgtaattacagctgtattacttcttttatctttacctgttcta
>OK668767.1_Aedes_koreicus_Hungary
gaatactacctccctcattaactttactactttcaagaagtatagtagaaaatggatctgggacaggatgaactgtttatccccctctttcttcaggaactgctcatgcaggagcctcagtagatttaacaattttttctcttcatttagctggaatttcctctattttaggagcagtaaattttattacaactgttattaatatacgatctgctggaattactttagatcgattacccttatttgtatgatcagttgtaattacagctgtattacttcttttatctttacctgttcta
>OK668793.1_Aedes_koreicus_Italy
gaatactacctccctcattaactctactactttcaagaagtatagtagaaaatggatctgggacaggatgaactgtttatcctcctctttcttcaggaactgctcatgcaggagcctcagtagatttaacaattttttctcttcatttagctggaatttcctctattttaggagcagtaaattttattacaactgttattaatatacgatctgctggaattactttagatcgattacccttatttgtatgatcagttgtaattacagctgtattacttcttttatctttacctgttcta
>OK668837.1_Aedes_koreicus_Italy
gaatactacctccctcattaactctactactttcaagaagtatagtagaaaatgggtctgggacaggatgaactgtttatccccctctttcttcaggagctgctcatgcaggagcctcagtagatttaacaattttttctcttcatttagctggaatttcctctattttaggagcagtaaattttattacaactgttattaatatacgacctgctggaattacttatgatcgattacccttatttgtatgatcagttgtaattacagctgtattacttcttttatctttacctgttcta
>OK668796.1_Aedes_koreicus_Italy
gaatactacctccctcattaactctactactttcaagaagtatagtagaaaatggatctgggacaggatgaactgtttatcctcctctttcttcaggaactgctcatgcaggagcctcagtagatttaacaattttttctcttcatttagctggaatttcctctattttaggagcagtaaattttattacaactgttattaatatacgatctgctggaattactttagatcgattacccttatttgtatgatcagttgtaattacagctgtattacttcttttatctttacctgttcta
>OK668816.1_Aedes_koreicus_Hungary
gaatactacctccctcattaactttactactttcaagaagtatagtagaaaatggatctgggacaggatgaactgtttatccccctctttcttcaggaactgctcatgcaggagcctcagtagatttaacaattttttctcttcatttagctggaatttcctctattttaggagcagtaaattttattacaactgttattaatatacgatctgctggaattactttagatcgattacccttatttgtatgatcagttgtaattacagctgtattacttcttttatctttacctgttcta
>OK668763.1_Aedes_koreicus_Hungary
gaatactacctccctcattaactttactactttcaagaagtatagtagaaaatggatctgggacaggatgaactgtttatccccctctttcttcaggaactgctcatgcaggagcctcagtagatttaacaattttttctcttcatttagctggaatttcctctattttaggagcagtaaattttattacaactgttattaatatacgatctgctggaattactttagatcgattacccttatttgtatgatcagttgtaattacagctgtattacttcttttatctttacctgttcta
>MH001388.1_Aedes_koreicus_Germany
gaatactacctccctcattaactctactactttcaagaagtatagtagaaaatgggtctgggacaggatgaactgtttatccccctctttcttcaggaactgctcatacaggagcctcagtagatttaacaattttttctcttcatttagctggaatttcctctattttaggagcagtaaattttattacaactgttattaatatacgatctgctggaattactttagatcgattacccttatttgtatgatcagttgtaattacagctgtattacttcttttatctttacctgttcta
>OK668786.1_Aedes_koreicus_Italy
gaatactacctccctcattaactctactactttcaagaagtatagtagaaaatggatctgggacaggatgaactgtttatcctcctctttcttcaggaactgctcatgcaggagcctcagtagatttaacaattttttctcttcatttagctggaatttcctctattttaggagcagtaaattttattacaactgttattaatatacgatctgctggaattactttagatcgattacccttatttgtatgatcagttgtaattacagctgtattacttcttttatctttacctgttcta
>OK668785.1_Aedes_koreicus_Italy
gaatactacctccctcattaactctactactttcaagaagtatagtagaaaatggatctgggacaggatgaactgtttatcctcctctttcttcaggaactgctcatgcaggagcctcagtagatttaacaattttttctcttcatttagctggaatttcctctattttaggagcagtaaattttattacaactgttattaatatacgatctgctggaattactttagatcgattacccttatttgtatgatcagttgtaattacagctgtattacttcttttatctttacctgttcta
>OK668814.1_Aedes_koreicus_Italy
gaatactacctccctcattaactctactactttcaagaagtatagtagaaaatggatctgggacaggatgaactgtttatcctcctctttcttcaggaactgctcatgcaggagcctcagtagatttaacaattttttctcttcatttagctggaatttcctctattttaggagcagtaaattttattacaactgttattaatatacgatctgctggaattactttagatcgattacccttatttgtatgatcagttgtaattacagctgtattacttcttttatctttacctgttcta
>OK668766.1_Aedes_koreicus_Hungary
gaatactacctccctcattaactttactactttcaagaagtatagtagaaaatggatctgggacaggatgaactgtttatccccctctttcttcaggaactgctcatgcaggagcctcagtagatttaacaattttttctcttcatttagctggaatttcctctattttaggagcagtaaattttattacaactgttattaatatacgatctgctggaattactttagatcgattacccttatttgtatgatcagttgtaattacagctgtattacttcttttatctttacctgttcta
>OK668789.1_Aedes_koreicus_Italy
gaatactacctccctcattaactctactactttcaagaagtatagtagaaaatggatctgggacaggatgaactgtttatcctcctctttcttcaggaactgctcatgcaggagcctcagtagatttaacaattttttctcttcatttagctggaatttcctctattttaggagcagtaaattttattacaactgttattaatatacgatctgctggaattactttagatcgattacccttatttgtatgatcagttgtaattacagctgtattacttcttttatctttacctgttcta
>OK668765.1_Aedes_koreicus_Hungary
gaatactacctccctcattaactttactactttcaagaagtatagtagaaaatggatctgggacaggatgaactgtttatccccctctttcttcaggaactgctcatgcaggagcctcagtagatttaacaattttttctcttcatttagctggaatttcctctattttaggagcagtaaattttattacaactgttattaatatacgatctgctggaattactttagatcgattacccttatttgtatgatcagttgtaattacagctgtattacttcttttatctttacctgttcta
>OK668787.1_Aedes_koreicus_Italy
gaatactacctccctcattaactctactactttcaagaagtatagtagaaaatggatctgggacaggatgaactgtttatcctcctctttcttcaggaactgctcatgcaggagcctcagtagatttaacaattttttctcttcatttagctggaatttcctctattttaggagcagtaaattttattacaactgttattaatatacgatctgctggaattactttagatcgattacccttatttgtatgatcagttgtaattacagctgtattacttcttttatctttacctgttcta
>OK668764.1_Aedes_koreicus_Hungary
gaatactacctccctcattaactttactactttcaagaagtatagtagaaaatggatctgggacaggatgaactgtttatccccctctttcttcaggaactgctcatgcaggagcctcagtagatttaacaattttttctcttcatttagctggaatttcctctattttaggagcagtaaattttattacaactgttattaatatacgatctgctggaattactttagatcgattacccttatttgtatgatcagttgtaattacagctgtattacttcttttatctttacctgttcta
>OK668820.1_Aedes_koreicus_Slovenia
gaatactacctccctcattaactctactactttcaagaagtatagtagaaaatggatctgggacaggatgaactgtttatccccctctttcttcaggaactgctcatgcaggagcctcagtagatttaacaattttttctcttcatttatatggaatttcctctattttaggagcagtaaattttattacaactgttattaatatacgatctgctggaattactttagatcgattacccttatttgtatgatcagttgtaattacagctgtattacttcttttatctttacctgttcta
>OK668772.1_Aedes_koreicus_Germany
gaatactacctccctcattaactctactactttcaagaagtatagtagaaaatgggtctgggacaggatgaactgtttatccccctctttcttcaggaactgctcatgcaggagcctcagtagatttaacaattttttctcttcatttagctggaatttcctctattttaggagcagtaaattttattacaactgttattaatatacgatctgctggaattactttagatcgattacccttatttgtatgatcagttgtaattacagctgtattacttcttttatctttacctgttcta
>OK668813.1_Aedes_koreicus_Germany
gaatactacctccctcattaactctactactttcaagaagtataggagaaaatgggtctgggacaggatgaactgtttatccccctctttcttcaggaactgctcatgcaggagcctcagtagatttaacaattttttctcttcatttagctggaatttcctctattttaggagcagtaaattttattacaactgttattaatatacgatctgctggaattactttagatcgattacccttatttgtatgatcagttgtaattacagctgtattacttcttttatctttacctgttcta
>OK668807.1_Aedes_koreicus_Germany
gaatactacctccctcattaactctactactttcaagaagtatagtagaaaatgggtctgggacaggatgaactgtttatccccctctttcttcaggaactgctcatgcaggagcctcagtagatttaacaattttttctcttcatttagctggaatttcctctattttaggagcagtaaattttattacaactgttattaatatacgatctgctggaattactttagatcgattacccttatttgtatgatcagttgtaattacagctgtattacttcttttatctttacctgttcta
>OK668791.1_Aedes_koreicus_Italy
gaatactacctccctcattaactctactactttcaagaagtatagtagaaaatggatctgggacaggatgaactgtttatcctcctctttcttcaggaactgctcatgcaggagcctcagtagatttaacaattttttctcttcatttagctggaatttcctctattttaggagcagtaaattttattacaactgttattaatatacgatctgctggaattactttagatcgattacccttatttgtatgatcagttgtaattacagctgtattacttcttttatctttacctgttcta
>OK668768.1_Aedes_koreicus_Germany
gaatactacctccctcattaactctactactttcaagaagtatagtagaaaatgggtctgggacaggatgaactgtttatccccctctttcttcaggaactgctcatgcaggagcctcagtagatttaacaattttttctcttcatttagctggaatttcctctattttaggagcagtaaattttattacaactgttattaatatacgatctgctggaattactttagatcgattacccttatttgtatgatcagttgtaattacagctgtattacttcttttatctttacctgttcta
>OK668818.1_Aedes_koreicus_Germany
gaatactacctccctcattaactctactactttcaagaagtatagtagaaaatgggtctgggacaggatgaactgtttatccccctctttcttcaggaactgctcatgcaggagcctcagtagatttaacaattttttctcttcatttagctggaatttcctctattttaggagcagtaaattttattacaactgttattaatatacgatctgctggaattactttagatcgattacccttatttgtatgatcagttgtaattacagctgtattacttcttttatctttacctgttcta
>OK668792.1_Aedes_koreicus_Italy
gaatactacctccctcattaactctactactttcaagaagtatagtagaaaatggatctgggacaggatgaactgtttatcctcctctttcttcaggaactgctcatgcaggagcctcagtagatttaacaattttttctcttcatttagctggaatttcctctattttaggagcagtaaattttattacaactgttattaatatacgatctgctggaattactttagatcgattacccttatttgtatgatcagttgtaattacagctgtattacttcttttatctttacctgttcta
>OK668790.1_Aedes_koreicus_Italy
gaatactacctccctcattaactctactactttcaagaagtatagtagaaaatggatctgggacaggatgaactgtttatcctcctctttcttcaggaactgctcatgcaggagcctcagtagatttaacaattttttctcttcatttagctggaatttcctctattttaggagcagtaaattttattacaactgttattaatatacgatctgctggaattactttagatcgattacccttatttgtatgatcagttgtaattacagctgtattacttcttttatctttacctgttcta
>OK668770.1_Aedes_koreicus_Germany
gaatactacctccctcattaactctactactttcaagaagtatagtagaaaatgggtctgggacaggatgaactgtttatccccctctttcttcaggaactgctcatgcaggagcctcagtagatttaacaattttttctcttcatttagctggaatttcctctattttaggagcagtaaattttattacaactgttattaatatacgatctgctggaattactttagatcgattacccttatttgtatgatcagttgtaattacagctgtattacttcttttatctttacctgttcta
>OK668788.1_Aedes_koreicus_Italy
gaatactacctccctcattaactctactactttcaagaagtatagtagaaaatggatctgggacaggatgaactgtttatcctcctctttcttcaggaactgctcatgcaggagcctcagtagatttaacaattttttctcttcatttagctggaatttcctctattttaggagcagtaaattttattacaactgttattaatatacgatctgctggaattactttagatcgattacccttatttgtatgatcagttgtaattacagctgtattacttcttttatctttacctgttcta
>OK668778.1_Aedes_koreicus_Hungary
gaatactacctccctcattaactctactactttcaagaagtatagtagaaaatggatctgggacaggatgaactgtttatcctcctctttcttcaggaactgctcatgcaggagcctcagtagatttaacaattttttctcttcatttagctggaatttcctctattttaggagcagtaaattttattacaactgttattaatatacgatctgctggaattactttagatcgattacccttatttgtatgatcagttgtaattacagctgtattacttcttttatctttacctgttcta
>OK668777.1_Aedes_koreicus_Hungary
gaatactacctccctcattaactctactactttcaagaagtatagtagaaaatggatctgggacaggatgaactgtttatcctcctctttcttcaggaactgctcatgcaggagcctcagtagatttaacaattttttctcttcatttagctggaatttcctctattttaggagcagtaaattttattacaactgttattaatatacgatctgctggaattactttagatcgattacccttatttgtatgatcagttgtaattacagctgtattacttcttttatctttacctgttcta
>OK668776.1_Aedes_koreicus_Germany
gaatactacctccctcattaactctactactttcaagaagtatagtagaaaatgggtctgggacaggatgaactgtttatccccctctttcttcaggaactgctcatgcaggagcctcagtagatttaacaattttttctcttcatttagctggaatttcctctattttaggagcagtaaattttattacaactgttattaatatacgatctgctggaattactttagatcgattacccttatttgtatgatcagttgtaattacagctgtattacttcttttatctttacctgttcta
>OK668804.1_Aedes_koreicus_Italy
gaatactacctccctcattaactctactactttcaagaagtatagtagaaaatggatctgggacaggatgaactgtttatcctcctctttcttcaggaactgctcatgcaggagcctcagtagatttaacaattttttctcttcatttagctggaatttcctctattttaggagcagtaaattttattacaactgttattaatatacgatctgctggaattactttagatcgattacccttatttgtatgatcagttgtaattacagctgtattacttcttttatctttacctgttcta
>OK668817.1_Aedes_koreicus_Germany
gaatactacctccctcattaactctactactttcaagaagtatagtagaaaatgggtctgggacaggatgaactgtttatccccctctttcttcaggaactgctcatgcaggagcctcagtagatttaacaattttttctcttcatttagctggaatttcctctattttaggagcagtaaattttattacaactgttattaatatacgatctgctggaattactttagatcgattacccttatttgtatgatcagttgtaattacagctgtattacttcttttatctttacctgttcta
>OK668779.1_Aedes_koreicus_Italy
gaatactacctccctcattaactctactactttcaagaagtatagtagaaaatggatctgggacaggatgaactgtttatcctcctctttcttcaggaactgctcatgcaggagcctcagtagatttaacaattttttctcttcatttagctggaatttcctctattttaggagcagtaaattttattacaactgttattaatatacgatctgctggaattactttagatcgattacccttatttgtatgatcagttgtaattacagctgtattacttcttttatctttacctgttcta
>OK668802.1_Aedes_koreicus_Italy
gaatactacctccctcattaactctactactttcaagaagtatagtagaaaatggatctgggacaggatgaactgtttatcctcctctttcttcaggaactgctcatgcaggagcctcagtagatttaacaattttttctcttcatttagctggaatttcctctattttaggagcagtaaattttattacaactgttattaatatacgatctgctggaattactttagatcgattacccttatttgtatgatcagttgtaattacagctgtattacttcttttatctttacctgttcta
>OK668769.1_Aedes_koreicus_Germany
gaatactacctccctcattaactctactactttcaagaagtatagtagaaaatgggtctgggacaggatgaactgtttatccccctctttcttcaggaactgctcatgcaggagcctcagtagatttaacaattttttctcttcatttagctggaatttcctctattttaggagcagtaaattttattacaactgttattaatatacgatctgctggaattactttagatcgattacccttatttgtatgatcagttgtaattacagctgtattacttcttttatctttacctgttcta
>MK170082.1_Ochlerotatus_caspius_United_Arab_Emirates|Al_Ain
gaatactacctccttctttaacattgctgctttcaagcagtatagtagaaaatggagctggtactggatgaactgtttatccccctctttcatctggaacagcccatgctggagcatcagttgacttagctattttttctcttcatttagccgggatttcatcaattttaggagctgtaaattttattactacagtaattaatatacgatcttctggtattacacttgaccgaatacctttatttgtatgatcagttgttattactgctgttttattacttttatctttaccagtttta
>MT708618.1_Ochlerotatus_caspius_Serbia|Stanisic_Sombor
gaatactacctccttcattaacactactactttcaagtagtatagtagaaaatgggtcaggaacaggatgaacagtttatccacctctttcatctggaactgctcatgcaggagcctcagttgatttaacaattttttctttacatttagcaggagtatcatcaattttaggagcagtaaattttattactactgttattaatatacgatcagcaggaattacattagatcgattacctttatttgtttgatctgttgtaattacagctgtattattacttttatcattacctgtttta
>MK962485.1_Ochlerotatus_caspius_Iran
gaatactacctccttcattaacactactactttcaagtagtatagtagaaaatgggtcaggaacaggatgaacagtttatccacctctttcatctggaactgctcatgcaggagcctcagttgatttaacaattttttctttacatttagcaggagtatcatcaattttaggagcagtaaattttattactactgttattaatatacgatcagcaggaattacattagatcgattacctttatttgtttgatctgttgtaattacagctgtattattacttttatcattacctgtttta
>MK962490.1_Ochlerotatus_caspius_Iran
gaatactacctccttcattaacactactactttcaagtagtatagtagaaaatggatcaggaacaggatgaacagtttatccacctctttcatctggaactgctcatgcaggagcctcagttgatttaacaattttttctttacatttagcaggagtatcatcaattttaggagcagtaaattttattactactgttattaatatacgatcagcaggaattacattagatcgattacctttatttgtttgatctgttgtaattacagctgtattattacttttatcattacctgtttta
>MT708647.1_Ochlerotatus_caspius_Serbia|Rusanda_Zrenjanin
gaatactacctccttcattaacactactactttcaagtagtatagtagaaaatgggtcaggaacaggatgaacagtttatccacctctttcatctggaactgctcatgcaggagcctcagttgatttaacaattttttctttacatttagcaggagtatcatcaattttaggagcagtaaattttattactactgttattaatatacgatcagcaggaattacattagatcgattacctttatttgtttgatctgttgtaattacagctgtattattacttttatcattacctgtttta
>MK962482.1_Ochlerotatus_caspius_Iran
gaatactacctccttcattaacactactactttcaagtagtatagtagaaaatgggtcaggaacaggatgaacagtttatccacctctttcatctggaactgctcatgcaggagcctcagttgatttaacaattttttctttacatttagcaggagtatcatcaattttaggagcagtaaattttattactactgttattaatatacgatcagcaggaattacattagatcgattacctttatttgtttgatctgttgtaattacagctgtattattacttttatcattacctgtttta
>MK962484.1_Ochlerotatus_caspius_Iran
gaatactacctccttcattaacactactactttcaagtagtatagtagaaaatgggtcaggaacaggatgaacagtttatccacctctttcatctggaactgctcatgcaggagcctcagttgatttaacaattttttctttacatttagcaggagtatcatcaattttaggagcagtaaattttattactactgttattaatatacgatcagcaggaattacattagatcgattacctttatttgtttgatctgttgtaattacagctgtattattacttttatcattacctgtttta
>MK962507.1_Ochlerotatus_caspius_Iran
gaatactacctccttcattaacactactactttcaagtagtatagtagaaaatggatcaggaacaggatgaacagtttatccacctctttcatctggaactgctcatgcaggagcctcagttgatttaacaattttttctttacatttagcaggagtatcatcaattttaggagcagtaaattttattactactgttattaatatacgatcagcaggaattacattagatcgattacctttatttgtttgatctgttgtaattacagctgtattattacttttatcattacctgtttta
>MK402898.1_Ochlerotatus_caspius_Spain|La_Rioja_La_Rioja_Logrono_Pantano_de_La_Grajera
gaatactacctccttcattaacactactactttcaagtagtatagtagaaaatggatcaggaacaggatgaacagtttatccacctctttcatctggaactgctcatgcaggagcctcagttgatttaacaattttttctttacatttagcaggagtatcatcaattttaggagcagtaaattttattactactgttattaatatacgatcagcaggaattacattagatcgattacctttatttgtttgatctgttgtaattacagctgtattattacttttatcattacctgtttta
>MK962495.1_Ochlerotatus_caspius_Iran
gaatactacctccttcattaacactactactttcaagtagtatagtagaaaatgggtcaggaacaggatgaacagtttatccacctctttcatctggaactgctcatgcaggagcctcagttgatttaacaattttttctttacatttagcaggagtatcatcaattttaggagcagtaaattttattactactgttattaatatacgatcagcaggaattacattagatcgattacctttatttgtttgatctgttgtaattacagctgtattattacttttatcattacctgtttta
>MT708650.1_Ochlerotatus_caspius_Serbia|Rusanda_Zrenjanin
gaatactacctccttcattaacactactactttcaagtagtatagtagaaaatgggtcaggaacaggatgaacagtttatccacctctttcatctggaactgctcatgcaggagcctcagttgatttaacaattttttctttacatttagcaggagtatcatcaattttaggagcagtaaattttattactactgttattaatatacgatcagcaggaattacattagatcgattacctttatttgtttgatctgttgtaattacagctgtattattacttttatcattacctgtttta
>MK962498.1_Ochlerotatus_caspius_Iran
gaatactacctccttcattaacactactactttcaagtagtatagtagaaaatgggtcaggaacaggatgaacagtttatccacctctttcatctggaactgctcatgcaggagcctcagttgatttaacaattttttctttacatttagcaggagtatcatcaattttaggagcagtaaattttattactactgttattaatatacgatcagcaggaattacattagatcgattacctttatttgtttgatctgttgtaattacagctgtattattacttttatcattacctgtttta
>MK962486.1_Ochlerotatus_caspius_Iran
gaatactacctccttcattaacactactactttcaagtagtatagtagaaaatgggtcaggaacaggatgaacagtttatccacctctttcatctggaactgctcatgcaggagcctcagttgatttaacaattttttctttacatttagcaggagtatcatcaattttaggagcagtaaattttattactactgttattaatatacgatcagcaggaattacattagatcgattacctttatttgtttgatctgttgtaattacagctgtattattacttttatcattacctgtttta
>MT993477.1_Ochlerotatus_caspius
gaatactacctccttcattaacactactactttcaagtagtatagtagaaaatgggtcaggaacaggatgaacagtttatccacctctttcatctggaactgctcatgcaggagcctcagttgatttaacaattttttctttacatttagcaggagtatcatcaattttaggagcagtaaattttattactactgttattaatatacgatcagcaggaattacattagatcgattacctttatttgtttgatctgttgtaattacagctgtattattacttttatcattacctgtttta
>MK962491.1_Ochlerotatus_caspius_Iran
gaatactacctccttcattaacactactactctcaagtagtatagtagaaaatgggtcaggaacaggatgaacagtttatccacctctttcatctggaactgctcatgcaggagcctcagttgatttaacaattttttctttacatttagcaggagtatcatcaattttaggagcagtaaattttattactactgttattaatatacgatcagcaggaattacattagatcgattacctttatttgtttgatctgttgtaattacagctgtattattacttttatcattacctgtttta
>MK962494.1_Ochlerotatus_caspius_Iran
gaatactacctccttcattaacactactactttcaagtagtatagtagaaaatgggtcaggaacaggatgaacagtttatccacctctttcatctggaactgctcatgcaggagcctcagttgatttaacaattttttctttacatttagcaggagtatcatcaattttaggagcagtaaattttattactactgttattaatatacgatcagcaggaattacattagatcgattacctttatttgtttgatctgttgtaattacagctgtattattacttttatcattacctgtttta
>MT708656.1_Ochlerotatus_caspius_Serbia|Stanisic_Sombor
gaatactacctccttcattaacactactactttcaagtagtatagtagaaaatgggtcaggaacaggatgaacagtttatccacctctttcatctggaactgctcatgcaggagcctcagttgatttaacaattttttctttacatttagcaggagtatcatcaattttaggggcagtaaattttattactactgttattaatatacgatcagcaggaattacattagatcgattacctttatttgtttgatctgttgtaattacagctgtattattacttttatcattacctgtttta
>MN005051.1_Ochlerotatus_caspius_Greece
gaatactacctccttcattaacactactactttcaagtagtatagtagaaaatgggtcaggaacaggatgaacagtttatccacctctttcatctggaactgctcatgcaggagcctcagttgatttaacaattttttctttacatttagcaggagtatcatcaattttaggagcagtaaattttattactactgttattaatatacgatcagcaggaattacattagatcgattacctttatttgtttgatctgttgtaattacagctgtattattacttttatcattacctgtttta
>MT708620.1_Ochlerotatus_caspius_Serbia|Stanisic_Sombor
gaatactacctccttcattaacactactactttcaagaagtatagtagaaaatgggtcaggaacaggatgaacagtttatccacctctttcatctggaactgctcatgcaggagcctcagttgatttaacaattttttctttacatttagcaggagtatcgtcaattttaggagcagtaaattttattactactgttattaatatacgatcagcaggaattacattagatcgattacctttatttgtttgatctgttgtaattacagctgtattattactcttatcattacctgtttta
>MK962489.1_Ochlerotatus_caspius_Iran
gaatactacctccttcattaacactactactttcaagtagtatagtagaaaatgggtcaggaacaggatgaacagtttatccacctctttcatctggaactgctcatgcaggagcctcagttgatttaacaattttttctttacatttagcaggagtatcatcaattttaggagcagtaaattttattactactgttattaatatacgatcagcaggaattacattagatcgattacctttatttgtttgatctgttgtaattacagctgtattattacttttatcattacctgtttta
>MT708625.1_Ochlerotatus_caspius_Serbia|Stanisic_Sombor
gaatactacctccttcattaacactactactttcaagtagtatagtagaaaatgggtcaggaacaggatgaacagtttatccacctctttcatctggaactgctcatgcaggagcctcagttgatttaacaattttttctttacatttagcaggagtatcatcaattttaggagcagtaaattttattactactgttattaatatacgatcagcaggaattacattagatcgattacctttatttgtttgatctgttgtaattacagctgtattattacttttatcattacctgtttta
>MK962493.1_Ochlerotatus_caspius_Iran
gaatactacctccttcattaacactactactttcaagtagtatagtagaaaatgggtcaggaacagggtgaacagtttatccacctctttcatctggaactgctcatgcaggagcctcagttgatttaacaattttttctttacatttagcaggagtatcatcaattttaggggcagtaaattttattactactgttattaatatacgatcagcaggaattacattagatcgattacctttatttgtttgatctgttgtaattacagctgtattattacttttatcattacctgtttta
>KM258360.1_Ochlerotatus_caspius_Belgium|Lummen
gaatactacctccttcattaacactactactttcaagtagtatagtagaaaatgggtcaggaacaggatgaacagtttatccacctctttcatctggaactgctcatgcaggagcctcagttgatttaacaattttttctttacatttagcaggagtatcatcaattttaggagcagtaaattttattactactgttattaatatacgatcagcaggaattacattagatcgattacctttatttgtttgatctgttgtaattacagctgtattattacttttatcattacctgtttta
>MK962496.1_Ochlerotatus_caspius_Iran
gaatactacctccttcattaacactactactttcaagtagtatagtagaaaatgggtcaggaacaggatgaacagtttatccacctctttcatctggaactgctcatgcaggagcctcagttgatttaacaattttttctttacatttagcaggagtatcatcaattttaggagcagtaaattttattactactgttattaatatacgatcagcaggaattacattagatcgattacctttatttgtttgatctgttgtaattacagctgtattattacttttatcattacctgtttta
>MT708628.1_Ochlerotatus_caspius_Serbia|Stanisic_Sombor
gaatactacctccttcattaacactactactttcaagtagtatagtagaaaatgggtcaggaacaggatgaacagtttatccacctctttcatctggaactgctcatgcaggagcttcagttgatttaacaattttttctttacatttagcaggagtatcgtcaattttaggagcagtaaattttattactactgttattaatatacgatcagcaggaattacattagatcgattacctttatttgtttgatctgttgtaattacagctgtattattacttttatcattacctgtttta
>MN005053.1_Ochlerotatus_caspius_Greece
gaatactacctccttcattaacactactactttcaagtagtatagtagaaaatgggtcaggaacaggatgaacagtttatccacctctttcatctggaactgctcatgcaggagcctcagttgatttaacaattttttctttacatttagcaggagtatcatcaattttaggagcagtaaattttattactactgttattaatatacgatcagcaggaattacattagatcgattacctttatttgtttgatctgttgtaattacagctgtattattacttttatcattacctgtttta
>KM452934.1_Ochlerotatus_caspius_Hungary|Szeged
gaatactacctccttcattaacactactactttcaagtagtatagtagaaaatgggtcaggaacaggatgaacagtttatccacctctttcatctggaactgctcatgcaggagcctcagttgatttaacaattttttctttacatttagcaggagtatcatcaattttaggagcagtaaattttattactactgttattaatatacgatcagcaggaattacattagatcgattacctttatttgtttgatctgttgtaattacagctgtattattacttttatcattacctgtttta
>MT708616.1_Ochlerotatus_caspius_Serbia|Stanisic_Sombor
gaatactacctccttcattaacactactactttcaagtagtatagtagaaaatgggtcaggaacaggatgaacagtttatccacctctttcatctggaactgctcatgcaggagcctcagttgatttaacaattttttctttacatttagcaggagtatcatcaattttaggagcagtaaattttattactactgttattaatatacgatcagcaggaattacattagatcgattacctttatttgtttgatctgttgtaattacagctgtattattacttttatcattacctgtttta
>MT708631.1_Ochlerotatus_caspius_Serbia|Stanisic_Sombor
gaatactacctccttcattaacactactactttcaagtagtatagtagaaaatgggtcaggaacaggatgaacagtttatccacctctttcatctggaactgctcatgcaggagcctcagttgatttaacaattttttctttacatttagcaggagtatcatcaattttaggagcagtaaattttattactactgttattaatatacgatcagcaggaattacattagatcgattacctttatttgtttgatctgttgtaattacagctgtattattacttttatcattacctgtttta
>MH634430.1_Ochlerotatus_caspius_Iran|Sistan_&_Baluchestan
gaatactacctccttcattaacactactactttcaagtagtatagtagaaaatgggtcaggaacaggatgaacagtttatccacctctttcatctggaactgctcatgcaggagcctcagttgatttaacaattttttctttacatttagcaggagtatcatcaattttaggagcagtaaattttattactactgttattaatatacgatcagcaggaattacattagatcgattacctttatttgtttgatctgttgtaattacagctgtattattacttttatcattacctgtttta
>MK962497.1_Ochlerotatus_caspius_Iran
gaatactacctccttcattaacactactactttcaagtagtatagtagaaaatgggtcaggaacaggatgaacagtttatccacctctttcatctggaactgctcatgcaggagcctcagttgatttaacaattttttctttacatttagcaggagtatcatcaattttaggagcagtaaattttattactactgttattaatatacgatcagcaggaattacattagatcgattacctttatttgtttgatctgttgtaattacagctgtattattacttttatcattacctgtttta
>MK402774.1_Ochlerotatus_caspius_Spain|Navarra_Navarra_Viana_Humedal_de_Las_Canas
gaatactacctccttcattaacactactactttcaagtagtatagtggaaaatggatcaggaacaggatgaacagtttatccacctctttcatctggaactgctcatgcaggagcctcagtagatttaacaattttttctttacatttagcaggagtatcatcaattttaggagcagtaaattttattactactgttattaatatacgatcagcasgaattacattagatcgattacctttatttgtttgatctgttgtaattacagctgtattattacttttatcattacctgtttta
>KM258363.1_Ochlerotatus_caspius_Belgium|Antwerpen
gaatactacctccttcattaacactactactttcaagtagtatagtggaaaatgggtcaggaacaggatgaacagtttatccacctctttcatctggaactgctcatgcaggagcctcagtagatttaacaattttttctttacatttagcaggagtatcatcaattttaggagcagtaaattttattactactgttattaatatacgatcagcaggaattacattagatcgattacctttatttgtttgatctgttgtaattacagctgtattattacttttatcattacctgtttta
>MT708649.1_Ochlerotatus_caspius_Serbia|Rusanda_Zrenjanin
gaatactacctccttcattaacactactactttcaagtagtatagtagaaaatggatcaggaacaggatgaacagtttatccacctctttcatctggaactgctcatgcaggagcctcagtagatttaacaattttttctttacatttagcaggagtatcatcaattttaggagcagtaaattttattactactgttattaatatacgatcagcaggaattacattagatcgattacctttatttgtttgatctgttgtaattacagctgtattattacttttatcattacctgtttta
>KM457518.1_Ochlerotatus_atropalpus
gaatattacctccttcattaactctactactttctagaagtatagtagaaaatggatcaggtacagggtgaactgtttacccacctttatcatctggtactgctcatgcaggggcatcagtagatttaacaattttttctcttcatttagctgggatttcttcaattttaggagctgtaaattttattacaactgtaattaatatacgatcatcaggaattactttagatcgattacctttatttgtatgatctgtagtaatcacagctattctacttcttttatctttacctgtatta
>GU907846.1_Ochlerotatus_atropalpus_Canada|Ontario_(OX)_Oxford
gaatattacctccttcattaactctactactttctagaagtatagtagaaaatggatcaggtacagggtgaactgtttacccacctttatcatctggtactgctcatgcaggggcatcagtagatttaacaattttttctcttcatttagctgggatttcttcaattttaggagctgtaaattttattacaactgtaattaatatacgatcatcaggaattactttagatcgattacctttatttgtatgatctgtagtaatcacagctattctacttcttttatctttacctgtatta
>KM457515.1_Ochlerotatus_atropalpus
gaatattacctccttcattaactctactactttctagaagtatagtagaaaatggatcaggtacagggtgaactgtttacccacctttatcatctggtactgctcatgcaggagcatcagtagatttaacaattttttctcttcatttagctgggatttcttcaattttaggagctgtaaattttattacaactgtaattaatatacgatcatcaggaattactttagatcgattacctttatttgtatgatctgtagtaatcacagctattctacttcttttatctttacctgtatta
>MK402677.1_Ochlerotatus_caspius_Spain|Navarra_Navarra_Viana_Humedal_de_Las_Canas
gaatactacctccttcattaacactactactttcaagaagtatagtagaaaatggatcaggaacaggatgaacagtttatccacctctttcatctggaactgctcatgcaggagcctcagttgatttaacaattttttctttacatttagcaggagtatcatcaattttaggagcagtaaattttattactactgttattaatatacgatcagcaggaattacattagatcgattacctttatttgtttgatctgttgtaattacagctgtattattacttttatcattacctgtttta
>KM258364.1_Ochlerotatus_caspius_Belgium|Geel
gaatactacctccttcattaacactactactttcaagtagtatagtggaaaatgggtcaggaacaggatgaacagtttatccacctctttcatctggaactgctcatgcaggagcctcagtagatttaacaattttttctttacatttagcaggagtatcatcaattttaggagcagtaaattttattactactgttattaatatacgatcagcaggaattacattagatcgattacctttatttgtttgatctgttgtaattacagctgtattattacttttatcattacctgtttta
>MK403163.1_Ochlerotatus_caspius_United_Kingdom|Liverpool_Salt_Marsh
gaatactacctccttcattaacactactactttcaagtagtatagtcgaaaatgggtcaggaacaggatgaacagtttatccacctctttcatctggaactgctcatgcaggagcctcagtagatttaacaattttttctttacatttagcaggagtatcatcaattttaggagcagtaaattttattactactgttattaatatacgatcagcaggaattacattagatcgattacctttatttgtttgatctgttgtaattacagctgtattattacttttatcattacctgtttta
>KM243954.1_Aedes_japonicus_Germany
gaatattacccccttccttaaccttactactttcaagtagaatggtagaaaatggatctggaactggatgaactgtttatcctcccctttcttcaggaactgctcatgcaggagcttcagtagatttaactattttttctttacatttagccgggatttcctcaattttaggagcagtaaattttattacgactgtaattaatatrcgatctgctggaattactttagaccgactacctytatttgtatgatctgtagtaattacagctgtattattacttttatctctccctgtatta
>MN103399.1_Aedes_koreicus_Austria|Tyrol_Lienz
gaatactgcctccctcattaactttactactttcaagaagtatagtagaaaatgggtctggaacaggatgaactgtttatctctctctttcttcaggaactgcccatgcaggggcctcagtagatttaaccagtttttctcttcaattagccgtaattgcttccattttaggagcagtaaattttattacaactgttattaatatacgatccgctggaattactttagatcgattaccattatttgtatgatcagttgtaattacagctgtactacttcttttatctttacctgtttta
>JX260698.1_Haemagogus_equinus_Mexico
gaatattacctccttccctaacccttttactttcaagtagtatagtagaaaacggatcaggaacaggatgaacagtttatccacctctttcatcaggaacagctcatgccggagcatccgttgatttaacaattttttctcttcatttagcaggagtttcatcaattttaggagcagtaaattttattactacagttattaatatacgatctagaggtattactttagatcgattacctttatttgtttgatcagttgttattacagctattttattacttttatctttacctgtatta
>MG242517.1_Aedes_sudanensis
gaatattacctccttctttaactttactactttcaagtagtatagtagaaaatggttcaggaactggatgaacagtatatccacctttatcatcaagtattgcccatactggagcttcagtagatttaacaattttttctcttcatttagcagggatttcatcaattttaggagcagtaaattttattactactattattaatatacgatcttcaggaattactttagatcgattacctttatttgtatgatcagtaataattacagctattttattattattatctttaccagtatta
>MG385733.1_Aedes_notoscriptus_New_Zealand
gaatactaccaccttcattgactctactactttcaagcagtatagtagaaaatgggtctggaactgggtgaactgtttatcctcctctctcatctggaaatgctcatgctggwkcttyrgttgactgaacaattttttctttacasttagcaggagtatcctctattttaggagctgtaaattttattactactgtaattaatatmcgatcttcaggaattactttagatcgtcttcctttatttgtttggtctgttgtaattacagctgtattattacttctatctcttccagtatta
>KU495077.1_Aedes_notoscriptus_Australia|Victoria_Shire_of_East_Gippsland_Paynesville_Point_Fullerton
gaatactaccaccttcattgactctactactttcaagtagtatagtagaaaatggatctgggactggatgaactgtttatcctcctctctcatctggaactgctcatgctggagcttcagttgacttaacaattttttctttacatttagcaggagtatcctctattttaggagctgtaaattttattactactgtaattaatatacgatcttcaggaattactttagatcgtcttcctttatttgtttgatctgttgtaattacagctgtattattacttctatctcttccagtatta
>KU495078.1_Aedes_notoscriptus_Australia|Victoria_Shire_of_East_Gippsland_Paynesville_Point_Fullerton
gaatactaccaccttcattgactctactactttcaagcagtatagtagaaaatgggtctggaactgggtgaactgtttatcctcctctctcatctggaactgctcatgctggagcttcagttgacttaacaattttttctttacacttagcaggagtatcctctattttaggagctgtaaattttattactactgtaattaatatacgatcttcaggaattactttagatcgtcttcctttatttgtttggtctgttgtaattacagctgtattattacttctatctcttccagtatta
>MG712522.1_Aedes_notoscriptus_Australia|New_South_Wales_Hexham
gaatactacccccttcattgactctactactttcaagcagtatagtagaaaatggatctggaactgggtgaactgtttatcctcctctctcatctggaactgctcatgctggagcttcagttgacttaacaattttttctttacacttagcaggagtatcctctattttaggagctgtaaattttattactactgtaattaatatacgatcttcaggaattactttagatcgtcttcctttatttgtttggtctgttgtaattacagctgtattattacttctatctcttccagtatta
>KM593035.1_Haemagogus_janthinomys_Colombia|Antioquia_La_Pintada_Human_Bait
gaatattacctccttcattaacacttcttttatctagaagtatagtagaaaatggatcaggtacaggatgaactgtttatccccccctttcatcaggaactgctcacgctggagcatccgttgatttaacaattttttctcttcatttagcaggtatttcttctattttaggagcagtaaattttattactactgttattaatatacgatcaagaggaattactttagatcgattacctttatttgtttgatcagtagtaattacagctattttattactcctatctcttccagtatta
>KY859894.1_Haemagogus_janthinomys_Colombia|Puerto_Escondido_Vereda_El_Palmar
gaatattacctccttcattaacacttcttttatctagaagtatagtagaaaatggatcaggtacaggatgaactgtttatcctcctctttcatcaggaactgctcatgctggagcatctgttgatttaacaattttttctcttcatttagcaggtatttcttctattttaggagcagtaaattttattactactgttattaatatacgatcaagaggaattactttagatcgattacctttatttgtttgatcagtagtaattacagctattttattacttctatctcttccagtatta
>NC_028025.1|14442974_Haemagogus_janthinomys_Brazil|Para_State
gaatattacctccttcattaacacttcttttatctagaagtatagtagaaaatggatcaggtacaggatgaactgtttatcctcctctttcatcaggaactgctcatgctggagcatctgttgatttaacaattttttctcttcatttagcaggtatttcttctattttaggagcagtaaattttattactactgttattaatatacgatcaagaggaattactttagatcgattacctttatttgtttgatcagtagtaattacagctattttattacttctatctcttccagtatta
>KY859896.1_Haemagogus_janthinomys_Colombia|San_Antero_Vereda_Santa_Rosa
gaatattacctccttcattaacacttcttttatctagaagtatagtagaaaatggatcaggtacaggatgaactgtttatcctcctctttcatcaggaactgctcatgctggagcatctgttgatttaacaattttttctcttcatttagcaggtatttcttctattttaggagcagtaaattttattactactgttattaatatacgatcaagaggaattactttagatcgattacctttatttgtttgatcagtagtaattacagctattttattacttctatctcttccagtatta
>KY859895.1_Haemagogus_janthinomys_Colombia|San_Antero_Vereda_Santa_Rosa
gaatattacctccttcattaacacttcttttatctagaagtatagtagaaaatggatcaggtacaggatgaactgtttatcctcctctttcatcaggaactgctcatgctggagcatctgttgatttaacaattttttctcttcatttagcaggtatttcttctattttaggagcagtaaattttattactactgttattaatatacgatcaagaggaattactttagatcgattacctttatttgtttgatcagtagtaattacagctattttattacttctatctcttccagtatta
>MG242531.1_Haemagogus_janthinomys
gaatattacctccttcattaacacttcttttatctagaagtatagtagaaaatggatcaggtacaggatgaactgtttatcctcctctttcatcaggaactgctcatgctggagcatctgttgatttaacaattttttctcttcatttagcaggtatttcttctattttaggagcagtaaattttattactactgttattaatatacgatcaagaggaattactttagatcgattacctttatttgtttgatcagtagtaattacagctattttattacttctatctcttccagtatta
>AB738173.1_Aedes_aureostriatus
gaatactacccccatcattgacacttcttctttctagaagtatagtagaaaacggatcagggactggttgaactgtttaccctcctctttcttctggaactgctcacgcaggagcttcagttgacttaacaattttttctcttcatttagctgggatttcatcaattttaggagcagtaaattttattacaactgttattaatatacgatcttcaggaattactttagatcgacttcctttatttgtctgatcagttgtaattacagcaattttacttcttttatcattacctgtacta
>AB738184.1_Aedes_aureostriatus
gaatactacccccatcattgacacttcttctttctagaagtatagtagaaaacggatcagggactggttgaactgtttatcctcctctttcttctggaactgctcacgcaggagcttcagttgacttaacaattttttctcttcatttagctgggatttcatcaattttaggagcagtaaattttattacaactgttattaatatacgatcttcaggaattactttagatcgacttcctttatttgtctgatcagttgtaattacagcaattttacttcttttatcattacctgtgcta
>MT708638.1_Ochlerotatus_caspius_Serbia|Rusanda_Zrenjanin
gaatactacctccttcattaacactactactttcaagtagtatagtggaaaatggatcaggaacaggatgaacagtttatccacctctttcatctggaactgctcatgcaggagcctcagtagatttaacaattttttctttacatttagcaggagtatcatcaattttaggagcagtaaattttattactactgttattaatatacgatcagcaggaattacattagatcgattacctttatttgtttgatctgttgtaattacagctgtattattacttttatcattacctgtttta
>MT552386.1_Haemagogus_equinus_Mexico|Chiapas_Neotropical_Lagos_de_Montebello
gaatactacctccttcattaacccttctcctgtctagtagtatagtcgaaaacggatcgggtacaggatgaacagtttatccccctctttcatcaggaacagctcatgctggagcatctgtagatttaacaattttttctcttcatttagcaggagtatcttcaattttaggggcagtaaattttattactactgtcattaatatacgatctagaggaattactcttgatcgattacctttatttgtatgatcagtagtaattactgctattttattacttttatctttacctgtttta
>MT552500.1_Haemagogus_equinus_Mexico|Chiapas_Las_Golondrinas
gaatactacctccttcattaacccttctcctgtctagtagtatagtcgaaaacggatcgggtacaggatgaacagtttatccccctctttcatcaggaacagctcatgctggagcatctgtagatttaacaattttttctcttcatttagcaggagtatcttcaattttaggggcagtaaattttattactactgtcattaatatacgatctagaggaattactcttgatcgattacctttatttgtatgatcagtagtaattactgctattttattacttttatctttacctgtttta
>MT552578.1_Haemagogus_equinus_Mexico|Chiapas_Las_Golondrinas
gaatactacctccttcattaacccttctcctgtctagtagtatagtcgaaaacggatcgggtacaggatgaacagtttatccccctctttcatcaggaacagctcatgctggagcatctgtagatttaacaattttttctcttcatttagcaggagtatcttcaattttaggggcagtaaattttattactactgtcattaatatacgatctagaggaattactcttgatcgattacctttatttgtatgatcagtagtaattactgctattttattacttttatctttacctgtttta
>MT552489.1_Haemagogus_equinus_Mexico|Chiapas_Las_Golondrinas
gaatactacctccttcattaacccttctcctatctagtagtatagtcgaaaacggatcgggtacaggatgaacagtttatccccctctttcatcaggaacagctcatgctggagcatctgtagatttaacaattttttctcttcatttagcaggagtatcttcaattttaggggcagtaaattttattactactgtcattaatatacgatctagaggaattactcttgatcgattacctttatttgtatgatcagtagtaattactgctattttattacttttatctttacctgtttta
>KU495080.1_Aedes_notoscriptus_Australia|Victoria_Shire_of_Moira_Cobram_Koonoomoo
gaatactaccaccttcattgactctactactttcaagtagtatagtagaaaatggatctgggactggatgaactgtttatcctcctctctcatctggaactgctcatgctggagcttcagttgacttaacaattttttctttacatttagcaggagtatcctctattttaggagctgtaaattttattactactgtaattaatatacgatcttcaggaattactttagatcgtcttcctttatttgtttgatctgttgtaattacagctgtattattacttctatctcttccagtatta
>KU495079.1_Aedes_notoscriptus_Australia|Victoria_Shire_of_Moira_Cobram_Koonoomoo
gaatactaccaccttcattgactctactactttcaagtagtatagtagaaaatggatctgggactggatgaactgtttatcctcctctctcatctggaactgctcatgctggagcttcagttgacttaacaattttttctttacatttagcaggagtatcctctattttaggagctgtaaattttattactactgtaattaatatacgatcttcaggaattactttagatcgtcttcctttatttgtttgatctgttgtaattacagctgtattattacttctatctcttccagtatta
>OK668836.1_Aedes_koreicus_Italy
gaatactacctccctcattaactctactactttcaagaagtatagtagaaaatgggtctgggacaggatgaactgtttatccccctctttcttcaggaactgctcatgcaggagcctcagtagatttaacaattttttctcttcatttagctggaatttcctctattttaggagcagtaaattttattacaactgttattaatatacgatctgctggaattactttagatcgattacccttatttgtatgatcagttgtaattacagctgtattacttcttttatctttacctgttcta
>OK668828.1_Aedes_koreicus_Hungary
gaatactacccccctcattaactctactactttcaagaagtatagtagaaaatgggtctgggacaggatgaactgtttatccccctctttcttcaggaactgctcatgcaggagcctcagtagatttaacaattttttctcttcatttagctggaatttcctcaattttaggagcagtaaattttattacaactgttattaatatacgatctgcaggaattactttagatcgattacccttatttgtatgatcagttgtaattacagctgtattacttcttttatctttacctgttcta
>OK668833.1_Aedes_koreicus_Hungary
gaatactacctccctcattaactctactactttcaagaagtatagtagaaaatgggtctgggacaggatgaactgtttatccccctctttcttcaggaactgctcatgcaggagcctcagtagatttaacatttttttctcttcatttagctggaatttcctcaattttaggagcagtaaattttattacaactgttattaatatacgatctgcaggaattactttagatcgattacccttatttctatgatcagttgtaattacagctgtattacttcttttatctttacctggtcta
>OK668834.1_Aedes_koreicus_Hungary
gaatactacctccctcattaactctactactttcaagaagtatagtagaaaatgggtctgggacaggatgaactgtttatccccctctttcttcaggaactgctcttgcaggagcctcagtagatttaacaatttttcctcttcatttagctggaatttcctctattttacgagcagtaaattttattacaactgttattaatatacgatctgctggaattactttagatcgattacccttatttgtatgatcagttgtaattacagctgtattacttcttttatctttacctgttcta
>OK668736.1_Aedes_koreicus_Hungary
gaatactacccccctcattaactctactactttcaagaagtatagtagaaaatgggtctgggacaggatgaactgtttatccccctctttcttcaggaactgctcatgcaggagcctcagtagatttaacaattttttctcttcatttagctggaatttcctctattttaggagcagtaaattttattacaactgttattaatatacgatctgctggaattactttagatcgattacccttatttgtatgatcagttgtaattacagctgtattacttcttttatctttacctgttcta
>OK668754.1_Aedes_koreicus_Italy
gaatactacctccctcattaactctactactttcaagaagtatagtagaaaatgggtctgggacaggatgaactgtttatccccctctttcttcaggaactgctcatgcaggagcctcagtagatttaacaattttttctcttcatttagctggaatttcctctattttaggagcagtaaattttattacaactgttattaatatacgatctgctggaattactttagatcgattacccttatttgtatgatcagttgtaattacagctgtattacttcttttatctttacctgttcta
>OK668753.1_Aedes_koreicus_Hungary
gaatactacctccctcattaactctactactttcaagaagtatagtagaaaatgggtctgggacaggatgaactgtttatccccctctttcttcaggaactgctcatgcaggagcctcagtagatttaacaattttttctcttcatttagctggaatttcctctattttaggagcagtaaattttattacaactgttattaatatacgatctgctggaattactttagatcgattacccttatttgtatgatcagttgtaattacagctgtattacttcttttatctttacctgttcta
>OK668718.1_Aedes_koreicus_Italy
gaatactacctccctcattaactctactactttcaagaagtatagtagaaaatgggtctgggacaggatgaactgtttatccccctctttcttcaggaactgctcatgcaggagcctcagtagatttaacaattttttctcttcatttagctggaatttcctctattttaggagcagtaaattttattacaactgttattaatatacgatctgctggaattactttagatcgattacccttatttgtatgatcagttgtaattacagctgtattacttcttttatctttacctgttcta
>OK668755.1_Aedes_koreicus_Italy
gaatactacctccctcattaactctactactttcaagaagtatagtagaaaatgggtctgggacaggatgaactgtttatccccctctttcttcaggaactgctcatgcaggagcctcagtagatttaacaattttttctcttcatttagctggaatttcctctattttaggagcagtaaattttattacaactgttattaatatacgatctgctggaattactttagatcgattacccttatttgtatgatcagttgtaattacagctgtattacttcttttatctttacctgttcta
>KM457600.1_Aedes_koreicus
gaatactacctccctcattaactctactactttcaagaagtatagtagaaaatgggtctgggacaggatgaactgtttatccccctctttcttcaggaactgctcatgcaggagcctcagtagatttaacaattttttctcttcatttagctggaatttcctctattttaggagcagtaaattttattacaactgttattaatatacgatctgctggaattactttagatcgattacccttatttgtatgatcagttgtaattacagctgtattacttcttttatctttacctgttcta
>OK668752.1_Aedes_koreicus_Hungary
gaatactacctccctcattaactctactactttcaagaagtatagtagaaaatgggtctgggacaggatgaactgtttatccccctctttcttcaggaactgctcatgcaggagcctcagtagatttaacaattttttctcttcatttagctggaatttcctctattttaggagcagtaaattttattacaactgttattaatatacgatctgctggaattactttagatcgattacccttatttgtatgatcagttgtaattacagctgtattacttcttttatctttacctgttcta
>KM457599.1_Aedes_koreicus
gaatactacccccctcattaactctactactttcaagaagtatagtagaaaatgggtctgggacaggatgaactgtttatccccctctttcttcaggaactgctcatgcaggagcctcagtagatttaacaattttttctcttcatttagctggaatttcctctattttaggagcagtaaattttattacaactgttattaatatacgatctgctggaattactttagatcgattacccttatttgtatgatcagttgtaattacagctgtattacttcttttatctttacctgttcta
>OK668724.1_Aedes_koreicus_Italy
gaatactacctccctcattaactctactactttcaagaagtatagtagaaaatgggtctgggacaggatgaactgtttatccccctctttcttcaggaactgctcatgcaggagcctcagtagatttaacaattttttctcttcatttagctggaatttcctctattttaggagcagtaaattttattacaactgttattaatatacgatctgctggaattactttagatcgattacccttatttgtatgatcagttgtaattacagctgtattacttcttttatctttacctgttcta
>OK668713.1_Aedes_koreicus_Hungary
gaatactacctccctcattaactctactactttcaagaagtatagtagaaaatgggtctgggacaggatgaactgtttatccccctctttcttcaggaactgctcatgcaggagcctcagtagatttaacaattttttctcttcatttagctggaatttcctctattttaggagcagtaaattttattacaactgttattaatatacgatctgctggaattactttagatcgattacccttatttgtatgatcagttgtaattacagctgtattacttcttttatctttacctgttcta
>OK668715.1_Aedes_koreicus_Hungary
gaatactacctccctcattaactctactactttcaagaagtatagtagaaaatgggtctgggacaggatgaactgtttatccccctctttcttcaggaactgctcatgcaggagcctcagtagatttaacaattttttctcttcatttagctggaatttcctctattttaggagcagtaaattttattacaactgttattaatatacgatctgctggaattactttagatcgattacccttatttgtatgatcagttgtaattacagctgtattacttcttttatctttacctgttcta
>OK668744.1_Aedes_koreicus_Hungary
gaatactacccccctcattaactctactactttcaagaagtatagtagaaaatgggtctgggacaggatgaactgtttatccccctctttcttcaggaactgctcatgcaggagcctcagtagatttaacaattttttctcttcatttagctggaatttcctctattttaggagcagtaaattttattacaactgttattaatatacgatctgctggaattactttagatcgattacccttatttgtatgatcagttgtaattacagctgtattacttcttttatctttacctgttcta
>OK668758.1_Aedes_koreicus_Italy
gaacaccacctccctcattaactctactactttcaagaagtatagtagaaaatgggtctgggacaggatgaactgtttatccccctctttcttcaggaactgctcatgcaggagcctcagtagatttaacaattttttctcttcatttagctggaatttcctctattttaggagcagtaaattttattacaactgttattaatatacgatctgctggaattactttagatcgattacccttatttgtatgatcagttgtaattacagctgtattacttcttttatctttacctgttcta
>OK668762.1_Aedes_koreicus_Belgium
gaatactacctccctcattaactctactactttcaagaagtatagtagaaaatgggtctgggacaggatgaactgtttatccccctctttcttcaggaactgctcatgcaggagcctcagtagatttaacaattttttctcttcatttagctggaatttcctctattttaggagcagtaaattttattacaactgttattaatatacgatctgctggaattactttagatcgattacccttatttgtatgatcagttgtaattacagctgtattacttcttttatctttacctgttcta
>OK668727.1_Aedes_koreicus_Italy
gaatactacctccctcattaactctactactttcaagaagtatagtagaaaatgggtctgggacaggatgaactgtttatccccctctttcttcaggaactgctcatgcaggagcctcagtagatttaacaattttttctcttcatttagctggaatttcctctattttaggagcagtaaattttattacaactgttattaatatacgatctgctggaattactttagatcgattacccttatttgtatgatcagttgtaattacagctgtattacttcttttatctttacctgttcta
>OK668726.1_Aedes_koreicus_Italy
gaatactacctccctcattaactctactactttcaagaagtatagtagaaaatgggtctgggacaggatgaactgtttatccccctctttcttcaggaactgctcatgcaggagcctcagtagatttaacaattttttctcttcatttagctggaatttcctctattttaggagcagtaaattttattacaactgttattaatatacgatctgctggaattactttagatcgattacccttatttgtatgatcagttgtaattacagctgtattacttcttttatctttacctgttcta
>KX524947.1_Aedes_koreicus_Hungary
gaatactacctccctcattaactctactactttcaagaagtatagtagaaaatgggtctgggacaggatgaactgtttatccccctctttcttcaggaactgctcatgcaggagcctcagtagatttaacaattttttctcttcatttagctggaatttcctctattttaggagcagtaaattttattacaactgttattaatatacgatctgctggaattactttagatcgattacccttatttgtatgatcagttgtaattacagctgtattacttcttttatctttacctgttcta
>OK668719.1_Aedes_koreicus_Italy
gaatactacctccctcattaactctactactttcaagaagtatagtagaaaatgggtctgggacaggatgaactgtttatccccctctttcttcaggaactgctcatgcaggagcctcagtagatttaacaattttttctcttcatttagctggaatttcctctattttaggagcagtaaattttattacaactgttattaatatacgatctgctggaattactttagatcgattacccttatttgtatgatcagttgtaattacagctgtattacttcttttatctttacctgttcta
>OK668750.1_Aedes_koreicus_Hungary
gaatactacctccctcattaactctactactttcaagaagtatagtagaaaatgggtctgggacaggatgaactgtttatccccctctttcttcaggaactgctcatgcaggagcctcagtagatttaacaattttttctcttcatttagctggaatttcctctattttaggagcagtaaattttattacaactgttattaatatacgatctgctggaattactttagatcgattacccttatttgtatgatcagttgtaattacagctgtattacttcttttatctttacctgttcta
>KM258299.1_Aedes_koreicus_Belgium|Maasmechelen
gaatactacccccctcattaactctactactttcaagaagtatagtagaaaatgggtctgggacaggatgaactgtttatccccctctttcttcaggaactgctcatgcaggagcctcagtagatttaacaattttttctcttcatttagctggaatttcctctattttaggagcagtaaattttattacaactgttattaatatacgatctgctggaattactttagatcgattacccttatttgtatgatcagttgtaattacagctgtattacttcttttatctttacctgttcta
>OK668725.1_Aedes_koreicus_Italy
gaatactacctccctcattaactctactactttcaagaagtatagtagaaaatgggtctgggacaggatgaactgtttatccccctctttcttcaggaactgctcatgcaggagcctcagtagatttaacaattttttctcttcatttagctggaatttcctctattttaggagcagtaaattttattacaactgttattaatatacgatctgctggaattactttagatcgattacccttatttgtatgatcagttgtaattacagctgtattacttcttttatctttacctgttcta
>OK668714.1_Aedes_koreicus_Hungary
gaatactacctccctcattaactctactactttcaagaagtatagtagaaaatgggtctgggacaggatgaactgtttatccccctctttcttcaggaactgctcatgcaggagcctcagtagatttaacaattttttctcttcatttagctggaatttcctctattttaggagcagtaaattttattacaactgttattaatatacgatctgctggaattactttagatcgattacccttatttgtatgatcagttgtaattacagctgtattacttcttttatctttacctgttcta
>OK668723.1_Aedes_koreicus_Belgium
gaatactacctccctcattaactctactactttcaagaagtatagtagaaaatgggtctgggacaggatgaactgtttatccccctctttcttcaggaactgctcatgcaggagcctcagtagatttaacaattttttctcttcatttagctggaatttcctctattttaggagcagtaaattttattacaactgttattaatatacgatctgctggaattactttagatcgattacccttatttgtatgatcagttgtaattacagctgtattacttcttttatctttacctgttcta
>OK668759.1_Aedes_koreicus_Slovenia
gaatactacctccctcattaactctactactttcaagaagtatagtagaaaatgggtctgggacaggatgaactgtttatccccctctttcttcaggaactgctcatgcaggagcctcagtagatttaacaattttttctcttcatttagctggaatttcctctattttaggagcagtaaattttattacaactgttattaatatacgatctgctggaattactttagatcgattacccttatttgtatgatcagttgtaattacagctgtattacttcttttatctttacctgttcta
>OK668712.1_Aedes_koreicus_Hungary
gaatactacctccctcattaactctactactttcaagaagtatagtagaaaatgggtctgggacaggatgaactgtttatccccctctttcttcaggaactgctcatgcaggagcctcagtagatttaacaattttttctcttcatttatatggaaattcctctattttaggagcagtaaattttattacaactgttattaatatacgatctgctggaattactttagatcgattacccttatttgtatgatcagttgtaattacagctgtattacttcttttatctttacctgttcta
>OK668732.1_Aedes_koreicus_Belgium
gaatactacccccctcattaactctactactttcaagaagtatagtagaaaatgggtctgggacaggatgaactgtttatccccctctttcttcaggaactgctcatgcaggagcctcagtagatttaacaattttttctcttcatttagctggaatttcctctattttaggagcagtaaattttattacaactgttattaatatacgatctgctggaattactttagatcgattacccttatttgtatgatcagttgtaattacagctgtattacttcttttatctttacctgttcta
>OK668823.1_Aedes_koreicus_Italy
gaatactacctccctcattaactctactactttcaagaagtatagtagaaaatgggtctgggacaggatgaactgtttatccccctctttcttcaggaactgctcatgcaggagcctcagtagatttaacaattttttctcttcatttatatggaatttcctctattttaggagcagtaaattttattacaactgttattaatatacgatctgctggaattactttagatcgattacccttatttgtatgatcagttgtaattacagctgtattacttcttttatctttacctgttcta
>JF430393.1_Aedes_koreicus_Belgium
gaatactacccccctcattaactctactactttcaagaagtatagtagaaaatgggtctaggacaggatgaactgtttatccccctctttcttcaggaactgctcatgcaggagcctcagtagatttaacaattttttctcttcatttagctggaatttcctctattttaggagcagtaaattttattacaactgttattaatatacgatccgctggaattactttagatcgattacccttatttgtatgatcagttgtaattacagctgtattacttcttttatctttacctgttcta
>OK668711.1_Aedes_koreicus_Hungary
gaatactacctccctcattaactctactactttcaagaagtatagtagaaaatgggtctgggacaggatgaactgtttatccccctctttcttcaggaactgctcatgcaggagcctcagtagatttaacaattttttctcttcatttttctggaatttcctctattttaggagcagtaaattttattacaactgttattaatatacgatctgctggaattactttagatcgattacccttatttgtatgatcagttgtaattacagctgtattacttcttttatctttacctgttcta
>OK668760.1_Aedes_koreicus_Italy
gaatactacctccctcattaactctactactttcaagaagtatagtagaaaatgggtctgggacaggatgaactgtttatccccctctttcttcaggaactgctcatgcaggagcctcagtagatttaacaattttttctcttcatttagctggaatttcctctattttaggagcagtaaattttattacaactgttattaatatacgatctgctggaattactttagatcgattacccttatttgtatgatcagttgtaattacagctgtattacttcttttatctttacctgttcta
>OK668751.1_Aedes_koreicus_Hungary
gaatactacctccctcattaactctactactttcaagaagtatagtagaaaatgggtctgggacaggatgaactgtttatccccctctttcttcaggaactgctcatgcaggagcctcagtagatttaacaattttttctcttcatttagctggaatttcctctattttaggagcagtaaattttattacaactgttattaatatacgatctgctggaattactttagatcgattacccttatttgtatgatcagttgtaattacagctgtattacttcttttatctttacctgttcta
>OK668720.1_Aedes_koreicus_Italy
gaatactacctccctcattaactctactactttcaagaagtatagtagaaaatgggtctgggacaggatgaactgtttatccccctctttcttcaggaactgctcatgcaggagcctcagtagatttaacaattttttctcttcatttagctggaatttcctctattttaggagcagtaaattttattacaactgttattaatatacgatctgctggaattactttagatcgattacccttatttgtatgatcagttgtaattacagctgtattacttcttttatctttacctgttcta
>OK668749.1_Aedes_koreicus_Hungary
gaatactacctccctcattaactctactactttcaagaagtatagtagaaaatgggtctgggacaggatgaactgtttatccccctctttcttcaggaactgctcatgcaggagcctcagtagatttaacaattttttctcttcatttagctggaatttcctctattttaggagcagtaaattttattacaactgttattaatatacgatctgctggaattactttagatcgattacccttatttgtatgatcagttgtaattacagctgtattacttcttttatctttacctgttcta
>OK668716.1_Aedes_koreicus_Hungary
gaatactacctccctcattaactctactactttcaagaagtatagtagaaaatgggtctgggacaggatgaactgtttatccccctctttcttcaggaactgctcatgcaggagcctcagtagatttaacaattttttctcttcatttagctggaatttcctctattttaggagcagtaaattttattacaactgttattaatatacgatctgctggaattactttagatcgattacccttatttgtatgatcagttgtaattacagctgtattacttcttttatctttacctgttcta
>OK668745.1_Aedes_koreicus_Hungary
gaatactacccccctcattaactctactactttcaagaagtatagtagaaaatgggtctgggacaggatgaactgtttatccccctctttcttcaggaactgctcatgcaggagcctcagtagatttaacaattttttctcttcatttagctggaatttcctctattttaggagcagtaaattttattacaactgttattaatatacgatctgctggaattactttagatcgattacccttatttgtatgatcagttgtaattacagctgtattacttcttttatctttacctgttcta
>OK668824.1_Aedes_koreicus_Italy
gaatactacctccctcattaactctactactttcaagaagtatagtagaaaatgggtctgggacaggatgaactgtttatccccctctttcttcaggaactgctcatgcaggagcctcagtagatttaacaattttttctcttcatttagctggaatttcctctattttaggagcagtaaattttattacaactgttattaatatacgatctgctggaattactttagatcgattacccttatttgtatgatcagttgtaattacagctgtattacttcttttatctttacctgttcta
>OK668735.1_Aedes_koreicus_Belgium
gaatactacccccctcattaactctactactttcaagaagtatagtagaaaatgggtctgggacaggatgaactgtttatccccctctttcttcaggaactgctcatgcaggagcctcagtagatttaacaattttttctcttcatttagctggaatttcctctattttaggagcagtaaattttattacaactgttattaatatacgatctgctggaattactttagatcgattacccttatttgtatgatcagttgtaattacagctgtattacttcttttatctttacctgttcta
>OK668757.1_Aedes_koreicus_Italy
gaatactacctccctcattaactctactactttcaagaagtatagtagaaaatgggtctgggacaggatgaactgtttatccccctctttcttcaggaactgctcatgcaggagcctcagtagatttaacaattttttctcttcatttagctggaatttcctctattttaggagcagtaaattttattacaactgttattaatatacgatctgctggaattactttagatcgattaccattatttgtatgatcagttgtaattacagctgtattacttcttttatctttacctgttcta
>OK668742.1_Aedes_koreicus_Hungary
gaatactacccccctcattaactctactactttcaagaagtatagtagaaaatgggtctgggacaggatgaactgtttatccccctctttcttcaggaactgctcatgcaggagcctcagtagatttaacaattttttctcttcatttagctggaatttcctctattttaggagcagtaaattttattacaactgttattaatatacgatctgctggaattactttagatcgattacccttatttgtatgatcagttgtaattacagctgtattacttcttttatctttacctgttcta
>OK668729.1_Aedes_koreicus_Italy
gaatactacctccctcattaactctactactttcaagaagtatagtagaaaatgggtctgggacaggatgaactgtttatccccctctttcttcaggaactgctcatgcaggagcctcagtagatttaacaattttttctcttcatttagctggaatttcctctattttaggagcagtaaattttattacaactgttattaatatacgatctgctggaattactttagatcgattacccttatttgtatgatcagttgtaattacagctgtattacttcttttatctttacctgttcta
>OK668740.1_Aedes_koreicus_Italy
gaatactacccccctcattaactctactactttcaagaagtatagtagaaaatgggtctgggacaggatgaactgtttatccccctctttcttcaggaactgctcatgcaggagcctcagtagatttaacaattttttctcttcatttagctggaatttcctctattttaggagcagtaaattttattacaactgttattaatatacgatctgctggaattactttagatcgattacccttatttgtatgatcagttgtaattacagctgtattacttcttttatctttacctgttcta
>OK668728.1_Aedes_koreicus_Italy
gaatactacctccctcattaactctactactttcaagaagtatagtagaaaatgggtctgggacaggatgaactgtttatccccctctttcttcaggaactgctcatgcaggagcctcagtagatttaacaattttttctcttcatttagctggaatttcctctattttaggagcagtaaattttattacaactgttattaatatacgatctgctggaattactttagatcgattacccttatttgtatgatcagttgtaattacagctgtattacttcttttatctttacctgttcta
>OK668756.1_Aedes_koreicus_Belgium
gaatactacccccctcattaactctactactttcaagaagtatagtagaaaatgggtctgggacaggatgaactgtttatccccctctttcttcaggaactgctcatgcaggagcctcagtagatttaacaattttttctcttcatttagctggaatttcctctattttaggagcagtaaattttattacaactgttattaatatacgatctgctggaattactttagatcgattacccttatttgtatgatcagttgtaattacagctgtattacttcttttatctttacctgttcta
>OK668738.1_Aedes_koreicus_Hungary
gaatactacccccctcattaactctactactttcaagaagtatagtagaaaatgggtctgggacaggatgaactgtttatccccctctttcttcaggaactgctcatgcaggagcctcagtagatttaacaattttttctcttcatttagctggaatttcctctattttaggagcagtaaattttattacaactgttattaatatacgatctgctggaattactttagatcgattacccttatttgtatgatcagttgtaattacagctgtattacttcttttatctttacctgttcta
>OK668737.1_Aedes_koreicus_Hungary
gaatactacccccctcattaactctactactttcaagaagtatagtagaaaatgggtctgggacaggatgaactgtttatccccctctttcttcaggaactgctcatgcaggagcctcagtagatttaacaattttttctcttcatttagctggaatttcctctattttaggagcagtaaattttattacaactgttattaatatacgatctgctggaattactttagatcgattacccttatttgtatgatcagttgtaattacagctgtattacttcttttatctttacctgttcta
>OK668731.1_Aedes_koreicus_Italy
gaatactacctccctcattaactctactactttcaagaagtatagtagaaaatgggtctgggacaggatgaactgtttatccccctctttcttcaggaactgctcatgcaggagcctcagtagatttaacaattttttctcttcatttagctggaatttcctctattttaggagcagtaaattttattacaactgttattaatatacgatctgctggaattactttagatcgattacccttatttgtatgatcagttgtaattacagctgtattacttcttttatctttacctgttcta
>OK668722.1_Aedes_koreicus_Belgium
gaatactacctccctcattaactctactactttcaagaagtatagtagaaaatgggtctgggacaggatgaactgtttatccccctctttcttcaggaactgctcatgcaggagcctcagtagatttaacaattttttctcttcatttagctggaatttcctctattttaggagcagtaaattttattacaactgttattaatatacgatctgctggaattactttagatcgattacccttatttgtatgatcagttgtaattacagctgtattacttcttttatctttacctgttcta
>OK668733.1_Aedes_koreicus_Belgium
gaatactacccccctcattaactctactactttcaagaagtatagtagaaaatgggtctgggacaggatgaactgtttatccccctctttcttcaggaactgctcatgcaggagcctcagtagatttaacaattttttctcttcatttagctggaatttcctctattttaggagcagtaaattttattacaactgttattaatatacgatctgctggaattactttagatcgattacccttatttgtatgatcagttgtaattacagctgtattacttcttttatctttacctgttcta
>OK668710.1_Aedes_koreicus_Hungary
gaatactacctccctcattaactctactactttcaagaagtatagtagaaaatgggtctgggacaggatgaactgtttatccccctctttcttcaggaactgctcatgcaggagcctcagtagatttaacaattttttctcttcatttatatggaatttcctctattttaggagcagtaaattttattacaactgttattaatatacgatctgctggaattactttagatcgattacccttatttgtatgatcagttgtaattacagctgtattacttcttttatctttacctgttcta
>OK668761.1_Aedes_koreicus_Italy
gaatactacctccctcattaactctactactttcaagaagtatagtagaaaatgggtctgggacaggatgaactgtttatccccctctttcttcaggaactgctcatgcaggagcctcagtagatttaacaattttttctcttcatttagctggaatttcctctattttaggagcagtaaattttattacaactgttattaatatacgatctgctggaattactttagatcgattacccttatttgtatgatcagttgtaattacagctgtattacttcttttatctttacctgttcta
>OK668748.1_Aedes_koreicus_Hungary
gaatactacctccctcattaactctactactttcaagaagtatagtagaaaatgggtctgggacaggatgaactgtttatccccctctttcttcaggaactgctcatgcaggagcctcagtagatttaacaattttttctcttcatttagctggaatttcctctattttaggagcagtaaattttattacaactgttattaatatacgatctgctggaattactttagatcgattacccttatttgtatgatcagttgtaattacagctgtattacttcttttatctttacctgttcta
>OK668746.1_Aedes_koreicus_Hungary
gaatactacccccctcattaactctactactttcaagaagtatagtagaaaatgggtctgggacaggatgaactgtttatccccctctttcttcaggaactgctcatgcaggagcctcagtagatttaacaattttttctcttcatttagctggaatttcctctattttaggagcagtaaattttattacaactgttattaatatacgatctgctggaattactttagatcgattacccttatttgtatgatcagttgtaattacagctgtattacttcttttatctttacctgttcta
>OK668721.1_Aedes_koreicus_Belgium
gaatactacctccctcattaactctactactttcaagaagtatagtagaaaatgggtctgggacaggatgaactgtttatccccctctttcttcaggaactgctcatgcaggagcctcagtagatttaacaattttttctcttcatttagctggaatttcctctattttaggagcagtaaattttattacaactgttattaatatacgatctgctggaattactttagatcgattacccttatttgtatgatcagttgtaattacagctgtattacttcttttatctttacctgttcta
>OK668730.1_Aedes_koreicus_Hungary
gaatactacctccctcattaactctactactttcaagaagtatagtagaaaatgggtctgggacaggatgaactgtttatccccctctttcttcaggaactgctcatgcaggagcctcagtagatttaacaattttttctcttcatttagctggaatttcctctattttaggagcagtaaattttattacaactgttattaatatacgatctgctggaattactttagatcgattacccttatttgtatgatcagttgtaattacagctgtattacttcttttatctttacctgttcta
>OK668734.1_Aedes_koreicus_Belgium
gaatactacccccctcattaactctactactttcaagaagtatagtagaaaatgggtctgggacaggatgaactgtttatccccctctttcttcaggaactgctcatgcaggagcctcagtagatttaacaattttttctcttcatttagctggaatttcctctattttaggagcagtaaattttattacaactgttattaatatacgatctgctggaattactttagatcgattacccttatttgtatgatcagttgtaattacagctgtattacttcttttatctttacctgttcta
>OK668743.1_Aedes_koreicus_Hungary
gaatactacccccctcattaactctactactttcaagaagtatagtagaaaatgggtctgggacaggatgaactgtttatccccctctttcttcaggaactgctcatgcaggagcctcagtagatttaacaattttttctcttcatttagctggaatttcctctattttaggagcagtaaattttattacaactgttattaatatacgatctgctggaattactttagatcgattacccttatttgtatgatcagttgtaattacagctgtattacttcttttatctttacctgttcta
>OK668717.1_Aedes_koreicus_Hungary
gaatactacctccctcattaactctactactttcaagaagtatagtagaaaatgggtctgggacaggatgaactgtttatccccctctttcttcaggaactgctcatgcaggagcctcagtagatttaacaattttttctcttcatttagctggaatttcctctattttaggagcagtaaattttattacaactgttattaatatacgatctgctggaattactttagatcgattacccttatttgtatgatcagttgtaattacagctgtattacttcttttatctttacctgttcta
>OK668739.1_Aedes_koreicus_Italy
gaatactacccccctcattaactctactactttcaagaagtatagtagaaaatgggtctgggacaggatgaactgtttatccccctctttcttcaggaactgctcatgcaggagcctcagtagatttaacaattttttctcttcatttagctggaatttcctctattttaggagcagtaaattttattacaactgttattaatatacgatctgctggaattactttagatcgattacccttatttgtatgatcagttgtaattacagctgtattacttcttttatctttacctgttcta
>OK668825.1_Aedes_koreicus_Italy
gaatactacctccctcattaactctactactttcaagaagtatagtagaaaatgggtctgggacaggatgaactgtttatccccctctttcttcaggaactgctcatgcaggagcctcagtagatttaacaattttttctcttcatttagctggaatttcctctattttaggagcagtaaattttattacaactgttattaatatacgatctgctggaattactttagatcgattacccttatttgtatgatcagttgtaattacagctgtattacttcttttatctttacctgttcta
>OK668747.1_Aedes_koreicus_Hungary
gaatactacccccctcattaactctactactttcaagaagtatagtagaaaatgggtctgggacaggatgaactgtttatccccctctttcttcaggaactgctcatgcaggagcctcagtagatttaacaattttttctcttcatttagctggaatttcctctattttaggagcagtaaattttattacaactgttattaatatacgatctgctggaattactttagatcgattacccttatttgtatgatcagttgtaattacagctgtattacttcttttatctttacctgttcta
>OK668741.1_Aedes_koreicus_Italy
gaatactacccccctcattaactctactactttcaagaagtatagtagaaaatgggtctgggacaggatgaactgtttatccccctctttcttcaggaactgctcatgcaggagcctcagtagatttaacaattttttctcttcatttagctggaatttcctctattttaggagcagtaaattttattacaactgttattaatatacgatctgctggaattactttagatcgattacccttatttgtatgatcagttgtaattacagctgtattacttcttttatctttacctgttcta
>MN733771.1_Aedes_notoscriptus_New_Caledonia
gaatactaccaccttcattaactctactactttcaagtagcatagtagaaaatggatctggaactgggtgaactgtttatccccctctctcatctgggactgctcatgccggagcttcagttgacttaacaattttttctttacatttagcaggagtatcttctattttaggagcagtaaattttattactactgtaattaatatacgatcttcaggaattaccctagatcgtcttcctttatttgtttgatctgttgtaattacagctgtattattacttttatcacttccagtatta
>MW829526.1_Aedes_koreicus_South_Korea
gaatactacctccctcattaactctactactttcaagaagtatagtagaaaatgggtctgggacaggatgaactgtttatccccctctttcttcaggaactgctcatgcaggagcctcagtagatttaacaattttttctcttcatttagctggaatttcctctattttaggagcagtaaattttattacaactgttattaatatacgatctgctggaattactttagatcgattacccttatttgtatgatcagttgtaattacagctgtattacttcttttatctttacctgttcta
>MK402900.1_Ochlerotatus_caspius_Spain|La_Rioja_La_Rioja_Alfaro_Rio_Alhama
gaatattacctccttcattaacactgctactttcaagtagtatagtagaaaatggatcaggaacagggtgaacagtttatccacctctttcatctggaactgctcatgcaggagcctcagttgatttaacaattttttctttacatttagcaggagtatcatcaattttaggagcagtaaattttattactactgttattaatatacgatcagcaggaattacattagatcgattacctttatttgtttgatccgttgtaattacagctgtattattacttttatcattacctgtttta
>MK402736.1_Ochlerotatus_caspius_Spain|La_Rioja_La_Rioja_Alfaro_La_Venta
gaatattacctccttcattaacactgctactttcaagtagtatagtagaaaatggatcaggaacagggtgaacagtttatccacctctttcatctggaactgctcatgcaggagcctcagttgatttaacaattttttctttacatttagcaggagtatcatcaattttaggagcagtaaattttattactactgttattaatatacgatcagcaggaattacattagatcgattacctttatttgtttgatccgttgtaattacagctgtattattacttttatcattacctgtttta
>MT192970.1_Ochlerotatus_caspius_Spain|Majorca
gaatattacctccttcattaacactgctactttcaagtagtatagtagaaaatggatcaggaacagggtgaacagtttatccacctctttcatctggaactgctcatgcaggagcctcagttgatttaacaattttttctttacatttagcaggagtatcatcaattttaggagcagtaaattttattactactgttattaatatacgatcagcaggaattacattagatcgattacctttatttgtttgatccgttgtaattacagctgtattattacttttatcattacctgtttta
>MT708624.1_Ochlerotatus_caspius_Serbia|Stanisic_Sombor
gaatactacctccttcattaacactactactctcaagtagtatagtagaaaatgggtcaggaacaggatgaacagtttatccacctctttcatctggaactgctcatgcaggagcctcagttgatttaacaattttttctttacatttagcaggagtatcatcaattttaggagcagtaaattttattactactgttattaatatacgatcagcaggaattacattagatcgattacctttatttgtttgatctgttgtaattacagctgtattattacttttatcattacctgtttta
>MK402820.1_Ochlerotatus_caspius_Spain|Navarra_Navarra_Viana_Humedal_de_Las_Canas
gaatactacctccttcattaacactactactttcaagtagtatagtagaaaatgggtcaggaacaggatgaacagtttatccacctctttcatctggaactgctcatgcaggagcctcagttgatttaacaattttttctttacatttagcaggagtatcatcaattttaggagcagtaaattttattactactgttattaatatacgatcagcaggaattacattagatcgattacctttatttgtttgatctgttgtaattacagctgtattattacttttatcattacctgtttta
>MH643759.1_Ochlerotatus_caspius_Kosovo
gaatattacctccttcattaacactgctactttcaagtagtatagtagaaaatggatcaggaacagggtgaacagtttatccacctctttcatctggaactgctcatgcaggagcctcagttgatttaacaattttttctttacatttagcaggagtatcatcaattttaggagcagtaaattttattactactgttattaatatacgatcagcaggaattacattagatcgattacctttatttgtttgatccgttgtaattacagctgtattattacttttatcattacctgtttta
>MW961304.1_Ochlerotatus_caspius
gaatattacctccttcattaacactgctactttcaagtagtatagtagaaaatggatcaggaacagggtgaacagtttatccacctctttcatctggaactgctcatgcaggagcctcagttgatttaacaattttttctttacatttagcaggagtatcatcaattttaggagcagtaaattttattactactgttattaatatacgatcagcaggaattacattagatcgattacctttatttgtttgatccgttgtaattacagctgtattattacttttatcattacctgtttta
>FJ210904.1_Ochlerotatus_caspius_Iran|AbuMusa_Island_the_Persian_Gulf
gaatactacctccttcattaacactactactttcaagtagtatagtagaaaatggatcaggaacaggatgaacagtttatccacctctttcatctggaactgctcatgcgggagcttcagttgatttaacaattttttctttacatttagcaggagtatcatcaattttaggagcagtaaattttattactactgttattaatatacgatcagcaggaattacattagatcgattacctttatttgtatgatctgttgtaattacagctgtattattacttttatcattacctgtttta
>FJ210903.1_Ochlerotatus_caspius_Iran|AbuMusa_Island_the_Persian_Gulf
gaatactacctccttcattaacactactactttcaagtagtatagtagaaaatgggtcaggaacaggatgaacagtttatccacctctttcatctggaactgctcatgcaggagcttcagttgatttaacaattttttctttacatttagcaggagtatcatcaattttaggagcagtaaattttattactactgttattaatatacgatcagcaggaattacattagatcgattacctttatttgtatgatctgttgtaattacagctgtattattacttttatcattacctgtttta
>MH559350.1_Ochlerotatus_caspius_Iran|Sistan_&_Baluchestan
gaatactacctccttcattaacactactactttcaagtagtatagtagaaaatggatcaggaacaggatgaacagtttatccacctctttcatctggaactgctcatgcgggagcttcagttgatttaacaattttttctttacatttagcaggagtatcatcaattttaggagcagtaaattttattactactgttattaatatacgatcagcaggaattacattagatcgattacctttatttgtatgatctgttgtaattacagctgtattattacttttatcattacctgtttta
>MK170092.1_Ochlerotatus_caspius_United_Arab_Emirates|Dubai_Ras_Al_Khor
gaatactacctccttcattaacactactactttcaagtagtatagtagaaaatgggtcaggaacaggatgaacagtttatccacctctttcatctggaactgctcatgcaggagcttcagttgatttaacaattttttctttacatttagcaggagtatcatcaattttaggagcagtaaattttattactactgttattaatatacgatcagcaggaattacattagatcgattacctttatttgtgtgatctgttgtaattacagctgtattattacttttatcattacctgtttta
>FJ210906.1_Ochlerotatus_caspius_Iran|AbuMusa_Island_the_Persian_Gulf
gaatactacctccttcattaacactactactttcaagtagtatagtagaaaatgggtcaggaacaggatgaacagtttatccacctctttcatctggaactgctcatgcaggagcttcagttgatttaacaattttttctttacatttagcaggagtatcatcaattttaggagcagtaaattttattactactgttattaatatacgatcagcaggaattacattagatcgattacctttatttgtgtgatctgttgtaattacagctgtattattacttttatcattacctgtttta
>MK962480.1_Ochlerotatus_caspius_Iran
gaatactacctccttcattaacactactactctcaagtagtatagtagaaaatggatcaggaacaggatgaacagtttatccacctctttcatctggaactgctcatgcgggagcttcagttgatttaacaattttttctttacatttagcaggagtatcatcaattttaggagcagtaaattttattactactgttattaatatacgatcagcaggaattacattagatcgattacctttatttgtatgatctgttgtaattacagctgtattattacttttatcattacctgtttta
>MK962481.1_Ochlerotatus_caspius_Iran
gaatactacctccttcattaacactactactttcaagtagtatagtagaaaatggatcaggaacaggatgaacagtttatccacctctttcatctggaactgctcatgcgggagcttcagttgatttaacaattttttctttacatttagcaggagtatcatcaattttaggagcagtaaattttattactactgttattaatatacgatcagcaggaattacattagatcgattacctttatttgtatgatctgttgtaattacagctgtattattacttttatcattacctgtttta
>MK962479.1_Ochlerotatus_caspius_Iran
gaatactacctccttcattaacactactactttcaagtagtatagtagaaaatggatcaggaacaggatgaacagtttatccacctctttcatctggaactgctcatgcgggagcttcagttgatttaacaattttttctttacatttagcaggagtatcatcaattttaggagcagtaaattttattactactgttattaatatacgatcagcaggaattacattagatcgattacctttatttgtatgatctgttgtaattacagctgtattattacttttatcattacctgtttta
>FJ210905.1_Ochlerotatus_caspius_Iran|AbuMusa_Island_the_Persian_Gulf
gaatactacctccttcattaacactactactttcaagtagtatagtagaaaatgggtcaggaacaggatgaacagtttatccacctctttcatctggaactgctcatgcaggagcttcagttgatttaacaattttttctttacatttagcaggagtatcatcaattttaggagcagtaaattttattactactgttattaatatacgatcagcaggaattacattagatcgattacctttatttgtatgatctgttgtaattacagctgtattattacttttatcattacctgtttta
>MT108634.1_Haemagogus_equinus_Mexico|Chiapas_Neotropical_Tonala
gaatattacctccttccctaacccttttactttcaagtagtatagtagaaaatggatcaggaacaggatgaacagtttatccacctctttcatcaggaacagctcatgctggagcatctgttgatttaacaattttttctcttcatttagcaggagtttcatcaattttaggagcagtaaattttattactacagttattaatatacgatctagaggtattactttagatcgattacctttatttgtttgatcagttgttattacagctattttattacttttatctttacctgtatta
>MT552494.1_Haemagogus_mesodentatus_Mexico|Chiapas_Las_Golondrinas
gaatattacctccttccctaacccttttactttcaagtagtatagtagaaaatggatcaggaacaggatgaacagtttatccacctctttcatcaggaacagctcatgctggagcatctgttgatttaacaattttttctcttcatttagcaggagtttcatcaattttaggagcagtaaattttattactacagttattaatatacgatctagaggtattactttagatcgattacctttatttgtttgatcagttgttattacagctattttattacttttatctttacctgtatta
>MT999193.1_Haemagogus_equinus_Mexico|Chiapas_Neotropical_Tapachula_Santa_Elena
gaatattacctccttccctaacccttttactttcaagtagtatagtagaaaatggatcaggaacaggatgaacagtttatccacctctttcatcaggaacagctcatgctggagcatctgttgatttaacaattttttctcttcatttagcaggagtttcatcaattttaggagcagtaaattttattactacagttattaatatacgatctagaggtattactttagatcgattacctttatttgtttgatcagttgttattacagctattttattacttttatctttacctgtatta
>MT999326.1_Haemagogus_equinus_Mexico|Chiapas_Neotropical_Tapachula_Brazil
gaatattacctccttccctaacccttttactttcaagtagtatagtagaaaatggatcaggaacaggatgaacagtttatccacctctttcatcaggaacagctcatgctggagcatctgttgatttaacaattttttctcttcatttagcaggagtttcatcaattttaggagcagtaaattttattactacagttattaatatacgatctagaggtattactttagatcgtttacctttatttgtttgatcagttgttattacagctatcttattacttttatctttacctgtatta
>OK668805.1_Aedes_koreicus_Germany
gaatactacctccctcattaactctactactttcaagaagtatagtagaaaatgggtctgggacaggatgaactgtttatccccctctttcttcaggaactgctcatgcaggagcctcagtagatttaacaattttttctcttcatttagctggaatttcctctattttaggagcagtaaattttattacaactgttattaatatacgatctgctggaattactttagatcgattacccttatttgtatgatcagttgtaattacagctgtattacttcttttatctttacctgttcta
>OK668806.1_Aedes_koreicus_Germany
gaatactacctccctcattaactctactactttcaagaagtatagtagaaaatgggtctgggacaggatgaactgtttatccccctctttcttcaggaactgctcatgcaggagcctcagtagatttaacaattttttctcttcatttagctggaatttcctctattttaggagcagtaaattttattacaactgttattaatatacgatctgctggaattactttagatcgattacccttatttgtatgatcagttgtaattacagctgtattacttcttttatctttacctgttcta
>JX260441.1_Ochlerotatus_mediovittatus_Jamaica
gaatacttcccccttctttaactcttcttctctccagaagtatagtagaaaatggatctggtacaggatgaacagtttaccctcctctttcttctggaacagcccatgccggagcatctgttgacttaacaattttttctctccatttagctgggatttcctcaattttaggagcagtaaattttattacaactgtaattaatatacgatcagcaggaattactttagatcggttgcctttatttgtatgatctgttgttattactgctattcttttacttttatcattaccagtactt
>JF868927.1_Ochlerotatus_sierrensis_Canada
gaatattacctccctcattaaccctactactttcaagatctatagtagaaaatggagctggtacaggatgaactgtttacccccctctctcatcaattcctgcccatgcaggagcttcagttgatttaacaattttttctcttcatttagctggagtatcatcaattttaggagcagtaaattttattactactgttattaatatgcgatcttctggtattactttagatcgattacctttatttgtttgatccgttgtaattacagctgtattattacttttatcattacctgtttta
>KP293421.1_Ochlerotatus_sierrensis_USA
gaatattacctccttcattaaccctactactttcaagatctatagtagaaaatggagctggtacaggatgaactgtttatccccctctctcatcaattcctgcccatgcaggagcttcagttgatttaacaattttttctcttcatttagctggagtatcatcaattttaggagcagtaaattttattactactgttattaatatacgatcttctggtattactttagaccgattacctttatttgtttgatccgttgtaattacagctgtattattacttttatcattacctgtttta
>JF868913.1_Ochlerotatus_sierrensis_Canada
gaatattacctccctcattaaccctactactttcaagatctatagtagaaaatggagctggtacaggatgaactgtttacccccctctctcatcaattcctgcccatgcaggagcttcagttgatttaacaattttttctcttcatttagctggagtatcatcaattttaggagcagtaaattttattactactgttattaatatgcgatcttctggtattactttagatcgattacctttatttgtttgatccgttgtaattacagctgtattattacttttatcattacctgtttta
>JF868926.1_Ochlerotatus_sierrensis_Canada
gaatattacctccctcattaaccctactactttcaagatctatagtagaaaatggagctggtacaggatgaactgtttacccccctctctcatcaattcctgcccatgcaggagcttcagttgatttaacaattttttctcttcatttagctggagtatcatcaattttaggagcagtaaattttattactactgttattaatatgcgatcttctggtattactttagatcgattacctttatttgtttgatccgttgtaattacagctgtattattacttttatcattacctgtttta
>JF868953.1_Ochlerotatus_sierrensis_Canada
gaatattacctccctcattaaccctactactttcaagatctatagtagaaaatggagctggtacaggatgaactgtttacccccctctctcatcaattcctgcccatgcaggagcttcagttgatttaacaattttttctcttcatttagctggagtatcatcaattttaggagcagtaaattttattactactgttattaatatgcgatcttctggtattactttagatcgattacctttatttgtttgatccgttgtaattacagctgtattattacttttatcattacctgtttta
>JX259671.1_Ochlerotatus_sierrensis_USA
gaatattacccccttcattaacccttctactttcaagatctatagtagaaaatggagctggtacaggatgaactgtttacccccctctctcatcgattcctgcccatgcaggagcttcagttgatttaacaattttttctcttcatttagctggagtatcatcaattttaggagcagtaaattttattactactgttattaatatacgatcttctggtattactttagaccgattacctttatttgtttgatccgttgtaattacagctgtattattacttttatcattacctgtttta
>JF868956.1_Ochlerotatus_sierrensis_Canada
gaatattacctccctcattaaccctactactttcaagatctatagtagaaaatggagctggtacaggatgaactgtttacccccctctctcatcaattcctgcccatgcaggagcttcagttgatttaacaattttttctcttcatttagctggagtctcatcaattttaggagcagtaaattttattactactgttattaatatgcgatcttctggtattactttagatcgattacctttatttgtttgatccgttgtaattacagctgtattattacttttatcattacctgtttta
>MG242513.1_Ochlerotatus_sierrensis
gaatattacctccttcattaaccctactactttcaagatctatagtagaaaatggagctggtacaggatgaactgtttayccccctctctcatcaattcctgcccatgcaggagcttcagttgatttaacaattttttctcttcatttagctggagtatcatcaattttaggagcagtaaattttattactactgttattaatatacgatcttctggtattactttagaccgattacctttatttgtttgatccgttgtaattacagctgtattattacttttatcattacctgtttta
>JF868912.1_Ochlerotatus_sierrensis_Canada
gaatattacctccctcattaaccctactactttcaagatctatagtagaaaatggagctggtacaggatgaactgtttacccccctctctcatcaattcctgcccatgcaggagcttcagttgatttaacaattttttctcttcatttagctggagtatcatcaattttaggagcagtaaattttattactactgttattaatatgcgatcttctggtattactttagatcgattacctttatttgtttgatccgttgtaattacagctgtattattacttttatcattacctgtttta
>JF868914.1_Ochlerotatus_sierrensis_Canada
gaatattacctccctcattaaccctactactttcaagatctatagtagaaaatggagctggtacaggatgaactgtttacccccctctctcatcaattcctgcccatgcaggagcttcagttgatttaacaattttttctcttcatttagctggagtatcatcaattttaggagcagtaaattttattactactgttattaatatgcgatcttctggtattactttagatcgattacctttatttgtttgatccgttgtaattacagctgtattattacttttatcattacctgtttta
>JF868947.1_Ochlerotatus_sierrensis_Canada
gaatattacctccctcattaaccctactactttcaagatctatagtagaaaatggagctggtacaggatgaactgtttacccccctctctcatcaattcctgcccatgcaggagcttcagttgatttaacaattttttctcttcatttagctggagtctcatcaattttaggagcagtaaattttattactactgttattaatatgcgatcttctggtattactttagatcgattacctttatttgtttgatccgttgtaattacagctgtattattacttttatcattacctgtttta
>EU259295.1_Aedes_chrysolineatus_India|Sultan_Battery_Kerala
gaatacttcctccttcattaacactcctactttcaagtagcatagtagaaaatggatctgggacaggatgaaccgtttatccccctttatcatcaggaacagctcatgcaggagcttctgttgatttaactattttttctttacatttagctggtatttcttcaattttaggagcagtaaattttattacaactgtaattaatatacgatctgctggaattacattagatcgactacctttattcgtttgatctgttgttattactgctattttacttcttttatctcttccagtatta
>MF172321.1_Haemagogus_janthinomys_French_Guiana|Matoury
gaatattacctccttcattaacacttcttttatctagaagtatagtagaaaatggatcaggtacagggtgaactgtttatcctcctctttcatcaggaactgctcatgctggagcatctgttgatttaacaattttttctcttcatttagctggtatttcttctattttaggagcagtaaattttattactactgttattaatatacgatcaagaggaattactttagatcgattacctttatttgtttgatcagtagtaattacagctattttattacttttatctcttccagtatta
>MF172319.1_Haemagogus_janthinomys_French_Guiana|Matoury
gaatattacctccttcattaacacttcttttatctagaagtatagtagaaaatggatcaggtacagggtgaactgtttatcctcctctttcatcaggaactgctcatgctggagcatctgttgatttaacaattttttctcttcatttagctggtatttcttctattttaggagcagtaaattttattactactgttattaatatacgatcaagaggaattactttagatcgattacctttatttgtttgatcagtagtaattacagctattttattacttttatctcttccagtatta
>MT985985.1_Haemagogus_janthinomys_Trinidad_and_Tobago
gaatattacctccttcattaacacttcttttatctagaagtatagtagaaaatggatcaggtacaggatgaactgtttatcctcctctttcatcaggaactgctcatgctggagcatctgttgatttaacaattttttctcttcatttagctggtatttcttctattttaggagcagtaaattttattactactgttattaatatacgatcaagaggaattactttagatcgattacctttatttgtttgatcagtagtaattacagctattttattacttttatctcttccagtatta
>MT985984.1_Haemagogus_janthinomys_Trinidad_and_Tobago
gaatattacctccttcattaacacttcttttatctagaagtatagtagaaaatggatcaggtacagggtgaactgtttatcctcctctttcatcaggaactgctcatgctggagcatctgttgatttaacaattttttctcttcatttagctggtatttcttctattttaggagcagtaaattttattactactgttattaatatacgatcaagaggaattactttagatcgattacctttatttgtttgatcagtagtaattacagctattttattacttttatctcttccagtatta
>MN103383.1_Aedes_japonicus_Austria|Tyrol_Langkampfen
gaatattacccccttccttaaccttactactttcaagtagaatggtagaaaatggatctggaactggatgaactgtttatcctcccctttcttcaggaactgctcatgcaggagcttcagtagatttaactattttttctttacatttagccgggatttcctcaattttaggggcagtaaattttattacgactgtaattaatatacgatctgctggaattactttagaccgactacctctatttgtatgatctgtagtaattacagctgtattattacttttatctctccctgtatta
>MW514238.1_Aedes_japonicus_Slovakia|Bratislava
gaatattacccccttccttaaccttactactttcaagtagaatggtagaaaatggatctggaactggatgaactgtttatcctcccctttcttcaggaactgctcatgcaggagcttcagtagatttaactattttttctttacatttagccgggatttcctcaattttaggggcagtaaattttattacgactgtaattaatatacgatctgctggaattactttagaccgactacctctatttgtatgatctgtagtaattacagctgtattattacttttatctctccctgtatta
>MW514237.1_Aedes_japonicus_Slovakia|Bratislava
gaatattacccccttccttaaccttactactttcaagtagaatggtagaaaatggatctggaactggatgaactgtttatcctcccctttcttcaggaactgctcatgcaggagcttcagtagatttaactattttttctttacatttagccgggatttcctcaattttaggggcagtaaattttattacgactgtaattaatatacgatctgctggaattactttagaccgactacctctatttgtatgatctgtagtaattacagctgtattattacttttatctctccctgtatta
>HQ978777.1_Aedes_japonicus_USA|Massachusetts
gaatattacccccttccttaaccttactactttcaagtagaatggtagaaaatggatctggaactggatgaactgtttatcctcccctttcttcaggaactgctcatgcaggagcttcagtagatttaactattttttctttacatttagccgggatttcctcaattttaggggcagtaaattttattacgactgtaattaatatacgatctgctggaattactttagaccgactacctctatttgtatgatctgtagtaattacagctgtattattacttttatctctccctgtatta
>MW514239.1_Aedes_japonicus_Slovakia|Bratislava
gaatattacccccttccttaaccttactactttcaagtagaatggtagaaaatggatctggaactggatgaactgtttatcctcccctttcttcaggaactgctcatgcaggagcttcagtagatttaactattttttctttacatttagccgggatttcctcaattttaggggcagtaaattttattacgactgtaattaatatacgatctgctggaattactttagaccgactacctctatttgtatgatctgtagtaattacagctgtattattacttttatctctccctgtatta
>OK668829.1_Aedes_koreicus_Italy
gaatactacctccctcattaactctactactttcaagaagtatagtagaaaatggatctgggacaggatgaactgtttatcctcctctttcttcaggaactgctcatgcaggagcctcagtagatttaacaattttttctcttcatttagctggaatttcctctattttaggagcagtaaattttattacaactgttattaatatacgatctgctggaattactttagatcgattacccttatttgtatgatcagttgtaattacagctgtattacttcttttatctttacctgttcta
>KM258361.1_Ochlerotatus_caspius_Belgium|Schaffen
gaatactacctccttcattaacactactactttcaagtagtatagtagaaaatgggtcaggaacagggtgaacagtttatccacctctttcttctggaactgctcatgcaggagcttcagttgatttaacaattttttctttacatttagctggagtatcgtcaattttaggagcagtaaattttattactactgttattaatatacgatcagcaggaattactttagatcgattacctttatttgtttgatctgttgtaattacagcagtattattacttttatcattacctgtttta
>KM258362.1_Ochlerotatus_caspius_Belgium|Schaffen
gaatactacctccttcattaacactactactttcaagtagtatagtagaaaatgggtcaggaacagggtgaacagtttatccacctctttcttctggaactgctcatgcaggagcttcagttgatttaacaattttttctttacatttagctggagtatcatcaattttaggagcagtaaattttattactactgttattaatatacgatcagcaggaattactttagatcgattacctttatttgtttgatctgttgtaattacagcagtattattacttttatcattacctgtttta
>MH634425.1_Ochlerotatus_caspius_Iran|Sistan_&_Baluchestan
gaatactacctccttcattaacactactactttcaagtagtatagtagaaaatgggtcaggaacaggatgaacagtttatccacctctttcatctggaactgctcatgcgggagcttcagttgatttaacaattttttctttacatttagcaggagtatcatcaattttaggagcagtaaattttattactactgttattaatatacgatcagcaggaattacattagatcgattacctttatttgtatgatctgttgtaattacagctgtattattacttttatcattacctgtttta
>KP942758.1_Ochlerotatus_caspius_Sweden
gaatactacctccttcattaacactactactttcaagtagtatagtagaaaatgggtcaggaacagggtgaacagtttatccacctctttcttctggaactgctcatgcaggagcttcagttgatttaacaattttttctttacatttagctggagtatcatcaattttaggagcagtaaattttattactactgttattaatatacgatcagcaggaattactttagatcgattacctttatttgtttgatctgttgtaattacagcagtattattacttttatcattacctgtttta
>MT552574.1_Haemagogus_equinus_Mexico|Chiapas_Las_Golondrinas
gaatactacctccttcattaacccttctcctgtctagtagtatagtcgaaaacgggtcgggtacaggatgaacagtttatccccctctttcatcaggaacagctcatgctggagcatctgtagatttaacaattttttctcttcatttagcaggagtatcttcaattttaggggcagtaaattttattactactgtcattaatatacgatctagaggaattactcttgatcgattacctttatttgtatgatcagtagtaattactgctattttattacttttatctttacctgtttta
>JX259581.1_Ochlerotatus_deserticola_USA
gaatattacctccttcgttaactttattattatcaagatctatagtagaaaatggagcaggtacaggatgaactgtttatcctcctctttcatctattcctgcccatgccggagcttcagttgatttaacaattttttctcttcatttagctggaatttcctcaattttaggtgcagtaaattttattactactgttattaatatacgatcttctggaattactttagaccgattacctttatttgtttggtctgttgtaattacagctgtattattacttttatcattacctgtatta
>JX259582.1_Ochlerotatus_deserticola_USA
gaatattacctccttcgttaactttattattatcaagatctatagtagaaaatggagcaggtacaggatgaactgtttatcctcctctttcatctattcctgcccatgccggagcttcagttgatttaacaattttttctcttcatttagctggaatttcctcaattttaggtgcagtaaattttattactactgttattaatatacgatcttctggaattactttagaccggttacctttatttgtttggtctgttgtaattacagctgtattattacttttatcattacctgtatta
>MH634427.1_Ochlerotatus_caspius_Iran|Sistan_&_Baluchestan
gaatactacctccttcattaacactactactttcaagtagtatagtagaaaatgggtcaggaacaggatgaacagtttatccacctctttcatctggaactgctcatgcgggagcttcagttgatttaacaattttttctttacatttagcaggagtatcatcaattttaggagcagtaaattttattactactgttattaatatacgatcagcaggaattacattagatcgattacctttatttgtatgatctgttgtaattacagctgtattattacttttatcattacctgtttta
>KJ768092.1_Ochlerotatus_caspius_Pakistan|Punjab_Bahawalpur_Lal_Sohnara_National_Park
gaatactacctccttcattaacactactactttcaagtagtatagtagaaaatgggtcaggaacaggatgaacagtttatccacctctttcatctggaactgctcatgcgggagcttcagttgatttaacaattttttctttacatttagcaggagtatcatcaattttaggagcagtaaattttattactactgttattaatatacgatcagcaggaattacattagatcgattacctttatttgtatgatctgttgtaattacagctgtattattacttttatcattacctgtttta
>KJ768114.1_Ochlerotatus_caspius_Pakistan|Punjab_Bahawalpur_Lal_Sohnara_National_Park
gaatactacctccttcattaacactactactttcaagtagtatagtagaaaatggatcaggaacaggatgaacagtttatccacctctttcatctggaactgctcatgcgggagcttcagttgatttaacaattttttctttacatttagcaggagtatcatcaattttaggagcagtaaattttattactactgttattaatatacgatcagcaggaattacattagatcgattacctttatttgtatgatctgttgtaattacagctgtattattacttttatcattacctgtttta
>MK962483.1_Ochlerotatus_caspius_Iran
gaatactacctccttcattaacactactactttcaagtagtatagtagaaaatggatcaggaacaggatgaacagtttatccacctctttcatctggaactgctcatgcgggagcttcagttgatttaacaattttttctttacatttagcaggagtatcatcaattttaggagcagtaaattttattactactgttattaatatacgatcagcaggaattacattagatcgattacctttatttgtatgatctgttgtaattacagctgtattattacttttatcattacctgtttta
>EU259305.1_Aedes_harveyi_India|Wynad_Kerala
gaatactacctccttcattaacactcctactttcaagtagtatagtagaaaatggatctggaacaggatgaaccgtttacccccctttatcttcaggaactgctcatgcaggagcttcagttgatttaactattttctctcttcacttagcaggtatttcttcaattttaggggcagtaaattttattacaactgtaattaatatacgatcagctggaattacattagaccgattacctttatttgtttgatctgttgttattactgctattttacttcttttatctctcccagtttta
>MH634426.1_Ochlerotatus_caspius_Iran|Sistan_&_Baluchestan
gaatactacctccttcattaacactactactttcaagtagtatagtagaaaatgggtcaggaacaggatgaacagtttatccacctctttcatctggaactgctcatgcgggagcttcagttgatttaacaattttttctttacatttagcaggagtatcatcaattttaggagcagtaaattttattactactgttattaatatacgatcagcaggaattacattagatcgattacctttatttgtatgatctgttgtaattacagctgtattattacttttatcattacctgtttta
>JX259648.1_Ochlerotatus_monticola_USA
gaatgttacctccttcattaactttactattgtcaagatctatagtagaaaatggagcaggtacaggatgaactgtatatccacctctttcatctatccctgctcatgcaggagcttcagttgatttaacaattttttctcttcatttagctgggatttcttcaattttaggtgcagtaaattttattactactgttattaatatacgatcttctggaattactttagatcgattacctttatttgtttgatctgttgtaattacagctgtattattacttttatcattacctgtatta
>MH634429.1_Ochlerotatus_caspius_Iran|Sistan_&_Baluchestan
gaatactacctccttcattaacactactactttcaagtagtatagtagaaaatgggtcaggaacaggatgaacagtttatccacctctttcatctggaactgctcatgcgggagcttcagttgatttaacaattttttctttacatttagcaggagtatcatcaattttaggagcagtaaattttattactactgttattaatatacgatcagcaggaattacattagatcgattacctttatttgtatgatctgttgtaattacagctgtattattacttttatcattacctgtttta
>FJ210902.1_Ochlerotatus_caspius_Iran|AbuMusa_Island_the_Persian_Gulf
gaatactacctccttcattaacactactactttcaagtagtatagtagaaaatggatcaggaacaggatgaacagtttatccacctctttcatctggaactgctcatgtgggagcttcagttgatttaacaattttttctttacatttagcaggagtatcatcaattttaggagcagtaaattttattactactgttattaatatacgatcagcaggaattacattagatcgattacctttatttgtatgatctgttgtaattacagctgtattattacttttatcattacctgtttta
>MH634424.1_Ochlerotatus_caspius_Iran|Sistan_&_Baluchestan
gaatactacctccttcattaacactactactttcaagtagtatagtagaaaatgggtcaggaacaggatgaacagtttatccacctctttcatctggaactgctcatgcgggagcttcagttgatttaacaattttttctttacatttagcaggagtatcatcaattttaggagcagtaaattttattactactgttattaatatacgatcagcaggaattacattagatcgattacctttatttgtatgatctgttgtaattacagctgtattattacttttatcattacctgtttta
>JX259649.1_Ochlerotatus_monticola_USA
gaatgttacctccttcattaactttactattgtcaagatctatagtagaaaatggagcaggtacaggatgaactgtatatccacctctttcatctatccctggtcatgcaggagcttcagttgatttaacaattttttctcttcatttagctgggatttcttcaattttaggtgcagtaaattttattactactgttattaatatacgatcttctggaattactttagatcgattacctttatttgtttgatctgttgtaattacagctgtattattacttttatcattacctgtatta
>MH709109.1_Ochlerotatus_caspius_Iran|Sistan_&_Baluchestan
gaatactacctccttcattaacactactactttcaagtagtatagtagaaaatgggtcaggaacaggatgaacagtttatccacctctttcatctggaactgctcatgcgggagcttcagttgatttaacaattttttctttacatttagcaggagtatcatcaattttaggagcagtaaattttattactactgttattaatatacgatcagcaggaattacattagatcgattacctttatttgtatgatctgttgtaattacagctgtattattacttttatcattacctgtttta
>MH634428.1_Ochlerotatus_caspius_Iran|Sistan_&_Baluchestan
gaatactacctccttcattaacactactactttcaagtagtatagtagaaaatgggtcaggaacaggatgaacagtttatccacctctttcatctggaactgctcatgcgggagcttcagttgatttaacaattttttctttacatttagcaggagtatcatcaattttaggagcagtaaattttattactactgttattaatatacgatcagcaggaattacattagatcgattacctttatttgtatgatctgttgtaattacagctgtattattacttttatcattacctgtttta
>MT108632.1_Haemagogus_equinus_Mexico|Mexico_State_Nearctic_San_Pedro_Limon
gaatattacctccttccctaacccttttactttcaagtagtatagtagaaaatggatcaggaacaggatgaacagtttatccacctctttcatcaggaacagctcatgctggagcatctgttgatttaacaattttttctcttcatttagcaggagtttcatcaattttaggagcagtaaattttattactacagttattaatatacgatctagaggtattactttagatcgtttacctttatttgtttgatcagttgttattacagctattttattacttttatctttacctgtatta
>MT108604.1_Haemagogus_equinus_Mexico|Mexico_State_Nearctic_San_Pedro_Limon
gaatattacctccttccctaacccttttactttcaagtagtatagtagaaaatggatcaggaacaggatgaacagtttatccacctctttcatcaggaacagctcatgctggagcatctgttgatttaacaattttttctcttcatttagcaggagtttcatcaattttaggagcagtaaattttattactacagttattaatatacgatctagaggtattactttagatcgtttacctttatttgtttgatcagttgttattacagctattttattacttttatctttacctgtatta
>AB738230.1_Aedes_aureostriatus
gaatattacccccatcattaactcttcttctctctagaagtatagtagaaaatggatcaggaacaggttgaactgtttatcctcctctctcttctggaactgcccatgcaggagcttcagttgatttaacaattttttctcttcatttagctggaatttcatcaattttaggagcagtaaatttcattacaactgttattaatatacgatcttcaggaattactttagatcgacttcctttatttgtttgatcagttgtaattacagccattttacttcttttatcattacctgtatta
>MG242508.1_Aedes_notoscriptus
gaatactaccaccttcattaaccctactactctcaagtagtatagtagaaaatggatctgggactggatgaactgtttatccccctctttcatctggaactgctcatgcaggagcttcggttgatttaacaattttctccttacatttagcaggagtatcttctattttaggagctgtaaattttattactactgtaattaatatacgatcttcaggaattactttagaccgtcttcctttatttgtttgatcagttgtaattacagctattttattacttttatcccttcctgtatta
>KU495076.1_Aedes_notoscriptus_Australia|Victoria_Shire_of_Moira_Cobram_Koonoomoo
gaatactaccaccttcattgactctactactttcaagtagtatagtagaaaatggatctgggactggatgaactgtttatcctcctctctcatctggaactgctcatgctggagcttcagttgacttaacaattttttctttacacttagcaggagtatcctctattttaggagctgtaaattttattactactgtaattaacatacgatcttcaggaattactttagatcgtcttcctttatttgtttgatctgttgtaattacagctgtgttattacttctatctcttccagtatta
>HQ945414.1_Aedes_notoscriptus_Australia
gaatactaccaccttcattgactctactactttcaagcagtatagtagaaaatgggtctgggactggatgaactgtttatcctcctctctcatctggaactgctcatgctggagcttcagttganttaacaattttttctttacacttagcaggagtatcctctattttaggagctgtaaattttattactactgtaattaatatacgatcttcaggaattactttagatcgtcttcctttatttgtttgatctgttgtaattacagctgtgttattacttttatctcttccagtatta
>MT708635.1_Ochlerotatus_caspius_Serbia|Stanisic_Sombor
gaatactacctccttcattaacactactactttcaagtagtatggtggaaaatgggtcaggaacaggatgaacagtttatccacctctttcatctggaactgctcatgcaggagcctcagtagatttaacaattttttctttacatttagcaggagtatcatcaattttaggagcagtaaattttattactactgttattaatatacgatcagcaggaattacattagatcgattacctttatttgtttgatctgttgtaattacagctgtattattacttttatcattacctgtttta
>MT708653.1_Ochlerotatus_caspius_Serbia|Rusanda_Zrenjanin
gaatactacctccttcattaacactactactttcaagtagtatggtggaaaatgggtcaggaacaggatgaacagtttatccacctctttcatctggaactgctcatgcaggagcctcagtagatttaacaattttttctttacatttagcaggagtatcatcaattttaggagcagtaaattttattactactgttattaatatacgatcagcaggaattacattagatcgattacctttatttgtttgatctgttgtaattacagctgtattattacttttatcattacctgtttta
>MT708641.1_Ochlerotatus_caspius_Serbia|Rusanda_Zrenjanin
gaatactacctccttcattaacactactactttcaagtagtatggtggaaaatgggtcaggaacaggatgaacagtttatccacctctttcatctggaactgctcatgcaggagcctcagtagatttaacaattttttctttacatttagcaggagtatcatcaattttaggagcagtaaattttattactactgttattaatatacgatcagcaggaattacattagatcgattacctttatttgtttgatctgttgtaattacagctgtattattgcttttatcattacctgtttta
>MT708629.1_Ochlerotatus_caspius_Serbia|Stanisic_Sombor
gaatactacctccttcattaacactactactttcaagtagtatggtggaaaatgggtcaggaacaggatgaacagtttatccacctctttcatctggaactgctcatgcaggagcctcagtagatttaacaattttttctttacatttagcaggagtatcatcaattttaggagcagtaaattttattactactgttattaatatacgatcagcaggaattacattagatcgattacctttatttgtttgatctgttgtaattacagctgtattattacttttatcattacctgtttta
>JX259670.1_Ochlerotatus_sierrensis_USA
gaatattacctccttcattaaccctactactttcaagatctatagtagaaaatggggctggtacaggatgaactgtttatccccctctttcatcaattcctgcccatgcaggagcttcagttgatttaacaattttctctcttcatttagctggagtatcatcaattttaggagcagtaaattttattactactgttattaatatacgatcttctggtattactttagaccgattacctttatttgtttgatctgttgtaattacagctgtattactacttttatcattacctgtttta
>MG712523.1_Aedes_notoscriptus_Australia|New_South_Wales_Homebush
gaatactaccaccttcattgactctactactttcaagtagtatagtagaaaatggatctgggactggatgaactgtttatcctcctctctcatctggaactgctcatgctggagcttcagttgacttaacaattttttctttacatttagcaggagtatcctctattttaggagctgtaaattttattactactgtaattaatatacgatcttcaggaattactttagatcgtcttcctttatttgtttgatctgttgtaattacagctgtattattacttctatctcttccagtatta
>KM258355.1_Ochlerotatus_caspius_Belgium|Bredene
gaatactacctccttcattaacactgctactttcaagtagtatagtagaaaatggatcaggaacagggtgaacagtttatccacctctttcatctggaactgctcatgcaggagcctcagttgatttaacaattttttctttacatttagcaggagtatcatcaattttaggagcagtaaattttattactactgttattaatatacgatcagcaggaattacattagatcgattacctttatttgtttgatctgttgtaattacagctgtattattacttttatcattacctgtttta
>MK962506.1_Ochlerotatus_caspius_Iran
gaatactacctccttcattaacactactactctcaagtagtatagtagaaaatggatcaggaacagggtgaacagtttatccacctctttcatctggaactgctcatgcgggagcttcagttgatttaacaattttttctttacatttagcaggagtatcatcaattttaggagcagtaaattttattactactgttattaatatacgatcagcaggaattacattagatcgattacctttatttgtatgatctgttgtaattacagctgtattattacttttatcattacctgtttta
>JF872402.1_Aedes_notoscriptus_Australia
gaatactaccaccttcattgactctactactctcaagtagtatagtagaaaatggctctggaactggatgaaccgtttatcctccactatcttctggaactgcacatgctggagcttcagttgatttaacaattttttctctacatttagcaggagtatcttctattttaggagctgtaaattttattactactgtaattaatatacgatcttcaggaattactttagatcgtcttcctttatttgtttgatctgttgtaattacagctgtattattacttttatcccttccagtatta
>HQ945419.1_Aedes_notoscriptus_Australia
gaatactaccaccttcattgactctactactctcaagtagtatagtagaaaatggctctggaactggatgaaccgtttatcctccactatcttctggaactgcacatgctggagcttcagttgatttaacaattttttctctacatttagcaggagtatcttctattttaggggctgtaaattttattactactgtaattaatatacgatcttcaggaattactttagatcgtcttcctttatttgtttgatctgttgtaattacagctgtattattacttttatctcttccagtatta
>AB738128.1_Aedes_aureostriatus
gaatattacccccatcattaactcttcttctctctagaagtatagtagaaaatggatcaggaacaggttgaactgtttatcctcctctctcttctggaactgctcatgcaggagcttcagttgatttaacaattttttctcttcatttagctggaatttcatcaattttaggagcagtaaatttcattacaactgttattaatatacgatcttcaggaattactttagatcgacttcctttatttgtttgatcagttgtaattacagctattttacttcttttatcattacctgtatta
>MT552387.1_Haemagogus_equinus_Mexico|Chiapas_Neotropical_Lagos_de_Montebello
gaatattacccccttcattaaccctcctcctatctagtagtatagtcgaaaacggatcgggtacaggatgaacagtttatccccctctttcatcaggaatagctcatgctggagcatctgtagatttaacaattttttctcttcatttagcaggagtatcttcaattttaggggcagtaaattttattactactgttattaatatacgatctagaggaattactcttgatcgactacctttatttgtatgatcagtagtaattactgctattttattacttttatctttacctgtttta
>AB738181.1_Aedes_japonicus
gaatactacccccctcattaactttactcctttcaagaagtatagtagaaaatgggtctggaactggatgaacagtttatccaccactttcttcaggaactgctcatgcaggagcatcagtagatttaacaattttctcccttcatttagcaggtatttcttctattttaggtgcagtaaattttattacaactgtaattaatatacgatctgctggaattactttagatcgactacctttatttgtttgatccgttgtaattacagctgtactacttcttttatctttacctgtttta
>AB738217.1_Aedes_togoi
gaatattacccccttcattaactctcttgctttcaagcagaatagtggaaaatggatctggaaccggatgaactgtttatccccctctttcttctggaactgctcatgctggagcatctgttgatttaacaattttttctttacatttagccggaatttcttccattttaggggcagtaaattttattactactgtaattaatatacgatcagcaggaattactttagatcgtttaccattatttgtttgatctgtagtaattacagcaattttattacttctatcattacctgtatta
>AB738244.1_Aedes_togoi
gaatattacccccttcattaactctcttgctttcaagcagaatagtggaaaatggatctggaaccggatgaactgtttatccccctctttcttctggaactgctcatgctggagcatctgttgatttaacaattttttctttacatttagccggaatttcttccattttaggggcagtaaattttattactactgtaattaatatacgatcagcaggaattactttagatcgtttaccattatttgtttgatctgtagtaattacagcaattttattacttctatcattacctgtatta
>AB738165.1_Aedes_togoi
gaatattacccccttcattaactctcttgctttcaagcagaatagtggaaaatggatctggaaccggatgaactgtttatccccctctttcttctggaactgctcatgctggagcatctgttgatttaacaattttttctttacatttagccggaatttcttccattttaggggcagtaaattttattactactgtaattaatatacgatcagcaggaattactttagatcgtttaccattatttgtttgatctgtagtaattacagcaattttattacttctatcattacctgtatta
>AB738265.1_Aedes_togoi
gaatattacccccttcattaactctcttgctttcaagcagaatagtggaaaatgggtctggaaccggatgaactgtttatccccctctttcttctggaactgctcatgctggagcatctgttgatttaacaattttttctttacatttagccggaatttcttccattttaggggcagtaaattttattactactgtaattaatatacgatcagcaggaattactttagatcgtttaccattatttgtttgatctgtagtaattacagcaattttattacttctatcattacctgtatta
>AB738216.1_Aedes_togoi
gaatattacccccttcattaactctcttgctttcaagcagaatagtggaaaatggatctggaaccggatgaactgtttatccccctctttcttctggaactgctcatgctggagcatctgttgatttaacaattttttctttacatttagccggaatttcttccattttaggggcagtaaattttattactactgtaattaatatacgatcagcaggaattactttagatcgtttaccattatttgtttgatctgtagtaattacagcaattttattacttctatcattacctgtatta
>AB738164.1_Aedes_togoi
gaatattacccccttcattaactctcttgctttcaagcagaatagtggaaaatggatctggaaccggatgaactgtttatccccctctttcttctggaactgctcatgctggagcatctgttgatttaacaattttttctttacatttagccggaatttcttccattttaggggcagtaaattttattactactgtaattaatatacgatcagcaggaattactttagatcgtttaccattatttgtttgatctgtagtaattacagcaattttattacttctatcattacctgtatta
>OK668832.1_Aedes_koreicus_Belgium
gaatactacccccctcattaactctactactttcaagaagtatagtagaaaatgggtctgggacaggatgaactgtttatccccctctttcttcaggaactgctcatgcaggagcctcagtagatttaacaattttttctcttcatttagctggaatttcctctattttaggagcagtaaattttattacaactgttattaatatacgatctgctggaattactttagatcgattacccttatttgtatgatcagttgtaattacagctgtattacttcttttatctttacctgttcta
>OK668819.1_Aedes_koreicus_Hungary
gaatactacctccctcattaactctactactttcaagaagtatagtagaaaatgggtctgggacaggatgaactgtttatccccctctttcttcaggaactgctcatgcaggagcctcagtagatttaacaattttttctcttcatttagctggaatttcctctattttaggagcagtaaattttattacaactgttattaatatacgatctgctggaattactttagatcgattacccttatttgtatgatcagttgtaattacagctgtattacttcttttatctttacctgttcta
>MT552475.1_Haemagogus_equinus_Mexico|Chiapas_Neotropical_Lagos_de_Montebello
gaatattacccccttcattaaccctcctcctgtctagtagtatagtcgaaaacggatcgggtacaggatgaacagtttatccccctctttcatcaggaacagctcatgctggagcatctgtagatttaacaattttttctcttcatttagcaggagtatcttcaattttaggggcagtaaattttattactactgttattaatatacgatctagaggaattactcttgatcgattacctttatttgtatgatcagtagtaattactgctattttattacttttatctttacctgtttta
>KT358402.1_Aedes_togoi_South_Korea
gaatattacctccttcattaactctcctgctttcaagtagtatagtagaaaacggatctggtactggatgaacagtttatccccctctctcttctggaactgctcatgctggagcatcagttgatttaacaattttttctttacatttagctggaatttcctcaattttaggagcagtaaattttattactactgtaattaatatacgatcggcaggaattactttagatcgtttaccattatttgtttgatctgtagtaattacagcaattttattacttttatcattacctgtatta
>JQ246404.1_Ochlerotatus_caspius
gaatactacctccttcattaacactactactttcaagtagtatagtggaaaatggatcaggaacaggatgaacagtttatccacctctttcatctggaactgctcatgcaggagcctcagtagatttaacaattttttctttacatttagcaggagtatcatcaattttaggagcagtaaattttattactactgttattaatatacgatcagcaggaattacattagatcgattacctttatttgtttgatctgttgtaattacagctgtattattacttttatcattacctgtttta
>MT999321.1_Haemagogus_mesodentatus_Mexico|Chiapas_Neotropical_Tapachula_Independencia
gaatattacccccttcattaaccctcctcctgtctagtagtatagtcgaaaacggatcgggtacaggatgaacagtttatccccctctttcatcaggaatagctcatgctggagcatctgtagatttaacaattttttctcttcatttagcaggagtatcttcgattttaggggcagtaaattttattactactgttattaatatacgatctagaggaattactcttgatcgattacctttatttgtatgatcagtagtaattactgctattttattacttttatctttacctgtttta
>MT999257.1_Haemagogus_mesodentatus_Mexico|Chiapas_Neotropical_Tapachula_Brazil
gaatattacccccttcattaaccctcctcctgtctagtagtatagtcgaaaacggatcgggtacaggatgaacagtttatccccctctttcatcaggaatagctcatgctggagcatctgtagatttaacaattttttctcttcatttagcaggagtatcttcaattttaggggcagtaaattttattactactgttattaatatacgatctagaggaattactcttgatcgattacctttatttgtatgatcagtagtaattactgctattttattacttttatctttacctgtttta
>MT552485.1_Haemagogus_equinus_Mexico|Chiapas_Neotropical_Lagos_de_Montebello
gaatattacccccttcattaaccctcctcctgtctagtagtatagtcgaaaacggatcgggtacaggatgaacagtttatccccctctttcatcaggaatagctcatgctggagcatctgtagatttaacaattttttctcttcatttagcaggagtatcttcaattttaggggcagtaaattttattactactgttattaatatacgatctagaggaattactcttgatcgattacctttatttgtatgatcagtagtaattactgctattttattacttttatctttacctgtttta
>MT999245.1_Haemagogus_mesodentatus_Mexico|Chiapas_Neotropical_Tapachula_Brazil
gaatattacccccttcattaaccctcctcctgtctagtagtatagtcgaaaacggatcgggtacaggatgaacagtttatccccctctttcatcaggaatagctcatgctggagcatctgtagatttaacaattttttctcttcatttagcaggagtatcttcaattttaggggcagtaaattttattactactgttattaatatacgatctagaggaattactcttgatcgattacctttatttgtatgatcagtagtaattactgctattttattacttttatctttacctgtttta
>MT552364.1_Haemagogus_equinus_Mexico|Chiapas_Las_Golondrinas
gaatattacccccttcattaaccctcctcctgtctagtagtatagtcgaaaacggatcgggtacaggatgaacagtttatccccctctttcatcaggaatagctcatgctggagcatctgtagatttaacaattttttctcttcatttagcaggagtatcttcaattttaggggcagtaaattttattactactgttattaatatacgatctagaggaattactcttgatcgattacctttatttgtatgatcagtagtaattactgctattttattacttttatctttacctgtttta
>AB738133.1_Aedes_aureostriatus
gaatattacccccatcattaactcttcttctttctagaagtatagtagaaaatggatcagggacaggttgaactgtttatcctcctctttcttctggaactgctcatgcaggagcttcagttgacttaacaattttttctcttcatttagcaggtatttcatcaattttaggagcagtaaatttcattacaactgttattaatatacgatcttcaggaattactttagatcgacttcccttatttgtttgatcagttgtaattacagctattttacttcttttatcattacctgtatta
>AB738132.1_Aedes_aureostriatus
gaatattacccccatcattaactcttcttctttctagaagtatagtagaaaatggatcagggacaggttgaactgtttatcctcctctttcttctggaactgctcatgcaggagcttcagttgacttaacaattttttctcttcatctagcaggtatttcatcaattttaggagcagtaaatttcattacaactgttattaatatacgatcttcaggaattactttagatcgacttcccttatttgtttgatcagttgtaattacagctattttacttcttttatcattacctgtatta
>MN733773.1_Aedes_notoscriptus_New_Caledonia
gaatacttcccccttcattgactctactactttcaagtagtatagtagaaaatggatctggaactggatgaactgtttatcctcctttatcatctggaactgctcatgccggagcttcagttgatttaacaattttttctttacatttagcaggagtatcttctattttaggagcagtaaattttattactactgtaattaatatgcgatcttcaggaattactttagatcgcctacctttatttgtttgatccgttgtaattacagctgtattattacttttatcacttccagtatta
>AB738262.1_Aedes_togoi
gaatattacccccttcattgactctcttgctttcaagtagaatagtggaaaacgggtctggaaccggatgaacagtttatccccctctttcttctggaactgctcatgctggagcatccgttgatttaacaattttttctttacatttagccggaatttcttccattttaggggcagtaaattttattactactgtaattaacatgcgatcagcaggaattactttagatcgtttaccattatttgtttgatctgtagtaattacagcaattttattacttttatcattacctgtatta
>AB738159.1_Aedes_togoi
gaatattacccccttcattgactctcttgctttcaagtagaatagtggaaaacgggtctggaaccggatgaacagtttatccccctctttcttctggaactgctcatgctggagcatccgttgatttaacaattttttctttacatttagccggaatttcttccattttaggggcagtaaattttattactactgtaattaacatgcgatcagcaggaattactttagatcgtttaccattatttgtttgatctgtagtaattacagcaattttattacttttatcattacctgtatta
>AB738263.1_Aedes_togoi
gaatattacccccttcattgactctcttgctttcaagtagaatagtggaaaacgggtctggaaccggatgaacagtttatccccctctttcttctggaactgctcatgctggagcatccgttgatttaacaattttttctttacatttagccggaatttcttccattttaggggcagtaaattttattactactgtaattaacatgcgatcagcaggaattactttagatcgtttaccattatttgtttgatctgtagtaattacagcaattttattacttttatcattacctgtatta
>AB738277.1_Aedes_togoi
gaatattacccccttcattaactctcttgctttccagcagaatagtggaaaacgggtctggaaccggatgaacagtttatccccctctttcttctggaactgctcatgctggagcatccgttgatttaacaattttttctttacatttagccggaatttcttccattttaggggcagtaaattttattactactgtaattaatatacgatcagccggaattactttagatcgtttaccattatttgtttgatctgtagtaattacagcaattttattacttttatcattgcctgtatta
>AB738160.1_Aedes_togoi
gaatattacccccttcattgactctcttgctttcaagtagaatagtggaaaacgggtctggaaccggatgaacagtttatccccctctttcttctggaactgctcatgctggagcatccgttgatttaacaattttttctttacatttagccggaatttcttccattttaggggcagtaaattttattactactgtaattaacatgcgatcagcaggaattactttagatcgtttaccattatttgtttgatctgtagtaattacagcaattttattacttttatcattacctgtatta
>AB738291.1_Aedes_togoi
gaatattacccccttcattaactctcttgctttcaagcagaatagtggaaaacgggtctggaaccggatgaacagtttatccccctctttcttctggaactgctcatgctggagcatccgttgatttaacaattttttctttacatttagccggaatttcttccattttaggggcagtaaattttattactactgtaattaatatacgatcagccggaattactttagatcgtttaccattatttgtttgatctgtagtaattacagcaattttattacttttatcattgcctgtatta
>AB738180.1_Aedes_togoi
gaatattacccccttcattaactctcttgctttcaagcagaatagtggaaaacgggtctggaaccggatgaacagtttatccccctctttcttctggaactgctcatgctggagcatccgttgatttaacaattttttctttacatttagccggaatttcttccattttaggggcagtaaattttattactactgtaattaatatacgatcagccggaattactttagatcgtttaccattatttgtttgatctgtagtaattacagcaattttattacttttatcattgcctgtatta
>AB738270.1_Aedes_togoi
gaatattacccccttcattaactctcttgctttccagcagaatagtggaaaacgggtctggaaccggatgaacagtttatccccctctttcttctggaactgctcatgctggagcatccgttgatttaacaattttttctttacatttagccggaatttcttccattttaggggcagtaaattttattactactgtaattaatatacgatcagccggaattactttagatcgtttaccattatttgtttgatctgtagtaattacagcaattttattacttttatcattgcctgtatta
>AB738293.1_Aedes_togoi
gaatattacccccttcattaactctcttgctttcaagtagaatagtggaaaacgggtctggaaccggatgaacagtttacccccctctttcttctggaactgctcatgctggagcatccgttgatttaacaattttttctttacatttagccggaatttcttccattttaggggcagtaaattttattactactgtaattaatatacgatcagccggaattactttagatcgtttaccattatttgtttgatctgtagtaattacagcaattttattacttttatcattacctgtatta
>AB738284.1_Aedes_togoi
gaatattacccccttcattaactctcttgctttcaagtagaatagtggaaaacgggtctggaaccggatgaacagtttacccccctctttcttctggaactgctcatgctggagcatccgttgatttaacaattttttctttacatttagccggaatttcttccattttaggggcagtaaattttattactactgtaattaatatacgatcagccggaattactttagatcgtttaccattatttgtttgatctgtagtaattacagcaattttattacttttatcattacctgtatta
>MT552406.1_Haemagogus_equinus_Mexico|Chiapas_Chiapas_Selva_Lacandona
gaatattacctccttcattaaccctcctcctgtctagtagtatagtcgaaaacggatcgggtacaggatgaacagtttatccccctctttcatcaggaacagctcatgctagagcatctgtagatttaacaattttttctcttcatttagcaggagtatcttcaattttaggagcagtaaattttattactactgtcattaatatacgatctagaggaattactcttgatcgattacctttatttgtatgatcagtagtaattactgctattttattacttttatctttacctgtttta
>OK668821.1_Aedes_koreicus_Hungary
gaatactacctccctcattaactctactactttcaagaagtatagtagaaaatggatctgggacaggatgaactgtttatcctcctctttcttcaggaactgctcatgcaggagcctcagtagatttaacaattttttctcttcatttatatggaatttcctctattttaggagcagcaaattttattacaactgttattaatatacgatctgctggaattactttagatcgattacccttatttgtatgatcagttgtaattacagctgtattacttcttttatctttacctgttcta
>OK668835.1_Aedes_koreicus_Slovenia
gaatactacctccctcattaactctactactttcaagaagtatagtagaaaatgggtctgggacaggaggaactgtttatccccctctttcttcaggaactgctcatgctggagcctcagtagatttaacaattttttctcttcatttatatggaatttcctctattttaggagcagtaaattttattacaactgttattaatatacgatctgctggaattactttagatcgattacccttatttgtatgatcaattgtaattacagctgtattacttcttttatctttacctgttcta
>NC_025473.1|14322968_Aedes_notoscriptus_Australia|Palmerston_ACT
gaatactaccaccttcattaaccctactactctcaagtagtatagtagaaaatggatctgggactggatgaactgtttatccccctctttcatctggaactgctcatgcaggagcttcggttgatttaacaattttctccttacatttagcaggagtatcttctattttaggagctgtaaattttattactactgtaattaatatacgatcttcaggaattactttagaccgtcttcctttatttgtttgatcagttgtaattacagctattttattacttttatcccttcctgtatta
>MG712524.1_Aedes_notoscriptus_Australia|New_South_Wales_Homebush
gaatactaccaccttcattaaccctactactctcaagtagtatagtagaaaatggatctgggactggatgaactgtttatccccctctttcatctggaactgctcatgcaggagcttcggttgatttaacaattttttccttacatttagcaggagtatcttctattttaggagctgtaaattttattactactgtaattaatatacgatcttcaggaattactttagaccgtcttcctttatttgtttgatcagttgtaattacagctattttattacttttatcccttcctgtatta
>DQ424948.1_Ochlerotatus_wardi_India|Tamil_Nadu
gaatattaccaccttcattaactctcctcctatccagaagtatagtagaaaatggatcaggaactggatgaactgtatatcctccattatcatctggaacagcccatgcaggagcttcagttgatttaacaattttttctttacatttagcaggaatttcttcaattttaggtgcagtaaattttattacaaccgtaattaatatacgatcagaaggaatttctttagaccgactaccattatttgtatgatcagttattattacagcagtattattattattatctttacctgtatta
>DQ424951.1_Ochlerotatus_wardi_India|Andhra_Pradesh
gaatattaccaccttcattaactctcctcctatccagaagtatagtagaaaatggatcaggaactggatgaactgtatatcctccattatcatctggaacagcccatgcaggagcttcagttgatttaacaattttttctttacatttagcaggaatttcttcaattttaggtgcagtaaattttattacaaccgtaattaatatacgatcagaaggaatttctttagaccgactaccattatttgtatgatcagttattattacagcagtattattattattatctttacctgtatta
>MT108553.1_Haemagogus_mesodentatus_Mexico|Morelos_Sultepec_Tenanguillo_de_las_Penas
gaatattaccaccttcattaactctcctcctatctagtagaatagtggaaaatggatcaggtacagggtgaacagtttacccccctctttcatcaggaacagctcatgctggagcatctgtagatttaacaattttttctcttcatttagcaggagtatcttcaattttaggagcagtaaattttattactactgttattaatatacgatcaagaggaattactcttgatcgattacctttatttgtatgatcagttgtaattactgctattttattacttttatctttacctgtttta
>KM497422.1_Aedes_togoi_China
gaatattacctccttcattaactctcctgctttcaagtagtatagtagaaaacggatctggtactggatgaacagtttatcctcctctctcttctggaactgctcatgctggagcatcagttgatttaacaattttttctttacatttagctggaatttcctcaattttaggagcagtaaattttattactactgtaattaatatacgatcggcaggaattactttagatcgtttaccattatttgtttgatctgtagtaattacagcaattttattacttttatcattacctgtatta
>KM497421.1_Aedes_togoi_China
gaatattacctccttcattaactctcctgctttcaagtagtatagtagaaaacggatctggtactggatgaacagtttatcctcctctctcttctggaactgctcatgctggagcatcagttgatttaacaattttttctttacatttagctggaatttcctcaattttaggagcagtaaattttattactactgtaattaatatacgatcggcaggaattactttagatcgtttaccattatttgtttgatctgtagtaattacagcaattttattacttttatcattacctgtatta
>KT358401.1_Aedes_togoi_South_Korea
gaatattacctccttcattaactctcctgctttcaagtagtatagtagaaaacggatctggtactggatgaacagtttatccccctctctcttctggaactgctcatgctggagcatcagttgatttaacaattttttctttacatttagctggaatttcctcaattttaggagcagtaaattttattactactgtaattaatatacgatcggcaggaattactttagatcgtttaccattatttgtttgatctgtagtaattacagcaattttattgcttttatcattacctgtatta
>MW829511.1_Aedes_togoi_South_Korea
gaatattacctccttcattaactctcctgctttcaagtagtatagtagaaaacggatctggtactggatgaacagtttatccccctctctcttctggaactgctcatgctggagcatcagttgatttaacaattttttctttacatttagctggaatttcctcaattttaggagcagtaaattttattactactgtaattaatatacggtcggcaggaattactttagatcgtttaccattatttgtttgatctgtagtaattacagcaattttattacttttatcattacctgtatta
>KM497423.1_Aedes_togoi_China
gaatattacctccttcattaactctcctgctttcaagtagtatagtagaaaacggatctggtactggatgaacagtttatcctcctctctcttctggaactgctcatgctggagcatcagttgatttaacaattttttctttacatttagctggaatttcctcaattttaggagcagtaaattttattactactgtaattaatatacgatcggcaggaattactttagatcgtttaccattatttgtttgatctgtagtaattacagcaattttattacttttatcattacctgtatta
>KC510142.1_Aedes_togoi
gaatattacctccttcattaactctcctgctttcaagtagtatagtagaaaacggatctggtactggatgaacagtttatccccctctctcttctggaactgctcatgctggagcatcagttgatttaacaattttttctttacatttagctggaatttcctcaattttaggagcagtaaattttattactactgtaattaatatacgatcggcaggaattactttagatcgtttaccattatttgtttgatcagtagtaattacagcaattttattacttttatcattacctgtatta
>AB738182.1_Aedes_japonicus
gaatactacccccctcattaactttactcctttcaagaagtatagtagaaaatgggtctggaactggatgaacagtttatccaccactttcttcaggaactgctcatgcaggagcatcagtagatttaacaattttctcccttcatttagcaggtatttcttctattttaggtgcagtaaattttattacaactgtaattaatatacgatctgctggaattactttagatcgactacctttatttgtttgatctgttgtaattacagctgtactacttcttttatctttacctgtttta
>JQ246393.1_Ochlerotatus_caspius
gaatactacctccttcattaacactactactttcaagtagtatagtggaaaatgggtcaggaacaggatgaacagtttatccacctctttcatctggaactgctcatgcaggagcctcagtagatttaacaattttttctttacatttagcaggagtatcatcaattttaggagcagtaaattttattactactgttattaatatacgatcagcaggaattacattagatcgattacctttatttgtttgatctgttgtaattacagctgtattattacttttatcattacctgtttta
>JQ246394.1_Ochlerotatus_caspius
gaatactacctccttcattaacactactactttcaagtagtatagtggaaaatgggtcaggaacaggatgaacagtttatccacctctttcatctggaactgctcatgcaggagcctcagtagatttaacaattttttctttacatttagcaggagtatcatcaattttaggagcagtaaattttattactactgttattaatatacgatcagcaggaattacattagatcgattacctttatttgtttgatctgttgtaattacagctgtattattacttttatcattacctgtttta
>JQ246395.1_Ochlerotatus_caspius
gaatactacctccttcattaacactactactttcaagtagtatagtggaaaatgggtcaggaacaggatgaacagtttatccacctctttcatctggaactgctcatgcaggagcctcagtagatttaacaattttttctttacatttagcaggagtatcatcaattttaggagcagtaaattttattactactgttattaatatacgatcagcaggaattacattagatcgattacctttatttgtttgatctgttgtaattacagctgtattattacttttatcattacctgtttta
>KT361854.1_Ochlerotatus_caspius_Iran|Hormozgan
gaatactacctccttcattaacactactactttcaagtagtatagtggaaaatggatcaggaacaggatgaacagtttatccacctctttcatctggaactgctcatgcaggagcctcagtagatttaacaattttttctttacatttagcaggagtatcatcaattttaggagcagtaaattttattactactgttattaatatacgatcagcaggaattacattagatcgattacctttatttgtttgatctgttgtaattacagctgtattattacttttatcattacctgtttta
>JQ246402.1_Ochlerotatus_caspius
gaatactacctccttcattaacactactactttcaagtagtatagtggaaaatggatcaggaacaggatgaacagtttatccacctctttcatctggaactgctcatgcaggagcctcagtagatttaacaattttttctttacatttagcaggagtatcatcaattttaggagcagtaaattttattactactgttattaatatacgatcagcaggaattacattagatcgattacctttatttgtttgatctgttgtaattacagctgtattattacttttatcattacctgtttta
>JQ246397.1_Ochlerotatus_caspius
gaatactacctccttcattaacactactactttcaagtagtatagtggaaaatgggtcaggaacaggatgaacagtttatccacctctttcatctggaactgctcatgcaggagcctcagtagatttaacaattttttctttacatttagcaggagtatcatcaattttaggagcagtaaattttattactactgttattaatatacgatcagcaggaattacattagatcgattacctttatttgtttgatctgttgtaattacagctgtattattacttttatcattacctgtttta
>JQ246396.1_Ochlerotatus_caspius
gaatactacctccttcattaacactactactttcaagtagtatagtggaaaatgggtcaggaacaggatgaacagtttatccacctctttcatctggaactgctcatgcaggagcctcagtagatttaacaattttttctttacatttagcaggagtatcatcaattttaggagcagtaaattttattactactgttattaatatacgatcagcaggaattacattagatcgattacctttatttgtttgatctgttgtaattacagctgtattattacttttatcattacctgtttta
>JQ246399.1_Ochlerotatus_caspius
gaatactacctccttcattaacactactactttcaagtagtatagtggaaaatgggtcaggaacaggatgaacagtttatccacctctttcatctggaactgctcatgcaggagcctcagtagatttaacaattttttctttacatttagcaggagtatcatcaattttaggagcagtaaattttattactactgttattaatatacgatcagcaggaattacattagatcgattacctttatttgtttgatctgttgtaattacagctgtattattacttttatcattacctgtttta
>JQ246398.1_Ochlerotatus_caspius
gaatactacctccttcattaacactactactttcaagtagtatagtggaaaatgggtcaggaacaggatgaacagtttatccacctctttcatctggaactgctcatgcaggagcctcagtagatttaacaattttttctttacatttagcaggagtatcatcaattttaggagcagtaaattttattactactgttattaatatacgatcagcaggaattacattagatcgattacctttatttgtttgatctgttgtaattacagctgtattattacttttatcattacctgtttta
>JQ246401.1_Ochlerotatus_caspius
gaatactacctccttcattaacactactactttcaagtagtatagtggaaaatggatcaggaacaggatgaacagtttatccacctctttcatctggaactgctcatgcaggagcctcagtagatttaacaattttttctttacatttagcaggagtatcatcaattttaggagcagtaaattttattactactgttattaatatacgatcagcaggaattacattagatcgattacctttatttgtttgatctgttgtaattacagctgtattattacttttatcattacctgtttta
>JQ246400.1_Ochlerotatus_caspius
gaatactacctccttcattaacactactactttcaagtagtatagtggaaaatgggtcaggaacaggatgaacagtttatccacctctttcatctggaactgctcatgcaggagcctcagtagatttaacaattttttctttacatttagcaggagtatcatcaattttaggagcagtaaattttattactactgttattaatatacgatcagcaggaattacattagatcgattacctttatttgtttgatctgttgtaattacagctgtattattacttttatcattacctgtttta
>MT108556.1_Haemagogus_mesodentatus_Mexico|Mexico_State_Sultepec_Coquillo
gaatattaccaccttcattaactcttctcctatctagtagaatagtggaaaatgggtcaggtacagggtgaacagtttacccccctctttcatcaggaacagctcatgctggagcatctgtagatttaacaattttttctcttcatttagcaggggtatcttcaattttaggagcagtaaattttattactactgttattaatatacgatcaagaggaattactcttgatcgattacctttatttgtatgatcagttgtaattactgctattttattacttttatctttacctgtttta
>MG712517.1_Aedes_mallochi_Australia|New_South_Wales_Hexham
gaatattacccccatcattaacccttctattgtcaagaagaatagtagaaaatgggtcaggaacaggatgaaccgtttatcctcctctctcttctggtactgcgcatgcaggagcatcagttgatttaactattttttctcttcatttagctggaatttcatctattttaggagcagtaaattttattactactgttattaatatacgatcttcaggaattacattagatcgtttacctttatttgtctgatctgttgtaattacagctattttattacttttatctttacctgtttta
>KU495060.1_Aedes_mallochi_Australia|Victoria_Rural_City_of_Mildura_Mildura_Sewage_Farm
gaatattacccccatcattaacccttctattgtcaagaagaatagtagaaaatgggtcaggaacaggatgaaccgtttatcctcctctctcttctggtactgcacatgcaggagcatcagttgatttaactattttttctcttcatttagctggaatttcatctattttaggagcagtaaattttattactactgttattaatatacgatcttcaggaattacattagatcgtttacctttatttgtctgatctgttgtaattacagctattttattacttttatctttacctgttttg
>KU495058.1_Aedes_mallochi_Australia|Victoria_Rural_City_of_Mildura_Mildura_Psyche_Pumps
gaatattacccccatcattaacccttctattgtcaagaagaatagtagaaaatgggtcaggaacaggatgaaccgtttatcctcctctctcttctggtactgcacatgcaggagcatcagttgatttaactattttttctcttcatttagctggaatttcatctattttaggagcagtaaattttattactactgttattaatatacgatcttcaggaattacattagatcgtttacctttatttgtctgatctgttgtaattacagctattttattacttttatctttacctgttttg
>KU495059.1_Aedes_mallochi_Australia|Victoria_Rural_City_of_Mildura_Mildura_Psyche_Pumps
gaatattacccccatcattaacccttctattgtcaagaagaatagtagaaaatgggtcaggaacaggatgaaccgtttatcctcctctctcttctggtactgcacatgcaggagcatcagttgatttaactattttttctcttcatttagctggaatttcatctattttaggagcagtaaattttattactactgttattaatatacgatcttcaggaattacattagatcgtttacctttatttgtctgatctgttgtaattacagctattttattacttttatctttacctgttttg
>JX259699.1_Ochlerotatus_varipalpus_USA
gaatattacctccctcattaactttattactttcaagatcaatagtagaaaatggagcaggtactggatgaactgtttatccacctctttcttctattcctgcccatgcaggagcttctgttgatttaactattttttctcttcatttagcgggggtatcctcaattttaggagcagtaaattttattactactgttattaatatacgatcttctggaattactttagatcgattacctttatttgtttgatctgttgtaattacagctgtattattacttttatcattaccagtatta
>JX259698.1_Ochlerotatus_varipalpus_USA
gaatattacctccctcattaactttattactttcaagatcaatagtagaaaatggagcaggtactggatgaactgtttatccacctctttcttctattcctgcccatgcaggagcttctgttgatttaactattttttctcttcatttagcgggggtatcctcaattttaggagcagtaaattttattactactgttattaatatacgatcttctggaattactttagatcgattacctttatttgtttgatctgttgtaattacagctgtattattacttttatcattaccagtatta
>JX259700.1_Ochlerotatus_varipalpus_USA
gaatattacctccctcattaactttattactttcaagatcaatagtagaaaatggagcaggtactggatgaactgtttatccacctctttcttctattcctgcccatgcaggagcttctgttgatttaactattttttctcttcatttagcgggggtatcctcaattttaggagcagtaaattttattactactgttattaatatacgatcttctggaattactttagatcgattacctttatttgtttgatctgttgtaattacagctgtattattacttttatcattaccagtatta
>KM592988.1_Ochlerotatus_euiris_Colombia|Antioquia_Belmira_Human_Bait
gaatactacctccttcattaaccctccttctatcaagtagtatagttgaaaatggatcaggaacaggttgaaccgtttatcctcctctttcatcaggaactgctcatgctggagcttctgttgatttaacaattttttctttacatttagcaggaatttcatcaattttaggagctgtaaattttattactactgtaattaatatacgatcagcaggaattacattagatcgtttacccttatttgtttgatcagtagtaattactgctattttattattattatctttaccagtttta
>LC104312.1_Aedes_japonicus
gaatattacccccttccttaaccttactactttcaagtagaatggtagaaaatgggtctggaactggatgaactgtttatcctcccctttcttcaggaactgctcatgcaggagcttcagtagatttaactattttttctttacatttagccgggatttcctcaattttaggagcagtaaattttattacgactgtaattaatatacgatctgctggaattactttagaccgactacctttatttgtatgatctgtagtaattacagctgtattattacttttatctctccctgtatta
>LC104311.1_Aedes_japonicus
gaatattacccccttccttaaccttactactttcaagtagaatggtagaaaatgggtctggaactggatgaactgtttatcctcccctttcttcaggaactgctcatgcaggagcttcagtagatttaactattttttctttacatttagccgggatttcctcaattttaggagcagtaaattttattacgactgtaattaatatacgatctgctggaattactttagaccgactacctctatttgtatgatctgtagtaattacagctgtattattacttttatctctccctgtatta
>LC054369.1_Aedes_japonicus
gaatattacccccttccttaaccttactactttcaagtagaatggtagaaaatgggtctggaactggatgaactgtttatcctcccctttcttcaggaactgctcatgcaggagcttcagtagatttaactattttttctttacatttagccgggatttcctcaattttaggagcagtaaattttattacgactgtaattaatatacgatctgctggaattactttagaccgactacctttatttgtatgatctgtagtaattacagctgtattattacttttatctctccctgtatta
>LC054373.1_Aedes_japonicus
gaatattacccccttccttaaccttactactttcaagtagaatggtagaaaatgggtctggaactggatgaactgtttatcctcccctttcttcaggaactgctcatgcaggagcttcagtagatttaactattttttctttacatttagccgggatttcctcaattttaggagcagtaaattttattacgactgtaattaatatacgatctgctggaattactttagatcgactacctttatttgtatgatctgtagtaattacagctgtattattacttttatctctccctgtatta
>LC054370.1_Aedes_japonicus
gaatattacccccttccttaaccttactactttcaagtagaatggtagaaaatgggtctggaactggatgaactgtttatcctcccctttcttcaggaactgctcatgcaggagcttcagtagatttaactattttttctttacatttagccgggatttcctcaattttaggagcagtaaattttattacgactgtaattaatatacgatctgctggaattactttagaccgactacctttatttgtatgatctgtagtaattacagctgtattattacttttatctctccctgtatta
>LC104314.1_Aedes_japonicus
gaatattacccccttccttaaccttactactttcaagtagaatggtagaaaatgggtctggaactggatgaactgtttatcctcccctttcttcaggaactgctcatgcaggagcttcagtagatttaactattttttctttacatttagccgggatttcctcaattttaggagcagtaaattttattacgactgtaattaatatacgatctgctggaattactttagaccgactacctttatttgtatgatctgtagtaattacagctgtattattacttttatctctccctgtatta
>LC054372.1_Aedes_japonicus
gaatattacccccttccttaaccttactactttcaagtagaatggtagaaaatgggtctggaactggatgaactgtttatcctcccctttcttcaggaactgctcatgcaggagcttcagtagatttaactattttttctttacatttagccgggatttcctcaattttaggagcagtaaattttattacgactgtaattaatatacgatctgctggaattactttagaccgactacctttatttgtatgatctgtagtaattacagctgtattattacttttatctctccctgtatta
>LC104315.1_Aedes_japonicus
gaatattacccccttccttaaccttactactttcaagtagaatggtagaaaatgggtctggaactggatgaactgtttatcctcccctttcttcaggaactgctcatgcaggagcttcagtagatttaactattttttctttacatttagccgggatttcctcaattttaggagcagtaaattttattacgactgtaattaatatacgatctgctggaattactttagaccgactacctttatttgtatgatctgtagtaattacagctgtattattacttttatctctccctgtatta
>LC104316.1_Aedes_japonicus
gaatattacccccttccttaaccttactactttcaagtagaatggtagaaaatgggtctggaactggatgaactgtttatcctcccctttcttcaggaactgctcatgcaggagcttcagtagatttaactattttttctttacatttagccgggatttcctcaattttaggagcagtaaattttattacgactgtaattaatatacgatctgctggaattactttagaccgactacctttatttgtatgatctgtagtaattacagctgtattattacttttatctctccctgtatta
>DQ154164.1_Ochlerotatus_wardi_India|Wandoor_Andaman_&_Nicobar_Islands
gaatattaccaccttcattaactctcctcctatccagaagtatagtagaaaatggatcaggaactggatgaactgtataccctccattatcatctggaacagcccatgcaggagcttcagttgatttaacaattttttctttacatttagcaggaatttcttcaattttaggtgcagtaaattttattacaaccgtaattaatatacgatcagaaggaatttctttagaccgactaccattatttgtatgatcagttattattacagcagtattattattattatctttgcctgtatta
>DQ424957.1_Ochlerotatus_portonovoensis_India|Tamil_Nadu
gaatattaccaccttcattaactctcctcctatccagaagtatagtagaaaatggatcaggaactggatgaactgtatatcctccattatcatctggaacagcccatgcaggagcttcagttgatttaacaattttttctttacatttagcaggaatttcttcaattttaggtgcagtaaattttattacaaccgtaattaatatacgatcagaaggaatttctttagaccgactaccattatttgtatgatcagttattattacagcagtattattattattatctttacctgtatta
>DQ424953.1_Ochlerotatus_portonovoensis_India|Tamil_Nadu
gaatattaccaccttcattaactctcctcctatccagaagtatagtagaaaatggatcaggaactggatgaactgtatatcctccattatcatctggaacagcccatgcaggagcttcagttgatttaacaattttttctttacatttagcaggaatttcttcaattttaggtgcagtaaattttattacaaccgtaattaatatacgatcagaaggaatttctttagaccgactaccattatttgtatgatcagttattattacagcagtattattattattatctttacctgtatta
>DQ154165.1_Ochlerotatus_wardi_India|Santhipur_Andaman_&_Nicobar_Islands
gaatattaccaccttcattaactctcctcctatccagaagtatagtagaaaatggatcaggaactggatgaactgtatatcctccattatcatctggaacagcccatgcaggagcttcagttgatttaacaattttttctttacatttagcaggaatttcttcaattttaggtgcagtaaattttattacaaccgtaattaatatacgatcagaaggaatttctttagaccgactaccattatttgtatgatcagttattattacagcagtattattattattatctttgcctgtatta
>JQ246403.1_Ochlerotatus_caspius
gaatactacctccttcattaacactactactttcaagtagtatagtggaaaatggatcaggaacaggatgaacagtttatccacctctttcatctggaactgctcatgcaggagcctcagtagatttaacaattttttctttacatttagcaggagtatcatcaattttaggagcagtaaattttattactactgttattaatatacgatcagcaggaattacattagatcgattacctttatttgtttgatctgttgtaattacagctgtattattacttttatcattacctgtttta
>KU495036.1_Aedes_tremulus_Australia|Victoria_Rural_City_of_Mildura_Mildura_Sewage_Farm
gaatattacctccatcattaaccttattactttctagtagtatagtagaaaatggatctggaactggttgaactgtttatccccctctttcatcaagaacagctcatgctggagcctcagttgatttaactattttttctcttcatttagccggaatttcatcaattttaggagcagtaaattttattactactgtaattaatatacgatcagcaggaattacattagaccgattacctttatttatttgatctgtagtaattactgcaattttacttcttttatctcttcctgtttta
>KU495037.1_Aedes_tremulus_Australia|Victoria_Rural_City_of_Mildura_Mildura_Sewage_Farm
gaatattacctccatcattaaccttattactttctagtagtatagtagaaaatggatctggaactggttgaactgtttatccccctctttcatcaagaacagctcatgctggagcctcagttgatttaactattttttctcttcatttagccggaatttcatcaattttaggagcagtaaattttattactactgtaattaatatacgatcagcaggaattacattagaccgattacctttatttatttgatctgtagtaattactgcaattttacttcttttatctcttcctgtttta
>KU495035.1_Aedes_tremulus_Australia|Victoria_Rural_City_of_Mildura_Unknown_Unknown
gaatattacctccatcattaaccttattactttctagtagtatagtagaaaatggatctggaactggttgaactgtttatccccctctttcatcaagaacagctcatgctggagcctcagttgatttaactattttttctcttcatttagccggaatttcatcaattttaggagcagtaaattttattactactgtaattaatatacgatcagcaggaattacattagaccgattacctttatttatttgatctgtagtaattactgcaattttacttcttttatctcttcctgtttta
>KU495056.1_Aedes_mallochi_Australia|Victoria_Rural_City_of_Mildura_Mildura_Nichol_s_Point_Scout_Hall
gaatattacccccatcattaacccttctattgtcaagaagaatagtagaaaatgggtcaggaacaggatgaaccgtttatcctcctctctcttctggtactgcacatgcaggagcatcagttgatttaactattttttctcttcatttagctggaatttcatctattttaggagcagtaaattttattactactgttattaatatacgatcttcaggaattacattagatcgtttacctctatttgtctgatctgttgtaattacagctattttattacttttatctttacctgttttg
>MG712518.1_Aedes_mallochi_Australia|New_South_Wales_Hexham
gaatattacccccatcattaacccttctattgtcaagaagaatagtagaaaatggatcaggaacaggatgaaccgtttatcctcctctctcttctggtactgcacatgcaggagcatcagttgatttaactattttttctcttcatttagctggaatttcatctattttaggagcagtaaattttattactactgttattaatatacgatcttcaggaattacattagatcgtttacctttatttgtctgatctgttgtaattacagctattttattacttttatctttacctgttttg
>KU495057.1_Aedes_mallochi_Australia|Victoria_Rural_City_of_Mildura_Mildura_Nichol_s_Point_Scout_Hall
gaatattacccccatcattaacccttctattgtcaagaagaatagtagaaaatgggtcaggaacaggatgaaccgtttatcctcctctctcttctggtactgcacatgcaggagcatcagttgatttaactattttttctcttcatttagctggaatttcatctattttaggagcagtaaattttattactactgttattaatatacgatcttcaggaattacattagatcgtttacctctatttgtctgatctgttgtaattacagctattttattacttttatctttacctgttttg
>AB738210.1_Aedes_japonicus
gaatactacctccctcattaactttactcctttcaagaagtatagtagaaaatgggtctggaactggatgaacagtttatccaccactttcttcaggaactgctcatgcaggagcatcagtagatttaacaattttctcccttcatttagcaggtatttcttctattttaggtgcagtaaattttattacaactgtaattaatatacgatctgctggaattactttagatcgactacctttatttgtttgatccgttgtaattacagctgtactacttcttttatctttacctgtttta
>KF407928.1_Aedes_pseudotaeniatus_Pakistan|Punjab_Rawalpindi_Chattar_Park_Murree
gaatactacccccatctttaacccttcttctttctagtagaatggttgaaaatgggtcaggaacaggttgaactgtttatccccctctttcgtcagggactgcccatgcaggagcttcagtagacttaacaattttttcattacatttagctggtatttcatcaattttaggagctgttaattttattacaactgtaattaatatacgatctgctgggattacattagatcgattacctttatttgtttgatcagttgtaattactgcaattttattacttttatctctccctgtttta
>OK668822.1_Aedes_koreicus_Hungary
gaatactacccccctcattaactctactactttcaagaagtatagtagaaaatgggtctgggacaggatgaactgtttatccccctctttcttcaggaactgctcatgcaggagcctcagtagatttaacaattttttctcttcatttatatggaatttcctctattttaggagcagtaaattttattacaactgttattaatatacgatctgctggaattactttagatcgattacccttatttgtatgatcagttgtaattacagctgtattacttcttttatctttacctgttcta
>AB738109.1_Ochlerotatus_baisasi
gaatgttacctccatctttaactcttcttctttctagaagtatagtagataatggatctggaacaggttgaacggtatatccccctctatcctctggaacagctcatgctggagcttcagttgatttaactattttttcacttcatcttgcaggaatttcttcaattttaggagctgtaaattttattactactgtaattaatatacgatcttcaggaattactttagatcgtttacctttatttgtttgatctgttgtaattacagcaattttattacttttatctttacctgtacta
>AB738255.1_Ochlerotatus_baisasi
gaatgttacctccatctttaactcttcttctttctagaagtatagtagataatggatctggaacaggttgaacggtatatccccctctatcctctggaacagctcatgctggagcttcagttgatttaactattttttcacttcatcttgcaggaatttcttcaattttaggagctgtaaattttattactactgtaattaatatacgatcttcaggaattactttagatcgtttacctttatttgtttgatctgttgtaattacagcaattttattacttttatctttacctgtacta
>AB738251.1_Ochlerotatus_baisasi
gaatgttacctccatctttaactcttcttctttctagaagtatagtagataatggatctggaacaggttgaacggtatatcctcctctatcctctggaacagctcatgctggagcttcagttgatttaactattttttcacttcatcttgcaggaatttcttcaattttaggagctgtaaattttattactactgtaattaatatacgatcttcaggaattactttagatcgtttacctttatttgtttgatctgttgtaattacagcaattttattacttttatctttacctgtacta
>AB738256.1_Ochlerotatus_baisasi
gaatgttacctccatctttaactcttcttctttctagaagtatagtagataatggatctggaacaggttgaacggtatatccccctctatcctctggaacagctcatgctggagcttcagttgatttaactattttttcacttcatcttgcaggaatttcttcaattttaggagctgtaaattttattactactgtaattaatatacgatcttcaggaattactttagatcgtttacctttatttgtttgatctgttgtaattacagcaattttattacttttatctttacctgtacta
>LC104313.1_Aedes_japonicus
gaatattacccccttccttaaccttactactttcaagtagaatggtagaaaatggatctggaactggatgaactgtttatcctcccctttcttcaggaactgctcatgcaggagcttcagtagatttaactattttttctttacatttagccgggatttcctcaattttaggagcagtaaattttattacgactgtaattaatatacgatctgctggaattactttagaccgactacctttatttgtatgatctgtagtaattacagctgtattattacttttatctctccctgtatta
>LC054367.1_Aedes_japonicus
gaatattacccccttccttaaccttactactttcaagtagaatggtagaaaatgggtctggaactggatgaactgtttatcctcccctttcttcaggaactgctcatgcaggagcttcagtagatttaactattttttctttacatttagccgggatttcctcaattttaggggcagtaaattttattacgactgtaattaatatacgatctgctggaattactttagaccgactacctctatttgtatgatctgtagtaattacagctgtattattacttttatctctccctgtatta
>LC054368.1_Aedes_japonicus
gaatattacccccttccttaaccttactactttcaagtagaatggtagaaaatgggtctggaactggatgaactgtttatcctcccctttcttcaggaactgctcatgcaggagcttcagtagatttaactattttttctttacatttagccgggatttcctcaattttaggagcagtaaattttattacgactgtaattaatatacgatctgctggaattactttagaccgactacctctatttgtatgatctgtagtaattacagctgtattattacttttatctctccctgtatta
>KT358403.1_Aedes_togoi_South_Korea
gaatattacctccttcattaactctcctgctttcaagtagtatagtagaaaacggatctggtactggatgaacagtttatcctcctctctcttctggaactgctcatgctggagcatcagttgatttaacaattttttctttacatttagctggaatttcctcaattttaggagcagtaaattttattactactgtaattaatatacgatcggcaggaattactttagatcgtttaccattatttgtttgatctgtagtaattacagcaattttattacttttatcattacctgtatta
>KT361864.1_Ochlerotatus_caspius_Iran|Sistan_&_Baluchestan
gaatactacctccttcattaacactactactttcaagtagtatagtaaaaaatgggtcaggaacaggatgaacagtttatccacctctttcatctggaactgctcatgcaggagcctcagttgatttaacaattttttctttacttttagcaggagtatcatcaattttaggagcagtaaattttattactactgttattaatatacgatcagcaggaattacattagatcgattacctttatttgtttgatctgttgtaattacagctgtattattacttttatcattacctgtttta
>KT361865.1_Ochlerotatus_caspius_Iran|Sistan_&_Baluchestan
gaatactacctccttcattaacactactactttcaagtagtatagtaaaaaatgggtcaggaacaggatgaacagtttatccacctctttcatctggaactgctcatgcaggagcctcagttgatttaacaattttttctttacatttagcaggagtatcatcaattttaggagcagtaaattttattactactgttattaatatacgatcagcaggaattacattagatcgattacctttatttgtttgatctgttgtaattacagctgtattattacttttatcattacctgtttta
>KT361862.1_Ochlerotatus_caspius_Iran|Sistan_&_Baluchestan
gaatactacctccttcattaacactactactttcaagtagtatagtagaaaatggatcaggaacaggatgaacagtttatccacctctttcatctggaactgctcatgcaggagcctcagttgatttaacaattttttctttacatttagcaggagtatcatcaattttaggagcagtaaattttattactactgttattaatatacgatcagcaggaattacattagatcgattacctttatttgtttgatctgttgtaattacagctgtattattacttttatcattacctgtttta
>MW931765.1_Aedes_chrysolineatus_India|Kerala_WayanadMakkiyad
gaatatttcctccatcattaacactattaatttcaggtagaatagtagaaaatggagctggaacaggatgaacagtttatcctcctttatcatctagtacagctcatgcaggagcatctgttgacttaacaattttttctttacatttagccggagtttcttcaattttaggagcagtaaattttattactactgttattaatatacgatcttcaggaattactttagatcgaatacctttatttgtttgatctgttgtaattactgcaattttatttcttctttctcttcctgtttta
>KU495034.1_Aedes_tremulus_Australia|Victoria_Rural_City_of_Mildura_Mildura_Golf_Course
gaatattacccccatcattaaccttattactttctagtagtatagtagaaaatggatctggaactggttgaactgtttatccccctctttcatcaggaactgctcatgctggagcttcagttgatttaactattttttcccttcatttagctgggatttcatcaattttaggagcagtaaatttcattactactgtaattaatatacgatcagcaggaattacattagatcgattacctttatttgtttgatctgtagtaattactgcaattttacttcttttatctcttcctgtttta
>AB738114.1_Ochlerotatus_baisasi
gaatgttacctccatctttaactcttcttctttctagaagtatagtagataatggatctggaacaggttgaacggtatatccccctctatcctctggaacagctcatgctggagcttcagttgatttaactattttttcacttcatcttgcaggaatttcttcaattttaggagctgtaaattttattactactgtaattaatatacgatcttcaggaattactttagatcgtttacctttatttgtttgatctgttgtaattacagcaattttattacttttatctttacctgtacta
>AB738267.1_Ochlerotatus_baisasi
gaatgttacctccatctttaactcttcttctttctagaagtatagtagataatggatctggaacaggttgaacggtatatccccctctatcctctggaacagctcatgctggagcttcagttgatttaactattttttcacttcatcttgcaggaatttcttcaattttaggggctgtaaattttattactactgtaattaatatacgatcttcaggaattactttagatcgtttacctttatttgtttgatctgttgtaattacagcaattttattacttttatctttacctgtacta
>AB738212.1_Ochlerotatus_baisasi
gaatgttacctccatctttaactcttcttctttctagaagtatagtagataatggatctggaacaggttgaacggtatatccccctctatcctctggaacagctcatgctggagcttcagttgatttaactattttttcacttcatcttgcaggaatttcttcaattttaggggctgtaaattttattactactgtaattaatatacgatcttcaggaattactttagatcgtttacctttatttgtttgatctgttgtaattacagcaattttattacttttatctttacctgtacta
>AB738266.1_Ochlerotatus_baisasi
gaatgttacctccatctttaactcttcttctttctagaagtatagtagataatggatctggaacaggttgaacggtatatccccctctatcctctggaacagctcatgctggagcttcagttgatttaactattttttcacttcatcttgcaggaatttcttcaattttaggagctgtaaattttattactactgtaattaatatacgatcttcaggaattactttagatcgtttacctttatttgtttgatctgttgtaattacagcaattttattacttttatctttacctgtacta
>MN509209.1_Aedes_japonicus_USA|New_York_Cold_Spring_Harbor_Cold_Spring_Harbor_Laboratory_DNALC
gaatattacccccttccttaaccttactactttcaagtagaatggtagaaaatgggtctggaactggatgaactgtttatcctcccctttcttcaggaactgctcatgcaggagcttcagtagatttaactattttttctttacatttagccgggatttcctcaattttaggagcagtaaattttattacgactgtaattaatatacgatctgctggaattactttagaccgactacctttatttgtatgatctgtagtaattacagctgtattattacttttatctctccctgtatta
>MG712567.1_Ochlerotatus_australis_Australia|New_South_Wales_Audley
gaatactacctccctcattaactttattattatcaagtagaatagtagaaaatgggtcaggaactggatgaacagtttatccacctctttcttcaggtactgcccatgcaggtgcctctgttgatttaacaattttttcacttcatttagcaggaatttcttcaattttaggagcagttaattttattactactgtaattaatatacgatcttcaggaattacattagatcgtttaccattatttgtctgatctgtagtaattactgcaattttattacttttatctttaccagtatta
>KT361857.1_Ochlerotatus_caspius_Iran|Bushehr
gaatactacctccttcattaacactactactttcaagtagtatagtagaaaatggatcaggaacaggatgaacagtttatccacctctttcatctggaactgctcatgcgggagcttcagttgatttaacaattttttctttacatttagcaggagtatcatcaattttaggagcagtaaattttattactactgttattaatatacgatcagcaggaattacattagatcgattacctttatttgtatgatctgttgtaattacagctgtattattacttttatcattacctgtttta
>KT361863.1_Ochlerotatus_caspius_Iran|Bushehr
gaatactacctccttcattaacactactactttcaagtagtatagtagaaaatggatcaggaacaggatgaacagtttatccacctctttcatctggaactgctcatgcgggagcttcagttgatttaacaattttttctttacatttagcaggagtatcatcaattttaggagcagtaaattttattactactgttattaatatacgatcagcaggaattacattagatcgattacctttatttgtatgatctgttgtaattacagctgtattattacttttatcattacctgtttta
>KT361866.1_Ochlerotatus_caspius_Iran|Hormozgan
gaatactacctccttcattaacactactactttcaagtagtatagtaaaaaatgggtcaggaacaggatgaacagtttatccacctctttcatctggaactgctcatgcgggagcttcagttgatttaacaattttttctttacatttagcaggagtatcatcaattttaggagcagtaaattttattactactgttattaatatacgatcagcaggaattacattagatcgattacctttatttgtatgatctgttgtaattacagctgtattattacttttatcattacctgtttta
>DQ154153.1_Ochlerotatus_pseudotaeniatus_India|Andhra_Pradesh
gaatactacctccatctttaacccttcttctttctagtagaatggttgaaaatgggtcaggaacaggttgaactgtttacccccctctttcctcggggactgctcatgcaggagcttcagtagacttaacaattttttcattacatttagctggtatttcatcaattttaggggctgttaattttattacaactgtaattaatatacgatctgctgggattacattagaccgattacctttatttgtttgatccgttgtaattactgcaattttattacttttatctctccctgtttta
>MT108601.1_Ochlerotatus_epactius_Mexico|Mexico_State_Neartic_Calotenango
gaatactacctccttcattgactcttttactttctagaagtatagtagaaaatggatcggggaccggatgaactgtttatccccctctttcatctggaacagctcatgcaggagcttcagtagacttaacaattttttctcttcatttagccggaatttcttcaattttaggtgctgtaaattttattacaactgttattaatatacgatcagcgggaattactttagaccgattacctctatttgtctgatctgtagtaattacagctattttacttttattatctttaccagtatta
>MT999294.1_Ochlerotatus_epactius_Mexico|Chiapas_Neotropical_Union_Juarez_Talquian
gaatactacctccttcattgactcttttactttctagaagtatagtagaaaatggatcggggaccggatgaactgtttatccccccctttcatctggaacagcccatgcaggagcttcagtagacttaacaattttttctcttcatttagccgggatttcttcaattttaggtgctgtaaattttattacaactgttattaatatacgatcagcaggaattactttagaccgattacctctattcgtctgatctgtagtaattacagctattttacttttattatctttaccagtatta
>MT108671.1_Ochlerotatus_epactius_Mexico|Mexico_State_Neartic_San_Miguel_Totalmaloya_(Panteon)
gaatactacctccttcattgactcttttactttctagaagtatagtagaaaatggatcggggaccggatgaactgtttatccccctctttcatctggaacagctcatgcaggagcttcagtagacttaacaattttttctcttcatttagccggaatttcttcaattttaggtgctgtaaattttattacaactgttattaatatacgatcagcgggaattactttagaccgattacctctatttgtctgatctgtagtaattacagctattttacttttattatctttaccagtatta
>MT108566.1_Ochlerotatus_epactius_Mexico|Mexico_State_Nearctic_Chiltepec_de_Hidalgo
gaatactacctccttcattgactcttttactttctagaagtatagtagaaaatggatcggggaccggatgaactgtttatccccctctttcatctggaacagctcatgcaggagcttcagtagacttaacaattttttctcttcatttagccggaatttcttcaattttaggtgctgtaaattttattacaactgttattaatatacgatcagcaggaattactttagaccgattacctctatttgtctgatctgtagtaattacagctattttacttttattatctttaccagtatta
>JX260436.1_Ochlerotatus_epactius_Mexico|Esporanza_&Caradade
gaatactacctccttcattgactcttttactttctagaagtatagtagaaaatggatcggggaccggatgaactgtttatccccccctttcatctggaacagctcatgcaggagcttcagtagacttaacaattttttctcttcatttagccgggatttcttcaattttaggtgctgtaaattttattacaactgttattaatatacgatcagcaggaattactttagaccgattacctctattcgtctgatccgtagtaattacagctattttacttttattatctttaccagtatta
>JX260437.1_Ochlerotatus_epactius_Mexico|Cacahoatan
gaatactacctccttcattgactcttttactttctagaagtatagtagaaaatggatcggggaccggatgaacggtttatccccctctttcatctggaacagctcatgcaggggcttcagtagacttaacaattttttctcttcatttagccggaatttcttcaattttaggtgctgtaaattttattacaactgttattaatatacgatcagcaggaattactttagaccgattacctctatttgtctgatctgtagtaattacagctattttacttttattatctttaccagtatta
>JX260435.1_Ochlerotatus_epactius_Mexico|Esporanza_&Caradade
gaatactacctccttcattgactcttttactttctagaagtatagtagaaaatggatcggggaccggatgaactgtttatccccccctttcatctggaacagctcatgcaggagcttcagtagacttaacaattttttctcttcatttagccgggatttcttcaattttaggtgctgtaaattttattacaactgttattaatatacgatcagcaggaattactttagaccgattacctctattcgtctgatccgtggtaattacagctattttacttttattatctttaccagtatta
>MT999265.1_Ochlerotatus_epactius_Mexico|Chiapas_Neotropical_Union_Juarez_Talquian
gaatactacctccttcattgactcttttactttctagaagtatagtagaaaatggatcagggaccggatgaactgtttatccccccctttcatctggaacagcccatgcaggagcttcagtagacttaacaattttttctcttcatttagccgggatttcttcaattttaggtgctgtaaattttattacaactgttattaatatacgatcagcaggaattactttagaccgattacctctattcgtctgatctgtagtaattacagctattttacttttattatctttaccagtatta
>MT999291.1_Ochlerotatus_epactius_Mexico|Chiapas_Neotropical_Union_Juarez_Talquian
gaatactacctccttcattgactcttttactttctagaagtatagtagaaaatggatcagggaccggatgaactgtttatccccccctttcatctggaacagcccatgcaggagcttcagtagacttaacaattttttctcttcatttagccgggatttcttcaattttaggtgctgtaaattttattacaactgttattaatatacgatcagcaggaattactttagaccgattacctctattcgtctgatctgtagtaattacagctattttacttttattatctttaccagtatta
>MT999156.1_Ochlerotatus_epactius_Mexico|Chiapas_Neotropical_Union_Juarez_Talquian
gaatactacctccttcattgactcttttactttctagaagtatagtagaaaatggatcggggaccggatgaactgtttacccccctctttcatctgggacagctcatgcaggagcttcagtagacttaacaattttttctcttcatttagccggaatttcttcaattttaggtgctgtaaattttattacaactgttattaatatacgatcagcaggaattactttagaccgattacctctatttgtctgatctgtagtaattacagctattttacttttattatctttaccagtatta
>MT108641.1_Ochlerotatus_epactius_Mexico|Mexico_State_Nearctic_Totolmajac
gaatactacctccttcattgactcttttactttctagaagtatagtagaaaatggatcggggaccggatgaactgtttatccccctctttcatctggaacagctcatgcaggagcttcagtagacttaacaattttttctcttcatttagccggaatttcttcaattttaggtgctgtaaattttattacaactgttattaatatacgatcagcaggaattactttagaccgattacctctatttgtctgatctgtagtaattacagctattttacttttattatctttaccagtatta
>MT999288.1_Ochlerotatus_epactius_Mexico|Chiapas_Neotropical_Union_Juarez_Talquian
gaatactacctccttcattgactcttttactttctagaagtatagtagaaaatggatcagggaccggatgaactgtttatccccccctttcatctggaacagcccatgcaggagcttcagtagacttaacaattttttctcttcatttagccgggatttcttcaattttaggtgctgtaaattttattacaactgttattaatatacgatcagcaggaattactttagaccgattacctctattcgtctgatctgtagtaattacagctattttacttttattatctttaccagtatta
>LC054371.1_Aedes_japonicus
gaatattacccccttccttaaccttactactttcaagtagaatggtagaaaatggatctggaactggatgaactgtttatcctcccctttcttcaggaactgctcatgcaggagcttcagtagatttaactattttttctttacatttagccgggatttcctcaattttaggggcagtaaattttattacgactgtaattaatatacgatctgctggaattactttagaccggctacctctatttgtatgatctgtagtaattacagctgtattattacttttatctctccctgtatta
>KT361856.1_Ochlerotatus_caspius_Iran|Hormozgan
gaatactacctccttcattaacactactactttcaagtagtatagtagaaaatggatcaggaacaggatgaacagtttatccacctctttcatctggaactgctcatgcgggagcttcagttgatttaacaattttttctttacatttagcaggagtatcatcaattttaggagcagtaaattttattactactgttattaatatacgatcagcaggaattacattagatcgattacctttatttgtatgatctgttgtaattacagctgtattattacttttatcattacctgtttta
>MG242490.1_Ochlerotatus_epactius
gaatactacccccttcattgactcttttactttctagaagtatagtagaaaatggatcaggaactgggtgaactgtttatccccctctttcatctgggacagcccatgcaggagcttcagtagacttaacaattttttctcttcatttagccgggatttcttcaattttaggtgctgtaaattttattacaactgttattaatatacgatcagcaggaattactttagaccgattacccctatttgtatgatctgtagtaattacagctattttactcttattatctttaccagtatta
>MG712568.1_Ochlerotatus_australis_Australia|New_South_Wales_Audley
gaatactacctccctcattaactttattattatcaagtagaatagtagaaaatggatcaggaactggatgaacagtttatccacctctttcttcaggtactgcccatgcaggtgcctctgttgatttaacaattttttcacttcatttagcaggaatttcttcaattttaggagcagttaattttattactactgtaattaatatacgatcttcaggaattacattagatcgtttaccattatttgtctgatctgtagtaattactgcaattttattacttttatctttaccagtatta
>KT361860.1_Ochlerotatus_caspius_Iran|Khuzestan
gaatactacctccttcattaacactactactttcaagtagtatagtagaaaatgggtcaggaacagggtgaacagtttatccacctctttcatctggaactgctcatgcgggggcttcagttgatttaacaattttttctttacatttagcaggagtatcgtcaattttaggagcagtaaattttattactactgttattaatatacgatcagcaggaattacattagatcgattacctttatttgtatgatctgttgtaattacagctgtattattacttttatcattacctgtttta
>KT361867.1_Ochlerotatus_caspius_Iran|Bushehr
gaatactacctccttcattaacactactactttcaagtagtatagtaaaaaatgggtcaggaacaggatgaacagtttatccacctctttcatctggaactgctcatgcaggagcttcagttgatttaacaattttttctttacatttagcaggagtatcatcaattttaggagcagtaatttttattactactgttattaatatacgatcagcaggaattacattagatcgattacctttatttgtatgatctgttgtaattacagctgtattattacttttatcattacctgtttta
>KT361861.1_Ochlerotatus_caspius_Iran|Bushehr
gaatactacctccttcattaacactactactttcaagtagtatagtagaaaatgggtcaggaacaggatgaacagtttatccacctctttcatctggaactgctcatgcaggagcttcagttgatttaacaattttttctttacatttagcaggagtatcatcaattttaggagcagtaaattttattactactgttattaatatacgatcagcaggaattacattagatcgattacctttatttgtatgatctgttgtaattacagctgtattattacttttatcattacctgtttta
>KT361859.1_Ochlerotatus_caspius_Iran|Hormozgan
gaatactacctccttcattaacactactactttcaagtagtatagtagaaaatgggtcaggaacaggatgaacagtttatccacctctttcatctggaactgctcatgcgggagcttcagttgatttaacaattttttctttacatttagcaggagtatcatcaattttaggagcagtaaattttattactactgttattaatatacgatcagcaggaattacattagatcgattacctttatttgtatgatctgttgtaattacagctgtattattacttttatcattacctgtttta
>KT361855.1_Ochlerotatus_caspius_Iran|Sistan_&_Baluchestan
gaatactacctccttcattaacactactactttcaagtagtatagtagaaaatgggtcaggaacaggatgaacagtttatccacctctttcatctggaactgctcatgcgggagcttcagttgatttaacaattttttctttacatttagcaggagtatcatcaattttaggagcagtaaattttattactactgttattaatatacgatcagcaggaattacattagatcgattacctttatttgtatgatctgttgtaattacagctgtattattacttttatcattacctgtttta
>MF825303.1_Aedes_togoi_Canada|British_Columbia_Gulf_Islands_National_Park_Reserve_North_Pender_Island_Roesland_Office_Site_1_(Lower_trap)
gaatactaccaccttcattaactctcctgctttcaagtagtatagtagaaaatggatctgggactggatgaacagtttatcctcctctttcatctggaactgctcatgctggtgcatcagttgatttaacaattttttctcttcatttagctggaatttcttcaattttaggggcagtaaattttattaccactgtaattaatatacgatcagcaggaattactttagatcgattgccattatttgtttgatctgtagtaattacagcaattctattacttttatcactacctgtatta
>MG385731.1_Ochlerotatus_australis_New_Zealand
gaatactacctccctcattaactttattattatcaagtagaatagtagaaaatggatcaggaactggatgaacagtttatccacctctttcttcaggtactgcccatgcaggtgcctctgttgatttaacaattttttcacttcatttagcaggagtttcttcaattttaggagcagttaattttattactactgtaattaatatacgatcttcaggaattacattagatcgtttaccattatttgtctgatctgtagtaattactgcaattttattacttttatctttaccagtatta
>KT361858.1_Ochlerotatus_caspius_Iran|Hormozgan
gaatactacctccttcattaacactactactctcaagtagtatagtagaaaatggatcaggaacagggtgaacagtttatccacctctttcatctggaactgctcatgcgggagcttcagttgatttaacaattttttctttacatttagcaggagtatcatcaattttaggagcagtaaattttattactactgttattaatatacgatcagcaggaattacattagatcgattacctttatttgtatgatctgttgtaattacagctgtattattacttttatcattacctgtttta
>KT220578.1_Ochlerotatus_eatoni_Spain|Tenerife
gaatattacctccttcattaactctactgctctcaagcagcatggtagaaaatggatcaggtaccggttgaacagtttaccctcccctttcatctggaacagcacatgctggagcttctgttgatttaacaattttttctttacatctagcaggagtttcttcaattttaggggcagtaaattttattactacagtaattaatatacgatcggcaggaattactttagatcgtttacccttatttgtttgatccgttgtaattacagcaattttattacttttatctctgccagtttta
>KT220577.1_Ochlerotatus_eatoni_Spain|Tenerife
gaatattacctccttcattaactctactgctttcaagtagcatggtagaaaatggatcaggtaccggttgaacagtttaccctcccctttcatctggaacagcacatgctggagcttctgttgatttaacaattttttctttacatctagcaggagtttcttcaattttaggggcagtaaattttattactacagtaattaatatacgatcggcaggaattactttagatcgtttacccttatttgtttgatccgttgtaattacagcaattttattacttttatctctgccagtttta
>KT220576.1_Ochlerotatus_eatoni_Spain|Tenerife
gaatattacctccttcattaactctactgctttcaagtagcatggtagaaaatggatcaggtaccggttgaacagtttaccctcccctttcatctggaacagcacatgctggagcttctgttgatttaacaattttttctttacatctagcaggagtttcttcaattttaggggcagtaaattttattactacagtaattaatatacgatcggcaggaattactttagatcgtttacccttatttgtttgatccgttgtaattacagcaattttattacttttatctctgccagtttta
>KT220581.1_Ochlerotatus_eatoni_Spain|Tenerife
gaatattacctccttcattaactctactgctttcaagtagcatggtagaaaatggatcaggtaccggttgaacagtttaccctcccctttcatctggaacagcacatgctggagcttctgttgatttaacaattttttctttacatctagcaggagtttcttcaattttaggggcagtaaattttattactacagtaattaatatacgatcggcaggaattactttagatcgtttacccttatttgtttgatccgttgtaattacagcaattttattacttttatctctaccagtttta
>KT220582.1_Ochlerotatus_eatoni_Spain|Tenerife
gaatattacctccttcattaactctactgctctcaagcagcatggtagaaaatggatcaggtaccggttgaacagtttaccctcccctttcatctggaacagcacatgctggagcttctgttgatttaacaattttttctttacatctagcaggagtttcttcaattttaggggcagtaaattttattactacagtaattaatatacgatcggcaggaattactttagatcgtttacccttatttgtttgatccgttgtaattacagcaattttattacttttatctctgccagtttta
>KT220579.1_Ochlerotatus_eatoni_Spain|Tenerife
gaatattacctccttcattaactctactgctttcaagtagcatggtagaaaatggatcaggtaccggttgaacagtttaccctcccctttcatctggaacagcacatgctggagcttctgttgatttaacaattttttctttacatctagcaggagtttcttcaattttaggggcagtaaattttattactacagtaattaatatacgatcggcaggaattactttagatcgtttacccttatttgtttgatccgttgtaattacagcaattttattacttttatctctaccagtttta
>KT220583.1_Ochlerotatus_eatoni_Spain|Tenerife
gaatattacctccttcattaactctactgctttcaagtagcatggtagaaaatggatcaggtaccggttgaacagtttaccctcccctttcatctggaacagcacatgctggagcttctgttgatttaacaattttttctttacatctagcaggagtttcttcaattttaggggcagtaaattttattactacagtaattaatatacgatcggcaggaattactttagatcgtttacccttatttgtttgatccgttgtaattacagcaattttattacttttatctctgccagtttta
>KT220580.1_Ochlerotatus_eatoni_Spain|Tenerife
gaatattacctccttcattaactctactgctttcaagtagcatggtagaaaatggatcaggtaccggttgaacagtttaccctcccctttcatctggaacagcacatgctggagcttctgttgatttaacaattttttctttacatctagcaggagtttcttcaattttaggggcagtaaattttattactacagtaattaatatacgatcggcaggaattactttagatcgtttacccttatttgtttgatccgttgtaattacagcaattttattacttttatctctgccagtttta
>KT220575.1_Ochlerotatus_eatoni_Spain|Tenerife
gaatattacctccttcattaactctactgctttcaagtagcatggtagaaaatggatcaggtaccggttgaacagtttaccctcccctttcatctggaacagcacatgctggagcttctgttgatttaacaattttttctttacatctagcaggagtttcttcaattttaggggcagtaaattttattactacagtaattaatatacgatcggcaggaattactttagatcgtttacccttatttgtttgatccgttgtaattacagcaattttattacttttatctctgccagtttta
>KF407931.1_Aedes_pseudotaeniatus_Pakistan|Punjab_Rawalpindi_Chattar_Park_Murree
gaatactacccccatctttaacccttcttctttctagaagaatagttgaaaatgggtcaggaacaggttgaactgtttacccccctctttcatcgggaactgcccatgcaggagcttcagtagacttaacaattttttcattacatttagctggtatttcatcaattttaggagctgttaattttattacaactgtaattaatatacgatctgctgggattacattagatcgattacctttatttgtttgatccgttgtaattactgcaattttattacttttatctctccctgtttta
>KF407927.1_Aedes_pseudotaeniatus_Pakistan|Punjab_Rawalpindi_Chattar_Park_Murree
gaatactacccccatctttaacccttcttctttctagaagaatagttgaaaatgggtcaggaacaggttgaactgtttacccccctctttcatcgggaactgcccatgcaggagcttcagtagacttaacaattttttcattacatttagctggtatttcatcaattttaggagctgttaattttattacaactgtaattaatatacgatctgctgggattacattagatcgattacctttatttgtttgatccgttgtaattactgcaattttattacttttatctctccctgtttta
>MT108612.1_Ochlerotatus_epactius_Mexico|Mexico_State_Neartic_San_Miguel_Totalmaloya_(Panteon)
gaatactacctccttcattgactcttttactttctagaagtatagtagaaaatggatcggggaccggatgaactgtttatccccctctttcatctggaacagctcatgcaggagcttcagtagacttaacaattttttctcttcatttagccggaatttcttcaattttaggtgctgtaaattttattacaactgttattaatatacgatcagcaggaattactttagaccgattacctctatttgtctgatctgtagtaattacagctattttacttttattatctttaccagtatta
>MT108613.1_Ochlerotatus_epactius_Mexico|Mexico_State_Nearctic_Punte_Caporal
gaatactacctccttcattgactcttttactttctagaagtatagtagaaaatggatcggggaccggatgaactgtttatccccctctttcatctggaacagctcatgcaggagcttcagtagacttaacaattttttctcttcatttagccggaatttcttcaattttaggtgctgtaaattttattacaactgttattaatatacgatcagcaggaattactttagaccgattacctctatttgtctgatctgtagtaattacagctattttacttttattatctttaccagtatta
>LC054395.1_Aedes_togoi
gaatattacctccttcattaactctcctgctttcaagtagtatagtagaaaacggatctggtactggatgaacagtttatccccctctctcttctggaactgctcatgctggagcatcagttgatttaacaattttttctttacatttagctggaatttcctcaattttaggagcagtaaattttattactactgtaattaatatacggtcggcaggaattactttagatcgtttaccattatttgtttgatctgtagtaattacagcaattttattacttttatcattacctgtatta
>LC054396.1_Aedes_togoi
gaatattacccccttcattgactctcctgctttcaagtagtatagtagaaaatggatctggtaccggatgaacagtttatcctcctctctcttctggaactgctcatgctggagcatcagttgatttaacaattttttctttacatttagctgggatttcttcaattttaggagcagtaaattttattactactgtgattaatatacgatcagcaggaattactttagatcgtttaccattatttgtttgatctgtagtaattacagcaattttattacttttatcattacctgtatta
>LC054398.1_Aedes_togoi
gaatattacccccttcattgactctcctgctttctagtagtatagtagaaaatggatctggtaccggatgaacagtttatcctcctctctcttctggaactgctcatgctggagcatcagttgatttaacaattttttctttacatttagctggaatttcttcaattttaggagcagtaaattttattactactgtgattaatatacgatcagcaggaattactttagatcgtttaccattatttgtttgatctgtagtaattacagcaattttattacttttatcattacctgtatta
>LC054397.1_Aedes_togoi
gaatattacccccttcattgactctcctgctttctagtagtatagtagaaaatggatctggtaccggatgaacagtttatcctcctctctcttctggaactgctcatgctggagcatcagttgatttaacaattttttctttacatttagctggaatttcttcaattttaggagcagtaaattttattactactgtgattaatatacgatcagcaggaattactttagatcgtttaccattatttgtttgatctgtagtaattacagcaattttattacttttatcattacctgtatta
>LC054399.1_Aedes_togoi
gaatattacccccttcattgactctcctgctttctagtagtatagtagaaaatggatctggtaccggatgaacagtttatcctcctctctcttctggaactgctcatgctggagcatcagttgatttaacaattttttctttacatttagctggaatttcttcaattttaggagcagtaaattttattactactgtgattaatatacgatcagcaggaattactttagatcgtttaccattatttgtttgatctgtagtaattacagcaattttattacttttatcattacctgtatta
>KT220564.1_Ochlerotatus_eatoni_Portugal|Madeira
gaatattgcctccttcattaactctactgctttcaagtagtatggtagaaaatggatcaggtaccggttgaacagtctatcctcccctttcatctggaacagctcatgctggagcttctgttgatttaacaattttttctttacatctggcaggagtttcttcaattttaggagcagtaaattttattactacagtaattaatatacgatcagcaggaattactttagatcggttgcccttatttgtctgatccgttgtaatcacagcaattttattacttctatctctgccagtttta
>KT220573.1_Ochlerotatus_eatoni_Portugal|Madeira
gaatattgcccccttcattaactctactgctttcaagtagtatggtagaaaatggatcaggtaccggttgaacagtctatcctcccctttcatctggaacagctcatgctggagcttctgttgatttaacaattttttctttacatctggcaggagtttcttcaattttaggagcagtaaattttattactacagtaattaatatacgatcagcaggaattactttagatcggttgcccttatttgtctgatccgttgtaatcacagcaattttattacttctatctctgccagtttta
>KT220574.1_Ochlerotatus_eatoni_Portugal|Madeira
gaatattgcccccttcattaactctactgctttcaagtagtatggtagaaaatggatcaggtaccggttgaacagtctatcctcccctttcatctggaacagctcatgctggagcttctgttgatttaacaattttttctttacatctggcaggagtttcttcaattttaggagcagtaaattttattactacagtaattaatatacgatcagcaggaattactttagatcggttgcccttatttgtctgatccgttgtaatcacagcaattttattacttctatctctgccagtttta
>KT220567.1_Ochlerotatus_eatoni_Portugal|Madeira
gaatattgcctccttcattaactctactgctttcaagtagtatggtagaaaatggatcaggtaccggttgaacagtctatcctcccctttcatctggaacagctcatgctggagcttctgttgatttaacaattttttctttacatctggcaggagtttcttcaattttaggagcagtaaattttattactacagtaattaatatacgatcagcaggaattactttagatcggttgcccttatttgtctgatccgttgtaatcacagcaattttattacttctatctctgccagtttta
>KT220570.1_Ochlerotatus_eatoni_Portugal|Madeira
gaatattgcctccttcattaactctactgctttcaagtagtatggtagaaaatggatcaggtaccggttgaacagtctatcctcccctttcatctggaacagctcatgctggagcttctgttgatttaacaattttttctttacatctggcaggagtttcttcaattttaggagcagtaaattttattactacagtaattaatatacgatcagcaggaattactttagatcggttgcccttatttgtctgatccgttgtaatcacagcaattttattacttctatctctgccagtttta
>KT220566.1_Ochlerotatus_eatoni_Portugal|Madeira
gaatattgcctccttcattaactctactgctttcaagtagtatggtagaaaatggatcaggtaccggttgaacagtctatcctcccctttcatctggaacagctcatgctggagcttctgttgatttaacaattttttctttacatctggcaggagtttcttcaattttaggagcagtaaattttattactacagtaattaatatacgatcagcaggaattactttagatcggttgcccttatttgtctgatccgttgtaatcacagcaattttattacttctatctctgccagtttta
>KT220572.1_Ochlerotatus_eatoni_Portugal|Madeira
gaatattgcctccttcattaactctactgctttcaagtagtatggtagaaaatggatcaggtaccggttgaacagtctatcctcccctttcatctggaacagctcatgctggagcttctgttgatttaacaattttttctttacatctggcaggagtttcttcaattttaggagcagtaaattttattactacagtaattaatatacgatcagcaggaattactttagatcggttgcccttatttgtctgatccgttgtaatcacagcaattttattacttctatctctgccagtttta
>KT220571.1_Ochlerotatus_eatoni_Portugal|Madeira
gaatattgcctccttcattaactctactgctttcaagtagtatggtagaaaatggatcaggtaccggttgaacagtctatcctcccctttcatctggaacagctcatgctggagcttctgttgatttaacaattttttctttacatctggcaggagtttcttcaattttaggagcagtaaattttattactacagtaattaatatacgatcagcaggaattactttagatcggttgcccttatttgtctgatccgttgtaatcacagcaattttattacttctatctctgccagtttta
>KT220568.1_Ochlerotatus_eatoni_Portugal|Madeira
gaatattgcctccttcattaactctactgctttcaagtagtatggtagaaaatggatcaggtaccggttgaacagtctatcctcccctttcatctggaacagctcatgctggagcttctgttgatttaacaattttttctttacatctggcaggagtttcttcaattttaggagcagtaaattttattactacagtaattaatatacgatcagcaggaattactttagatcggttgcccttatttgtctgatccgttgtaatcacagcaattttattacttctatctctgccagtttta
>KT220569.1_Ochlerotatus_eatoni_Portugal|Madeira
gaatattgcctccttcattaactctactgctttcaagtagtatggtagaaaatggatcaggtaccggttgaacagtctatcctcccctttcatctggaacagctcatgctggagcttctgttgatttaacaattttttctttacatctggcaggagtttcttcaattttaggagcagtaaattttattactacagtaattaatatacgatcagcaggaattactttagatcggttgcccttatttgtctgatccgttgtaatcacagcaattttattacttctatctctgccagtttta
>KT220565.1_Ochlerotatus_eatoni_Portugal|Madeira
gaatattgcctccttcattaactctactgctttcaagtagtatggtagaaaatggatcaggtaccggttgaacagtctatcctcccctttcatctggaacagctcatgctggagcttctgttgatttaacaattttttctttacatctggcaggagtttcttcaattttaggagcagtaaattttattactacagtaattaatatacgatcagcaggaattactttagatcggttgcccttatttgtctgatccgttgtaatcacagcaattttattacttctatctctgccagtttta
>MF615166.1_Ochlerotatus_caspius_China
gaatacttcctccttcattaactttattactctcgagtagtatagtagaaaatggatcagggacaggatgaacagtttatcccccactttcatctggtaccgctcatgcaggtgcttcagttgatttgacaattttttctttacatttagcaggtgtatcttctattttaggtgcagtaaattttattactactgtaattaatatacgatctgcaggaattacattagatcgattacctttatttgtatgatctgtagtaattacagctgtattattacttttatcattacctgtttta
>MF615165.1_Ochlerotatus_caspius_China
gaatacttcctccttcattaactttattactctcgagtagtatagtagaaaatggatcagggacaggatggacagtttaccccccactttcatctggtaccgctcatgcaggtgcttcagttgatttaacaattttttctttacatttagcaggtgtatcttctattttaggtgcagtaaattttattactactgtaattaatatacgatctgcaggaattacattagatcgattacctttatttgtatgatctgtagtaattacagctgtattattacttttatcattacctgtttta
>MN733769.1_Aedes_notoscriptus_New_Caledonia
gaatactaccaccttcattaactctactactttcaagtagcatagtagaaaatggatctggaactgggtgaactgtttatccccctctctcatctgggactgctcacgccggagcttcagttgacttaacaattttttctttacatttagcaggagtatcttctattttaggagcagtaaattttattactactgtaattaatatacgatcttcaggaattaccctagatcgtcttcctttatttgtttgatctgttgtaattacagctgtattattacttttatcacttccagtatta
>LC341253.1_Aedes_japonicus_Japan|Hokkaido_Obihiro
gaatattacccccttccttaaccttactactttcaagtagaatggtagaaaatgggtctggaactggatgaactgtttatcctcccctttcttcaggaactgctcatgcaggagcttcagtagatttaactattttttctttacatttagccgggatttcctcaattttaggagcagtaaattttattacgactgtaattaatatacgatctgctggaattactttagaccgactacctttatttgtatgatctgtagtaattacagctgtattattacttttatctctccctgtatta
>LC090042.1_Ochlerotatus_caspius_Spain
gaatactacctccttcattaacactactactttcaagaagtatagtagaaaatggatcaggaacaggatgaacagtttatccacctctttcatctggaactgctcatgcaggagcctcagttgatttaacaattttttctttacatttagcaggagtatcatcaattttaggagcagtaaattttattactactgttattaatatacgatcagcaggaattacattagatcgattacctttatttgtttgatctgttgtaattacagctgtattattacttttatcattacctgtttta
>KP076241.1_Aedes_japonicus_Germany|Leutesdorf
gaatattacccccttctttaaccttactactttcaagtagaatggtagaaaatggatctggaactggatgaactgtttatcctcccctttcttcaggaactgctcatgcaggagcttcagtagatttaactattttttctttacatttagccgggatttcctcaattttaggagcagtaaattttattacgactgtaattaatatacgatctgctggaattactttagaccgactacctttatttgtatgatctgtagtaattacagctgtattattacttttatctctccctgtatta
>KT876464.1_Ochlerotatus_caspius_Romania|Danube_Delta
gaatactacctccttcattaacactactactttcaagtagtatagtagaaaatggatcaggaacaggatgaacagtttatccacctctttcatctggaactgctcatgcaggggcctcagttgatttaacaattttttctttacatttagcaggagtatcatcaattttaggagcagtaaattttattactactgttattaatatacgatcagcaggaattacattagatcgattacctttatttgtttgatctgttgtaattacagctgtattattacttttatcattacctgtttta
>KT876468.1_Ochlerotatus_caspius_Romania|Danube_Delta
gaatactacctccttcattaacactactactttcaagtagtatagtagaaaatgggtcaggaacaggatgaacagtttatccacctctttcatctggaactgctcatgcaggagcttcagttgatttaacaattttttctttacatttagcaggagtatcatcaattttaggggcagtaaattttattactactgttattaatatacgatcagcaggaattacattagatcgattacctttatttgtttgatctgttgtaattacagctgtattattacttttatcattacctgtttta
>LC090050.1_Ochlerotatus_caspius_Spain
gaatactacctccttcattaacactactactttcaagtagtatagtggaaaatgggtcaggaacagggtgaacagtttatccacctctttcatctggaactgctcatgcaggggcctcagtagatttaacaattttttctttacatttagcaggagtatcatcaattttaggagcagtaaattttattactactgttattaatatacgatcagcaggaattacattagatcgattacctttatttgtttgatctgttgtaattacagctgtattattacttttatcattacctgtttta
>R_EF645645.1_Ochlerotatus_togoi
gaatactacctccttcattaacattactactttcaagtagtatagtagaaaatggagctgggactggatgaacagtttacccccctctttcatctggtacagcccatgctggagcttcagtagatttagctattttttcattacatttagctggaatttcatcaattttaggagcagtaaattttattactactgtaattaatatacgatcttcaggtattacgcttgatcgaataccattatttgtttgatcagtagtaattactgctgttcttttacttctttctttacctgtatta
>MT552476.1_Haemagogus_mesodentatus_Mexico|Chiapas_Neotropical_Nueva_Esperanza
gaatactacctccttctttaacccttttactttcaagtagtatagtagaaaatggatcaggaacaggatgaacagtttaccctcctctttcatcaggaacagctcatgctggagcatctgttgatttaacaattttttctcttcatttagcaggagtttcatcaattttaggggcagtaaattttattactacagttattaatatacgatctagaggtattactttagatcgattacctttatttgtttgatcagttgttattacagctattttattacttttatctttacctgtatta
>MF615164.1_Ochlerotatus_caspius_China
gaatactacctccttcattaacactactactttcaagtagtatagtagaaaatgggtcaggaacaggatgaacagtttatccacctctttcatctggaactgctcatgcaggagcctcagttgatttaacaattttttctttacatttagcaggagtatcatcaattttaggagcagtaaattttattactactgttattaatatacgatcagcaggaattacattagatcgattacctttatttgtttgatctgttgtaattacagctgtattattacttttatcattacctgtttta
>OL347315.1_Ochlerotatus_caspius_Turkey|Mugla
gaatactacctccttcattaacactactactttcaagtagtatagtagaaaatgggtcaggaacaggatgaacagtttatccacctctttcatctggaactgctcatgcaggagcctcagttgatttaacaattttttctttacatttagcaggagtatcatcaattttaggagcagtaaattttattactactgttattaatatacgatcagcaggaattacattagatcgattacctttatttgtttgatctgttgtaattacagctgtattattacttttatcattacctgtttta
>OL347329.1_Ochlerotatus_caspius_Turkey|Mugla
gaatactacctccttcattaacactactactttcaagtagtatagtagaaaatgggtcaggaacaggatgaacagtttatccacctctttcatctggaactgctcatgcaggagcctcagttgatttaacaattttttctttacatttagcaggagtatcatcaattttaggagcagtaaattttattactactgttattaatatacgatcagcaggaattacattagatcgattacctttatttgtttgatctgttgtaattacagctgtattattacttttatcattacctgtttta
>OL347478.1_Ochlerotatus_caspius_Turkey|Mugla
gaatactacctccttcattaacactactactttcaagtagtatagtagaaaatgggtcaggaacaggatgaacagtttatccacctctttcatctggaactgctcatgcaggagcctcagttgatttaacaattttttctttacatttagcaggagtatcatcaattttaggagcagtaaattttattactactgttattaatatacgatcagcaggaattacattagatcgattacctttatttgtttgatctgttgtaattacagctgtattattacttttatcattacctgtttta
>KP942727.1_Ochlerotatus_caspius_Sweden
gaatactacctccttcattaacactactactttcaagtagtatagtggaaaatggatcaggaacaggatgaacagtttatccacctctttcatctggaactgctcatgcaggagcctcagtagatttaacaattttttctttacatttagcaggagtatcatcaattttaggagcagtaaattttattactactgttattaatatacgatcagcaggaattacattagatcgattacctttatttgtttgatctgttgtaattacagctgtattattacttttatcattacctgtttta
>OL347479.1_Ochlerotatus_caspius_Turkey|Mugla
gaatactacctccttcattaacactactactttcaagtagtatagtagaaaatgggtcaggaacaggatgaacagtttatccacctctttcatctggaactgctcatgcaggagcctcagttgatttaacaattttttctttacatttagcaggagtatcatcaattttaggagcagtaaattttattactactgttattaatatacgatcagcaggaattacattagatcgattacctttatttgtttgatctgttgtaattacagctgtattattacttttatcattacctgtttta
>MN451704.1_Aedes_japonicus_USA|New_York_Cold_Spring_Harbor_Cold_Spring_Harbor_Laboratory_DNALC
gaatattacccccttccttaaccttactactttcaagtagaatggtagaaaatgggtctggaactggatgaactgtttatcctcccctttcttcaggaactgctcatgcaggagcttcagtagatttaactattttttctttacatttagccgggatttcctcaattttaggagcagtaaattttattacgactgtaattaatatacgatctgctggaattactttagaccgactacctttatttgtatgatctgtagtaattacagctgtattattacttttatctctccctgtatta
>OL347368.1_Ochlerotatus_caspius_Turkey|Mugla
gaatactacctccttcattaacactactactttcaagtagtatagtagaaaatgggtcaggaacaggatgaacagtttatccacctctttcatctggaactgctcatgcaggagcctcagttgatttaacaattttttctttacatttagcaggagtatcatcaattttaggagcagtaaattttattactactgttattaatatacgatcagcaggaattacattagatcgattacctttatttgtttgatctgttgtaattacagctgtattattacttttatcattacctgtttta
>MT731130.1_Ochlerotatus_caspius
gaatactacctccttcattaacactactactttcaagtagtatagtggaaaatggatcaggaacaggatgaacagtttatccacctctttcatctggaactgctcatgcaggagcctcagtagatttaacaattttttctttacatttagcaggagtatcatcaattttaggagcagtaaattttattactactgttattaatatacgatcagcaggaattacattagatcgattacctttatttgtttgatctgttgtaattacagctgtattattacttttatcattacctgtttta
>MT731124.1_Ochlerotatus_caspius
gaatactacctccttcattaacactactactttcaagtagtatagtggaaaatgggtcaggaacagggtgaacagtttatccacctctttcatctggaactgctcatgcaggagcctcagtagatttaacaattttttctttacatttagcaggagtatcatcaattttaggagcagtaaattttattactactgttattaatatacgatcagcaggaattacattagatcgattacctttatttgtttgatctgttgtaattacagctgtattattacttttatcattacctgtttta
>MT731132.1_Ochlerotatus_caspius
gaatactacctccttcattaacactactactttcaagtagtatagtggaaaatgggtcaggaacaggatgaacagtttatccacctctttcatctggaactgctcatgcaggagcctcagtagatttaacaattttttctttacatttagcaggagtatcatcaattttaggagcagtaaattttattactactgttattaatatacgatcagcaggaattacattagatcgattacctttatttgtttgatctgttgtaattacagctgtattattacttttatcattacctgtttta
>MT731128.1_Ochlerotatus_caspius
gaatactacctccttcattaacactactactttcaagtagtatagtggaaaatgggtcaggaacaggatgaacagtttatccacctctttcatctggaactgctcatgcaggagcctcagtagatttaacaattttttctttacatttagcaggagtatcatcaattttaggagcagtaaattttattactactgttattaatatacgatcagcaggaattacattagatcgattacctttatttgtttgatctgttgtaattacagctgtattattacttttatcattacctgtttta
>MT731126.1_Ochlerotatus_caspius
gaatactacctccttcattaacactactactttcaagtagtatagtggaaaatggatcaggaacaggatgaacagtttatccacctctttcatctggaactgctcatgcaggagcctcagtagatttaacaattttttctttacatttagcaggagtatcatcaattttaggagcagtaaattttattactactgttattaatatacgatcagcaggaattacattagatcgattacctttatttgtttgatctgttgtaattacagctgtattattacttttatcattacctgtttta
>MH427556.1_Aedes_elsiae_Laos|Khammuane_Province_along_the_Nam_Noy_River
gaatacttcctccatcattaacccttcttctttcaagaagaatggttgaaagtggatcaggaactggatgaactgtttatcctcctttatcttccggaactgcccatgcaggagcttctgttgacttaacaattttctccttacacttagcaggaatttcttcaattttaggggcagttaattttattactactgtaattaatatacgatctgcaggaattacactagatcgattacccctatttgtatgatctgtagtaattacagcaattttattattattatcactacctgtatta
>MH427555.1_Aedes_elsiae_Laos|Khammuane_Province_along_the_Nam_Noy_River
gaatacttcctccatcactaacccttcttctttcaagaagaatggttgaaagtggatcaggaactggatgaactgtttatcctcctttatcttccggaactgcccatgcaggagcttctgttgacttaacaattttctccttacacttagcaggaatttcttcaattttaggggcagttaattttattactactgtaattaatatacgatctgcaggaattacactagatcgattacccctatttgtatgatctgtagtaattacagcaattttattattattatcactacctgtatta
>MT731129.1_Ochlerotatus_caspius
gaatactacctccttcattaacactactactttcaagtagtatagtagaaaatgggtcaggaacaggatgaacagtttatccacctctttcatctggaactgctcatgcaggagcctcagttgatttaacaattttttctttacatttagcaggagtatcatcaattttaggagcagtaaattttattactactgttattaatatacgatcagcaggaattacattagatcgattacctttatttgtttgatctgttgtaattacagctgtattattacttttatcattacctgtttta
>MT731131.1_Ochlerotatus_caspius
gaatactacctccttcattaacactactactttcaagtagtatagtagaaaatgggtcaggaacaggatgaacagtttatccacctctttcatctggaactgctcatgcaggagcctcagttgatttaacaattttttctttacatttagcaggagtatcatcaattttaggagcagtaaattttattactactgttattaatatacgatcagcaggaattacattagatcgattacctttatttgtttgatctgttgtaattacagctgtattattacttttatcattacctgtttta
>MT731125.1_Ochlerotatus_caspius
gaatactacctccttcattaacactactactttcaagtagtatagtagaaaatgggtcaggaacagggtgaacagtttatccacctctttcatctggaactgctcatgcaggagcctcagttgatttaacaattttttctttacatttagcaggagtatcatcaattttaggagcagtaaattttattactactgttattaatatacgatcagcaggaattacattagatcgattacctttatttgtttgatctgttgtaattacagctgtattattacttttatcattacctgtttta
>MT731127.1_Ochlerotatus_caspius
gaatactacctccttcattaacactactactttcaagtagtatagtagaaaatgggtcaggaacaggatgaacagtttatccacctctttcatctggaactgctcatgcaggagcctcagttgatttaacaattttttctttacatttagcaggagtatcatcaattttaggagcagtaaattttattactactgttattaatatacgatcagcaggaattacattagatcgattacctttatttgtttgatctgttgtaattacagctgtattattacttttatcattacctgtttta
>MK962510.1_Ochlerotatus_caspius_Iran
gaatactacctccttcattaacactactactttcaagtagtatagtagaaaatgggtcaggaacaggatgaacagtttatccacctctttcatctggaactgctcatgcaggagcctcagttgatttaacaattttttctttacatttagcaggagtatcatcaattttaggagcagtaaattttataactactgttattaatatacgatcagcaggaattacattagatcgattacctttatttgtttgatctgttgtaattacagctgtattattacttttatcattacctgtttta
>MK962509.1_Ochlerotatus_caspius_Iran
gaatactacctccttcattaacactactactttcaagtagtatagtagaaaatgggtcaggaacaggatgaacagtttatccacctctttcatctggaactgctcatgcaggagcctcagttgatttaacaattttttctttacatttagcaggagtatcatcaattttaggagcagtaaattttattactactgttattaatatacgatcagcaggaattacattagatcgattacctttatttgtttgatctgttgtaattacagctgtattattacttttatcattacctgtttta
>MK962511.1_Ochlerotatus_caspius_Iran
gaatactacctccttcattaacactactactttcaagtagtatagtagaaaatgggtcaggaacaggatgaacagtttatccacctctttcatgtggaactgctcatgcaggagcctcagttgatttaacaattttttctttacatttagcaggagtatcatcaattttaggagcagtaaattttattactactgttattaatatacgatcagcaggaattacattagatcgattacctttatttgtttgatctgttgtaattacagctgtattattacttttatcattacctgtttta
>KP076251.1_Aedes_japonicus_Germany|Holtorf
gaatattacccccttctttaaccttactactttcaagtagaatggtagaaaatggatctggaactggatgaactgtttatcctcccctttcttcaggaactgctcatgcaggagcttcagtagatttaactattttttctttacatttagccgggatttcctcaattttaggagcagtaaattttattacgactgtaattaatatacgatctgctggaattactttagaccgactacctttatttgtatgatctgtagtaattacagctgtattattacttttatctctccctgtatta
>KP076256.1_Aedes_japonicus_Germany|Backnang
gaatattacccccttccttaaccttactactttcaagtagaatggtagaaaatgggtctggaactggatgaactgtttatcctcccctttcttcaggaactgctcatgcaggagcttcagtagatttaactattttttctttacatttagccgggatttcctcaattttaggagcagtaaattttattacgactgtaattaatatacgatctgctggaattactttagaccgactacctttatttgtatgatctgtagtaattacagctgtattattacttttatctctccctgtatta
>KP076246.1_Aedes_japonicus_Germany|Holzlar
gaatattacccccttctttaaccttactactttcaagtagaatggtagaaaatggatctggaactggatgaactgtttatcctcccctttcttcaggaactgctcatgcaggagcttcagtagatttaactattttttctttacatttagccgggatttcctcaattttaggagcagtaaattttattacgactgtaattaatatacgatctgctggaattactttagaccgactacctttatttgtatgatctgtagtaattacagctgtattattacttttatctctccctgtatta
>KP076243.1_Aedes_japonicus_Germany|Holzlar
gaatattacccccttctttaaccttactactttcaagtagaatggtagaaaatggatctggaactggatgaactgtttatcctcccctttcttcaggaactgctcatgcaggagcttcagtagatttaactattttttctttacatttagccgggatttcctcaattttaggagcagtaaattttattacgactgtaattaatatacgatctgctggaattactttagaccgactacctttatttgtatgatctgtagtaattacagctgtattattacttttatctctccctgtatta
>KP076253.1_Aedes_japonicus_Germany|Bad_Honeff
gaatattacccccttccttaaccttactactttcaagtagaatggtagaaaatgggtctggaactggatgaactgtttatcctcccctttcttcaggaactgctcatgcaggagcttcagtagatttaactattttttctttacatttagccgggatttcctcaattttaggrgcagtaaattttattacgactgtaattaatatgcgatctgctggaattactttagaccgactacctytatttgtatgatctgtagtaattacagctgtattattacttttatctctccctgtatta
>KP076245.1_Aedes_japonicus_Germany|Holzlar
gaatattacccccttctttaaccttactactttcaagtagaatggtagaaaatggatctggaactggatgaactgtttatcctcccctttcttcaggaactgctcatgcaggagcttcagtagatttaactattttttctttacatttagccgggatttcctcaattttaggagcagtaaattttattacgactgtaattaatatacgatctgctggaattactttagaccgactacctttatttgtatgatctgtagtaattacagctgtattattacttttatctctccctgtatta
>KP076249.1_Aedes_japonicus_Germany|Holzlar
gaatattacccccttctttaaccttactactttcaagtagaatggtagaaaatggatctggaactggatgaactgtttatcctcccctttcttcaggaactgctcatgcaggagcttcagtagatttaactattttttctttacatttagccgggatttcctcaattttaggagcagtaaattttattacgactgtaattaatatacgatctgctggaattactttagaccgactacctttatttgtatgatctgtagtaattacagctgtattattacttttatctctccctgtatta
>KP076258.1_Aedes_japonicus_Germany|Backnang
gaatattacccccttccttaaccttactactttcaagtagaatggtagaaaatgggtctggaactggatgaactgtttatcctcccctttcttcaggaactgctcatgcaggagcttcagtagatttaactattttttctttacatttagccgggatttcctcaattttaggagcagtaaattttattacgactgtaattaatatacgatctgctggaattactttagaccgactacctttatttgtatgatctgtagtaattacagctgtattattacttttatctctccctgtatta
>KP076255.1_Aedes_japonicus_Germany|Backnang
gaatattacccccttctttaaccttactactttcaagtagaatggtagaaaatggatctggaactggatgaactgtttatcctcccctttcttcaggaactgctcatgcaggagcttcagtagatttaactattttttctttacatttagccgggatttcctcaattttaggagcagtaaattttattacgactgtaattaatatacgatctgctggaattactttagaccgactacctttatttgtatgatctgtagtaattacagctgtattattacttttatctctccctgtatta
>KP076242.1_Aedes_japonicus_Germany|Holzlar
gaatattacccccttctttaaccttactactttcaagtagaatggtagaaaatggatctggaactggatgaactgtttatcctcccctttcttcaggaactgctcatgcaggagcttcagtagatttaactattttttctttacatttagccgggatttcctcaattttaggagcagtaaattttattacgactgtaattaatatacgatctgctggaattactttagaccgactacctttatttgtatgatctgtagtaattacagctgtattattacttttatctctccctgtatta
>KP076244.1_Aedes_japonicus_Germany|Holzlar
gaatattacccccttctttaaccttactactttcaagtagaatggtagaaaatggatctggaactggatgaactgtttatcctcccctttcttcaggaactgctcatgcaggagcttcagtagatttaactattttttctttacatttagccgggatttcctcaattttaggagcagtaaattttattacgactgtaattaatatacgatctgctggaattactttagaccgactacctttatttgtatgatctgtagtaattacagctgtattattacttttatctctccctgtatta
>KP076257.1_Aedes_japonicus_Germany|Backnang
gaatattacccccttccttaaccttactactttcaagtagaatggtagaaaatggrtctggaactggatgaactgtttatcctcccctttcttcaggaactgctcatgcaggagcttcagtagatttaactattttttctttacatttagccgggatttcctcaattttaggagcagtaaattttattacgactgtaattaatatacgatctgctggaattactttagaccgactacctttatttgtatgatctgtagtaattacagctgtattattacttttatctctccctgtatta
>KP076252.1_Aedes_japonicus_Germany|Holtorf
gaatattacccccttccttaaccttactactttcaagtagaatggtagaaaatgggtctggaactggatgaactgtttatcctcccctttcttcaggaactgctcatgcaggagcttcagtagatttaactattttttctttacatttagccgggatttcctcaattttaggggcagtaaattttattacgactgtaattaatatgcgatctgctggaattactttagaccgactacctctatttgtatgatctgtagtaattacagctgtattattacttttatctctccctgtatta
>KP076247.1_Aedes_japonicus_Germany|Geradstetten
gaatattacccccttccttaaccttactactttcaagtagaatggtagaaaatgggtctggaactggatgaactgtttatcctcccctttcttcaggaactgctcatgcaggagcttcagtagatttaactattttttctttacatttagccgggatttcctcaattttaggagcagtaaattttattacgactgtaattaatatacgatctgctggaattactttagaccgactacctttatttgtatgatctgtagtaattacagctgtattattacttttatctctccctgtatta
>KP076254.1_Aedes_japonicus_Germany|Bad_Honeff
gaatattacccccttctttaaccttactactttcaagtagaatggtagaaaatggatctggaactggatgaactgtttatcctcccctttcttcaggaactgctcatgcaggagcttcagtagatttaactattttttctttacatttagccgggatttcctcaattttaggagcagtaaattttattacgactgtaattaatatacgatctgctggaattactttagaccgactacctttatttgtatgatctgtagtaattacagctgtattattacttttatctctccctgtatta
>OL347324.1_Ochlerotatus_caspius_Turkey|Mugla
gaatattacctccttcattaacactactactttcaagtagtatagtagaaaatggatcaggaacaggatgaacagtttatccacctctttcatctggaactgctcatgcaggagcctcagttgatttaactattttttctttacatttagcaggagtatcatcaattttaggagcagtaaattttattactactgttattaatatacgatcagcaggaattactttagatcgaatacctttatttgtttgatccgttgtaattacagctgtattattacttttatcattacctgtttta
>KT634315.1_Ochlerotatus_caspius_Greece
gaatactacctccttcattaacactactactttcaagtagtatagtagaaaatgggtcaggaacaggatgaacagtttatccacctctttcatctggaactgctcatgcaggagcctcagttgatttaacaattttttctttacatttagcaggagtatcatcaattttaggagcagtaaattttattactactgttattaatatacgatcagcaggaattacattagatcgattacctttatttgtttgatctgttgtaattacaactgtattattacttttatcattacctgtttta
>HE997065.1_Ochlerotatus_caspius
taatactacctccttcattaatactactactttcaagaagtatagtagaaaatggatcaggaacaggatcaacagtttatccacctctttcatctggaattgctcatgcaggagcctcagttgatttaacaattttttctttacatttagcaggagtatcatcaattttaggagcagtaaattttattactactattatttatatacgatcagcaggaattacattagatcgattacctttatttgtttcatctgttgtaattacagctgtattattacttttatcattacctgtttta
>HE997064.1_Ochlerotatus_caspius
taatactacctccttcattaatactactactttcaagaagtatagtagaaaatggatcaggaacaggattaacagtttatccacctctttcatctggaattgctcatgcaggagcctcagttgatttaacaattttttctttacatttagcaggagtatcatcaattttaggagcagtaaattttattactactattatttatatacgatcagcaggaattacattagatcgattacctttatttgtttggtctgttgtaattacagctgtattattacttttatcattacctgtttta
>R_KC855625.1_Ochlerotatus_caspius
gaatactacctccttcattaacactactactttcaagtagtatagtggaaaatggrtcaggaacaggatgaacagtttatccacctctttcatctggaactgctcatgcaggagcctcagtagatttaacaattttttctttacatttagcaggagtatcatcaattttaggagcagtaaattttattactactgttattaatatacgatcagcaggaattacattagatcgattacctttatttgtttgatctgttgtaattacagctgtattattacttttatcattacctgtttta
>HM140418.1_Ochlerotatus_caspius_Italy
gaatactacctccttcattaacactactactttcaagtagtatagtggaaaatggatcaggaacaggatgaacagtttatccacctctttcatctggaactgctcatgcaggagcctcagtagatttaacaattttttctttacatttagcaggagtatcatcaattttaggagcagtaaattttattactactgttattaatatacgatcagcaggaattacattagatcgattacctttatttgtttgatctgttgtaattacagctgtattattacttttatcattacctgtttta
>HM140417.1_Ochlerotatus_caspius_Italy
gaatactacctccttcattaacactactactttcaagtagtatagtggaaaatgggtcaggaacagggtggacagtttatccacctctttcatctggaactgctcatgcaggagcctcagtagatttaacaattttttctttacatttagcaggagtatcatcaattttaggagcagtaaattttattactactgttattaatatacgatcagcaggaattacattagatcgattacctttatttgtttgatctgttgtaattacagctgtattattacttttatcattacctgtttta
>KP076248.1_Aedes_japonicus_Germany|Holzlar
gaatattacccccttctttaaccttactactttcaagtagaatggtagaaaatggatctggaactggatgaactgtttatcctcccctttcttcaggaactgctcatgcaggagcttcagtagatttaactattttttctttacatttagccgggatttcctcaattttaggagcagtaaattttattacgactgtaattaatatacgatctgctggaattactttagaccgactacctttatttgtatgatctgtagtaattacagctgtattattacttttatctctccctgtatta
>MF822589.1_Aedes_japonicus_Canada|Ontario_Rouge_National_Urban_Park_Toronto_Zoo
gaatattacccccttctttaaccttactactttcaagtagaatggtagaaaatggatctggaactggatgaactgtttatcctcccctttcttcaggaactgctcatgcaggagcttcagtagatttaactattttttctttacatttagccgggatttcctcaattttaggagcagtaaattttattacgactgtaattaatatacgatctgctggaattactttagaccgactacctttatttgtatgatctgtagtaattacagctgtattattacttttatctctccctgtatta
>HM140414.1_Ochlerotatus_caspius_Italy
gaatactacctccttcattaacactactactttcaagtagtatagtggaaaatggatcaggaacaggatgaacagtttatccacctctttcatctggaactgctcatgcaggagcctcagtagatttaacaattttttctttacatttagcaggagtatcatcaattttaggagcagtaaattttattactactgttattaatatacgatcagcaggaattacattagatcgattacctttatttgtttgatctgttgtaattacagctgtattattacttttatcattacctgtttta
>MT877645.1_Aedes_sudanensis_South_Africa
gaatactacctccttctctaactttactactttcaagtagtatagtagaaaatggttcaggaactggatgaacagtatacccacctttatcatcaagtattgctcatactggagcatcagtagatttaacaattttttctcttcatttagcagggatttcatcaattttaggagcagtaaattttattacttctgttattaatatacgatcttcaggaattactttagatcgattacctttatttgtatgatcagtaataattacagctattttattactattatctttaccagtatta
>KP076250.1_Aedes_japonicus_Germany|Holzlar
gaatattacccccttctttaaccttactactttcaagtagaatggtagaaaatggatctggaactggatgaactgtttatcctcccctttcttcaggaactgctcatgcaggagcttcagtagatttaactattttttctttacatttagccgggatttcctcaattttaggagcagtaaattttattacgactgtaattaatatacgatctgctggaattactttagaccgactacctttatttgtatgatctgtagtaattacagctgtattattacttttatctctccctgtatta
>MT108635.1_Ochlerotatus_epactius_Mexico|Mexico_State_Malinalco_Chalma
gaatactacttccttcattgacttttttactttctagaagtctagtagaaaatggatcggggaccggatgaactgtttatccccctctttcatctggaacagctcacgcaggagcttcagtagacttaacaattttttctcttcatttagccggaatttgttcaattttaggtgcagtaaattttattacaactgttattaatatacgatcagcaggaattactttagaccgattacctctatttgtatgatctgtagtaattacagctattttacttttattatctttaccagtatta
>MT877644.1_Aedes_sudanensis_South_Africa
gaatactacctccttctctaactttactactttcaagtagtatagtagaaaatggttcaggaactggatgaacagtatatccacctttatcatcaagtattgctcatactggagcttcagtagatttaacaattttttctcttcatttagcagggatttcatcaattttaggagcagtaaattttattactactattattaatatgcgatcttcaggaattactttagatcgattacctttatttgtatgatcagtaataattacagctattttattattattatctttaccagtatta
>MW843031.1_Aedes_japonicus_France
gaatattacccccttccttaaccttactactttcaagtagaatggtagaaaatgggtctggaactggatgaactgtttatcctcccctttcttcaggaactgctcatgcaggagcttcagtagatttaactattttttctttacatttagccgggatttcctcaattttaggagcagtaaattttattacgactgtaattaatatacgatctgctggaattactttagaccgactacctctatttgtatgatctgtagtaattacagctgtattattacttttatctctccctgtatta
>MW843030.1_Aedes_japonicus_France
gaatattacccccttccttaaccttactactttcaagtagaatggtagaaaatgggtctggaactggatgaactgtttatccccccctttcttcaggaactgctcatgcaggagcttcagtagatttaactattttttctttacatttagccgggatttcctcaattttaggagcagtaaattttattacgactgtaattaatatacgatctgctggaattactttagaccgactacctttatttgtatgatctgtagtaattacagctgtattattacttttatctctccctgtatta
>HM140416.1_Ochlerotatus_caspius_Italy
gaatactacctccttcattaacactactactttcaagtagtatagtggaaaatggatcaggaacaggatgaacagtttatccacctctttcatctggaactgctcatgcaggagcctcagtagatttaacaattttttctttacatttagcaggagtatcatcaattttaggagcagtaaattttattactactgttattaatatacgatcagcaggaattacattagatcgattacctttatttgtttgatctgttgtaattacagctgtattattacttttatcattacctgtttta
>HM140415.1_Ochlerotatus_caspius_Italy
gaatactacctccttcattaacactactactttcaagtagtatagtggaaaatggatcaggaacaggatgaacagtttatccacctctttcatctggaactgctcatgcaggagcctcagtagatttaacaattttttctttacatttagcaggagtatcatcaattttaggagcagtaaattttattactactgttattaatatacgatcagcaggaattacattagatcgattacctttatttgtttgatctgttgtaattacagctgtattattacttttatcattacctgtttta
>C1412274mt_Aedes_koreicus_FEM
gaatactacctccctcattaactctactactttcaagaagtatagtagaaaatggatctgggacaggatgaactgtttatcctcctctttcttcaggaactgctcatgcaggagcctcagtagatttaacaattttttctcttcatttagctggaatttcctctattttaggagcagtaaattttattacaactgttattaatatacgatctgctggaattactttagatcgattacccttatttgtatgatcagttgtaattacagctgtattacttcttttatctttacctgttcta
>44734mtDNA_Aedes_japonicus_FEM
gaatattacccccttccttaaccttactactttcaagtagaatggtagaaaatggatctggaactggatgaactgtttatcctcccctttcttcaggaactgctcatgcaggagcttcagtagatttaactattttttctttacatttagccgggatttcctcaattttaggggcagtaaattttattacgactgtaattaatatacgatctgctggaattactttagaccgactacctctatttgtatgatctgtagtaattacagctgtattattacttttatctctccctgtatta
