# Supplementary material for: Shallow Whole-Genome Sequencing of Aedes japonicus and Aedes koreicus from Italy and an Updated Picture of Their Evolution Based on Mitogenomics and Barcoding
Source: Insects. 2023 Nov 23;14(12):904. doi: 10.3390/insects14120904 (PMC10743467; doi:10.3390/insects14120904)
Supplement: Supplementary file 1 [file insects-14-00904-s001.zip › Supplementary/Aedes_mito.aln.fasta]

>Aedes_jap_low_all2_mitoscaf
-gaaatatgtagatcaagaaaaagctgctaacttttgtc-tttaatggtttaattccatt
tatatttc--ttctaatatggcagattagtgcaatgaatttaagcttcatatataaagat
tcttatcttttattag-aaactattttggcagattagtgcaataaatttagaatttattt
atataatttaa-tta--attataaatagta-------aatta--ataagcttt-tac-ag
catatgtcttgaaaacataagaaag-aagctttacccttctattaatttatgataacaaa
tctattttctgtattcgacccttcaactactattttaaacttatcattaaactgattaag
tacttttttaggcctcttaattatcccctctatattttgattaatacctaatcgattcca
aattatctgaaataatattcttataacacttcataaagaatttaaaacacttttaggacc
taatggtcataatggaagaacattaatatttatttctttattttcattaattatatttaa
taattttttaggattattcccatatatttttactagtacaagccatttaactttaacttt
aactcttgcattccctttatgattaagctttatactttatggttgaatttctcatacaca
acatatatttgctcatttagtacctcaaggaactcctcctgtattaataccttttatagt
atgcattgaaactattagtaatgtaattcgtcctggaacattagctgttcgactaacagc
aaatataattgcaggacatttattaataacactcttaggtaatactggcccaatatccac
atcatacgttattttatcattaattttaattactcaaattgccttattagtattagaatc
agcagtcgcaattattcaatcatatgtatttgccgtattaagaactctttattcaagaga
agttaattaaattcctcaaatagcccctattagatgattaactttatttttaattttttc
aattacattagtaatttttaatattaaaaattacttttgtttttcat---ataacacaaa
taataatacc-caaaatataaatattaaacaa-----tataaa---------------at
aaattgaaaatgataa---------------atagattatttattatcattaattggaag
tttattattagttatttgtgtaatagttggggttgcttttttaactttattagagcgtaa
ggttttaggctatattcaaattcgtaaagggcctaataaagtaggatttatagggctatt
acagccttttagagatgctgtaaagttatttactaaggaacaaacatatcctttattatc
taattatattttttattatttttctcctattttttctctattcttgtctttattgatttg
aatgtgtataccttatttagttaaattatattcttttaatttaggagttttgtttttttt
atgtattactagtttaggggtttatacagtaatagtggctgggtggtcttcaaattctaa
ttatgctttattaggaggtttacgggctgtagcacaaactatttcttatgaagtgagatt
agctttaattttactaagttttatttttttaattggaaattataattttttaaattttta
tttatatcaaaaatatatttgatttattgttttttgttttcctttagctttagtttgatt
tgcttcatgtttagcagagactaatcgaaccccttttgattttgctgaaggggagtctga
attagtttcgggatttaatgttgaatatagaagagggggttttgcattaatttttttagc
tgaatattcaagaattttatttatgagaatattatttagtgtaatttttttaggaagtga
tatttatagaattatatttttttttaaattagtatttatttcttttttatttatttgagt
acgggggactttacctcgatttcgttatgataaattaatatatttagcttgaaaaagatt
tttacctatgtctttaaattatttatttttttttattgggttaaaaatttttattttatc
attttta--ttttaaa---tcaaaaaaatttctaataatatcttttttattatattaatt
tcaggatctttaatttctatttcttctaattcttgattaggagcatgaataggattagaa
attaatttactttcatttattcccttaataaatgaaggtaaaaaaaatttaataacctca
gaaagtagattaaaatattttttaactcaagcttttgcctcatcaattttattatttgct
attatt---ataataatacttttttataataattgaat------aattaataataatttt
aataatttattaattttatctaccctactattaaaaagtggagctgcccctttccatttt
tgatttccaggagtaatagagggattaagatgaataaatagattaactttaataacttga
caaaaaattgcccccttaatattaatttcttataatctaaattatagatttttttatatt
tca---attattttgtcaataattattggagctctaggaggattaaatcaaacttcttta
cgaaaattaatagcattttcttcaattaatcacttaggttgaatactaatagcaataata
aataatgaattattatgacttacttattttttattatattcatttttatcaatatcaatt
attttaatatttaataattttaagttatttcattttaaccaaatttttaatttttcaata
ataaattcttctaac---aaattctttttatttttaaatttattatctttaggaggattg
cccccatttttaggctttttacctaaatgactagtaattcaaaatctagtagaattaaat
caattctttttattatttattgcagtttgtttaacattaattaccttatattattattta
cgaatatcttatagtatttatatattaa----attataacaaaaattcttgaatattaat
taattcatataacaat--acaaatataaatttaattttaacaataaacttt-------at
ttc--tattataggattaattataattaccttaatttatataatcttataaatcattata
ttattaataattagatgtataattttcattattaccattattgtaataatactagcaaca
attctatcaaaaaaaactattattgatcgagaaaaatcatctccgtttgaatgtggattt
gaccctataaattactctcgcttacctttttcattacgcttttttttaattgcaattatt
tttttaattttcgatgtagaaatcgccttaatcctccctataattttaattatcaaatct
tcaaatataatcaattgatctattactagtttattttttattcttattttattattaggg
ctataccatgaatgaaatcaaggagctttagaatgaaataac------ttaaaatttatt
tttttagtaatgtttattttttttctt---ttttttaaaaaaaatatttactgaatggtt
caaaatttagtttttttagcaaccgggttgtttataattaaggttagttcaaattattat
ttttgtgatatttcttattat-tttggaatagatataatttcatatggtcttattttatt
gagtttttggatttgtgggttaatattaatagcaagagagagagtagttcgtgttgataa
ttatgttaatttatttttatttataattatttttttattattaatattaatttttacttt
tagttctataagaatatttatattttatttattttttgaaagaagtttaatcccaacatt
atttttaattttgggatgagggtatcagcctgagcgtttacaggctggaatttatttatt
gttttatactttattagcttctttacctttattaattgggattttttttattaaaagtag
ttcttattctataaattttattgttt---taagttataag---aatttatataattta--
---gattttttatatttatgtataatttttgcttttttagttaagataccaatattttta
gtgcatttatgattaccaaaagctcatgttgaagctcctgtttctgggtctataattttg
gcaggagttttattaaagttaggggggtatggtttattacgagttttttttatgttacaa
attttaggtataaagtttaattttatttgaattagaattagtctaattggaggtgttttg
gttagattaatttgtttatgacaaatagatttaaaggctttaattgcttattcttcagta
gctcatatgggaattgtattgagaggtttaataacaataacctattggggattaaatgga
tcttatactttaataattgctcatggattatgttcttcagggttattttgtttagcaaat
atttcttatgaacgaatagggagtcgaagtttattaattaataaagggatattaaatttt
atacctagtttatctttatggtgatttttattatgttctggtaatatagctgctcctcct
acattaaatttattgggagaaatttctttattaaatagaattgttagttggtcttgatta
actataattagtttagcttttttatctttttttagagcagcttatactttgtatttattt
gcttatagacaacatggtaaaatttattctggggtttattttttttcttcaggttccgtc
cgtgagtttttattattaatattgcattgattacctttaaatttattaattataaaaagt
aatttttgtatattgtgactt------a--------------------gttatttaataa
tcattatatttttatttgggtgtattgtttttatttctagacgaaaacatttattatgta
ctttattaagattagaatttatagtattaatattatttttattattatttttgtatttaa
attttataaattatgaaagatattttagaatattttttttgacattttgtgtgtgtgaag
gtgttttaggtttatctattttggtatctataattcggactcatggtaatgattattttc
aaagtttctctattttacaatgt---gtgaattatctagttaatta----ttgtaaaaat
agattttatatattaatttctattagattaattttatttattttgagattaaaattttta
ttaaaggacttagtgtattttattgaatgagagattgtttctttacattctatgtctatt
gtaataacttttttgtttgattgaataagtttaatatttatatcttttgttttattgatt
tcttctttagtaattttttatagaaaccaatatatagaaagagattttaatgtcaatcgg
tttattttattggttttaatatttgttttttcaataataatattaattattagaccaaat
ttaattagtattttattaggatgagacgggttaggattagtttcttattgtttagttatt
tattttcaaaatgtgaagtcttataatgctggaatattgactgctttatcaaatcgaatt
ggagatgtggctttattattagctattgcttgaatattaaattatggaagttgaaattat
attttttatttagatataataaaaaataactttgaaataactattattgggggattagtc
attttagcagctataactaagagagctcaaattcctttttcttcttggttacctgctgct
atagctgctcccacccctgtttctgctttagttcattcttctactttagtaactgctggg
gtttatttattaattcgatttaatgtccttttagaaaattcttttttgggtcaatttatg
ttactagtttctggactaactatatttatagctgggttaggggcaaattttgaatttgat
ttaaaaaaaatcattgctttatcgactctaagtcaattagggttaataataagcatttta
tcaataggatttttaaaattagcttttttccatttattaactcatgctttatttaaggct
ttattatttatgtgtgcgggggttattattcataatacaaaaaatgctcaagatattcgt
tttataggaggattaagaataagtataccattaacatgtagatgttttaatattgctaat
ttagctttatgtggaataccttttttagcaggattttattcaaaggatttaattttagaa
actgtcatattatcttatattaattttttttctttttttcttttttttttttctactggt
ttaacagtatgttattcttttcgcttagtttattattcaataactggggatttta-----
-------atatagtttctttaaatatattaaatgataagggatgaactatatcttttaga
atttttttattaatagttatagctattattggaggtagtatattaaattgattaatattt
tttaatcctgaaatgatttgtttacctttttatataaaattgttaactttatttgtttgt
atttttggaggagttatagggta---------tttgttaagaaatgtaaaattatttttt
tttaataaatctttaaaattttataattttagatttttttcaggggggatatggtttata
ccaataatttcaactattggggttattaaattaccattaattttagggataaattcttat
aaaaattttgatcaaggttgaagtgaatattttggaggacaaatgttatataatcaatta
aaaaattattcattatatgttcaagaatttcagaataataatttaaaaatttatttatta
agttatatattatgagtaattattttagtagtaataatattattttttaaaatt---ata
ctattttttatattaagatcttttattac---tagatttatttttatacaaataaaacac
ccattagcaataggacttatacttcttattcaaacattattaacatctttattaacaggg
atatacgtaaaaacattttgattttcttatgtattattcctaatttttataggaggaata
ttagttctatttatttatgtaacttctctttcttcaaatgaaatattttcaatatcttt-
taaattatcatttataaca---------attattataataataatttttataagtttttc
tttttttatagataaatctttaattgaaacttttgtaaataataatga---aataagtaa
attttttataaattcactaataccagaaaattcaatagaattaaacaaaatatacaattt
tccaacaaatttaattaccttattattaattaattatttatttttaactttattagtaac
agtaaaaattacaaaaaaaaattatgga-ccattacgcccaataaat-----atgtctaa
atctttacgaaaaactcaccctttattaaaaattgccaataatgctttagttgatttacc
agctccttctaatatttcagcttgatgaaactttggatcacttttaggcctatgtctaat
tattcaaattttaactggcttattcctagctatacattatacagctgacatcgaaacagc
ctttaatagagtaaatcatatttatcgtgatgtcaataacggttgattccttcgaatttg
ccatgctaatggagcatcttttttttttgcttgtttatttattcatgtaggacgaggggt
atactataattcttatttatttgtacctacttgaataattggagtaattattttatttat
agtaatagctactggatttttagggtatgtccttccttgaggacaaatatctttttgagg
agctacagtaattactaatttattatcagccgttccctatttaggaactgacttagttca
atgaatttgagggggattcgctgtcgataatgcaactttaacacgattttttacatttca
ttttattttaccttttattgttttagctttaacaataattcatttattatttttacatca
aacaggatcaaacaaccccttaggtttaaatagtaatgtagacaaaattccatttcatcc
ttactttatttacaaggatgttgttgggtttgtaattttcatttgaattttaattggatt
tatttga--aaatttaat-------tatttactaatagacccagaaaatttcattcctgc
taatcctttagtaactccagttcatattcaaccagaatgatattttttatttgcttatgc
aattttacgatcaattcctaacaaattaggaggagtaattgcattagtcttatcaattgc
aattttaataattttaccttttactcatattagcaaattccgaggattacaattttaccc
attaaaccaaattttattttgaaatatagtaattattgcatctttattaacatgaattgg
agctcgtcctgtagaagacccctatgttttaacaggtcaaattttaacagtcttatattt
ttcttattttttaattaatcctctaataacaaaatattgagataaattattaa-------
-----------------------------------atattggaactttatactttatttt
tggtgtttgatccggaatagtaggaacatctttaagaattttaattcgtactgaattaag
acacccaggaatatttattggaaatgatcaagtttataatgttattgtaacagctcatgc
ttttattataattttttttatagttatacctattataattggagggtttggaaattgact
agttcctttaatattaggagctccagatatagctttccctcgaataaataatataagttt
ttgaatattacccccttccttaaccttactactttcaagtagaatggtagaaaatggatc
tggaactggatgaactgtttatcctcccctttcttcaggaactgctcatgcaggagcttc
agtagatttaactattttttctttacatttagccgggatttcctcaattttaggggcagt
aaattttattacgactgtaattaatatacgatctgctggaattactttagaccgactacc
tctatttgtatgatctgtagtaattacagctgtattattacttttatctctccctgtatt
agctggtgcaattactatattattaactgaccgaaacttaaatacttctttctttgaccc
aatcggaggaggagatcctattctttaccaacatttattttgattttttggtcatccaga
agtttatattttaattttacctggatttggtataatttctcacattattactcaagaaag
aggtaaaaaggaaacatttggaacattaggaataatttatgctatattaacaattggact
attagggtttattgtatgagcccatcatatatttacagttggaatagatgtagatactcg
agcttattttacttctgctacaataattattgcagttccaacaggaattaaaatttttag
ctgattagctactcttcatggaactcaattaacttatagcccagcattactttgatcatt
aggatttgtatttttatttacagttggaggattaacaggagtagtattagctaattcatc
aattgatattgtcttacatgatacttactatgttgttgctcattttcattatgttctatc
aataggagctgtatttgctattatagcaggctttattcattgattccctttattaacagg
attagttataaacccttcatgattaaaggctcaatttgcaataatatttattggagttaa
tctaacatttttccctcaacattttctaggattagcgggaataccccgacgatattctga
ttttcctgatagttatttaacatgaaatattatttcttctttaggaagaactatctcttt
atttgctattattttctttatatttattatttgagaaagtataatttctcaacgtacccc
ctcattcccaatacaattgtcttcatcgattgaatgatatcatactttaccccctgctga
acatacttactcagaattaccattactttcttctaatttctaaatggcaacatgagcaaa
tctaagacttcaagatagttcttctcccttaatagaacaattaaatttttttcatgatca
tactcttttaattttaattataattactgtattaattgcttatattatatttatgttatt
ttttaataaattcacaaatcgatacttacttcacggacaaacaattgaaatcatttgaac
tattctacccgcagtaattttaatatttattgcttttccttctttacgactattatactt
aatagatgaaattaattctcctttaattactttaaaagctattggtcaccaatgatactg
aagttatgaatattctaattttttaaatctagaatttgattcttatataatccccacaaa
tgaacttgatactaatggcttccgattattagatgtcgataaccgaattattttacctat
aaataatcaaattcgaattttagtaactgcaacagatgtaatccattcctgaactgttcc
ttccttaggagtaaaaattgacgcaacacctggtcgtttaaatcaaactaattttttaat
taatcaacctggattattttttggacaatgttcagaaatttgcggagctaatcatagttt
tataccaattgtaattgaaagaattcctataaattatttcattaaatgagtttcttctca
aataaatt---atgtcaacacatgcaaatcacccctttcatctagtagattatagaccat
gacctctaacaggggctattggagctataacaacagttacaggccttgtacaatgattcc
atcaatatgatatttcattatttttattaggtaatatcattactatattaactatatatc
aatgatgacgggatatctctcgagaaggaacttttcaaggactacatactatcccagtta
ctttaggactacgatgaggaataattttatttattatttcagaagtatttttttttattt
cttttttctgagctttttttcatagtagtttatctccaacaattgaattaggaatactat
gacctccaattggaattattgcttttaacccctttcaaatcccccttttaaataccgcta
ttttattagcctcaggagtaacagtaacatgagcccatcatagtttaatagaaaataacc
atactcaaactacacaaagtttattctttacagttttattaggaatctatttttctatac
ttcaagcttatgaatatattgaagctccttttacaattgcagataatgtttacggatcta
cattttttgtagcaacaggattccacggacttcatgttttaattggaacgtcattcttac
taatttgtttaattcgtcatataaattatcatttttctaaaagtcatcactttggatttg
aagcagcagcttgatactgacattttgttgacgtagtttgactatttttatatatttcaa
tctattgatgaggtagtta-----------------------------------------
--aatttt-ttatattg------------------------------------tt---ta
atttta--tttaataaaaataatttttt-tattttttgttatagta-ttttttaaagaaa
a-aataattttaa--taatagtttattagtattgtaaaagaaaattgaaata--atttga
aaaatttttattttaaaagaaaatttaatttattgtaccttgtgtatcagggtttattaa
ttaattaattattat-attaatttttctcgaattttaaagatttaatt-atatataa-aa
gttaatgtagcataattattttaaatatataattagaaatgaaatgttaatcgttttaaa
atatatctagttttttaagaaataaatttaatttagatttataaa-ttaaaaattttatt
tttttttaattttttta-----ttttataaaattaatattttaagggattagctttaaaa
taaagttttaaatttaaa----------------------ataaaatatttaaataaatg
taagcttaaaaatag-ttatcattaataaatttgttataatttattttaaattt--ttta
ttattta-----ttgttaaattaaattatttattaaaatata-------aattttaat-t
atataaatt--------tattaattatgataaaattagtataca-gaatttat-------
ttaagttatt-ttaattgaaaggt-----ttaaataaggaat------------ttggca
aattataatatattcacctgtttatcaaaaacatgtctttttgagt-ttaatttaaagtc
taacctgcccactgat-----agtattaaagggccgcagtattttgactgtgcgaaggta
gcataatcaatagtcttttaattggaggcttgtatgaatggttgaatgagatatatactg
tc-ttttttaaattt-ttatagaattttattttttaattaaaaagttaaaatgtagttaa
aggacgagaagaccctatagatctttatt----ttttttaa-ttataaattaaaaagaat
aattaaatttataatttaat-aaaaaattttgctggggtggtattaaaatttaaataact
tttat-aattta-tttacattaata----tatgaataattgatccagttttattgattaa
aaaattaagttaccttagggataacagcgtaatttttttttagagttcatatcgacaaaa
aagattgcgacctcgatgttggattaagagttatttttaggtgtagaagtttaaagttta
ggtctgttcgacctttgaattcttacatgatctgagttcaaaccggcgtgagccaggttg
gtttctatccttaataaa--attattatattatagtacgaaaggacctagtataaaaaat
atagatttta--aagtta-tgaataatattaatatttaataaaggataatagttaactat
aacatttaatttgcatttaaaaagtattgaaattt-aatcaatttatctta-aaatatga
agcga-t-ttattgcaattagtttcgacctaattttaggtg--aaa-tt----------c
acccatattttttaattgaaaccaaaa-agaggtatatcactgttaatgatatcaatgaa
tgatt---acattccaat----taag--aaaaaattagtttta-ta-aaaaccttagtat
gtcaaactaaaaaaattagta-taagtctaatatttttt-aaacttta--tattcaata-
---atgatattagactgcaattctgaaggaataa-tttt-taattatta-aagttttata
ttttagtgtatgatgcacaaaagtttttgaagcttttggaaatagtttaattctattaaa
tataa------atttatatagttt-aaa--tcaaaacattacattt-tcactgtaaaaat
aaaaatt--ct-at-tttttataaataatttataaagtatata-actgtatatgtgactt
ccaatcacaaggactaaataaatttagtataaat-aatttaaatagttt-aaaaaaaata
ttgatttgtggtgtcaatgatatgaag-----tttcattttagatcaatgaattgcctga
taaaaaggattaccttgatagggtaaatcataaagatac-ctt-ctttattcatta--ca
ttagatgactgaaa-gcaagtaatgatctcttaaatcatctaatagtaaattagcactta
cttctaatgaaaaaagataagctaa-ttaagctattgggttcataccccacttataaagg
ttatactccttttcttttt-aatttaaatagcttatat-ttagagtataacattgaagat
gttagggaaattaataataatttttaaatacaagaaatagtttataat-aaaatattaac
tttgggagttagtgaagagg--aag-tttcttttttcttgagttttaatagttt-aaaa-
---aaaacattagtcttgtaaactaaaaataaaaaatt---tttttttaaaac-taagaa
tttaagttaa-aaaaactaatagccttcaaagctgaaaatatttgtat-t--aacc--tt
ttaattctta-gattaaatggct-gaag-attaggcgataaattgtaaatttatatataa
g---aataa-ttctttttaatca------caatttaaagcttaattagtaaagtatttca
tttacattgaaaagaaatttgtgcaaatcaatttaaattga--------aaattatttta
ttttggtt--aatatttttattattattttattttacatgtaaatgtttgtgggaattta
ttta-atttttaaaaaattaaata---------ttaa-tatttattcgcagtaattaata
t--taatt-aaaaaagaaattttgtat--tagtaataatatat-tgtattggtaaaattt
gtgccagctaccgcggttatacaaataatgcaaataaa-aat-ttttagtattagttaaa
tt----ataaatttaataatataaatataaatttattaggtgaaatttttaaatt-----
---tatttatttattatc-aataaaattaatttaagctataaactttttg-taataaact
aggattagataccctattattgaaaataaatattt--aaatactaaagtagtagtagtta
tattcttaaaatttaaaaaatttggcggtgttttagtctatttagaggaatctgtcctgt
aattgataatccacattgaaccttacttaaatttgttt----aatttgtatatcgccgtc
atcagaatatgttataagat---aaaaattttcttaatatt-taattaaataaaatgtca
ggtcaaggtgcagtttatatttaagtagagatggattacaat-aa---atttattt-aa-
acggataattt-tttgaa----ataaaaatttaaaggtggatttaatagtaatataaaat
agattat--ttgtatgattttagctctaaaacat--gtacatatcgcccatcgttcttat
ttt-------taaaataa-gat-aagttgtaacat-agtagatgtact--ggaaagtgta
tctagaaagac
>Aedes_koreicus_ung
-gaaatatgtagatcaagaaaaagctgctaacttttatc-tttaatggtttaattccatt
tatatttc--ttctaatatggcagattagtgcaatgaatttaagcttcatatataaagat
tattatcttttattag-aaactattttggcagattagtgcaataaatttagaatttattt
atataatttaa-tta--attataaatagtaaattaataatta--ataagcttt-tataag
catatgtcttgaaaacataagaaag-aagccataaccttctattaatttatgataacaaa
tttattctcagtatttgacccttcaactactattttaaatttatccttaaattgacttag
aacttttttgggtcttttaattattccttccatattttgactaatacctaatcgattcca
aattatctgaaataatattcttttaacccttcataaagaatttaaaacattattaggacc
aaatggacataatggaagaacactaatatttgtttctttatttgcattaattatattcaa
taattttttaggattattcccatatatttttactagtacaagtcatttaactttaacctt
aactttagcattccctttatgattaagattcatactttatggatgaatttgccatacaca
acatatatttgcccatttagtccctcaagggacccctcctgtactaataccttttatagt
atgtattgaaactattagtaatgttattcgtcctggaactttagctgtacgattaaccgc
aaatataattgcaggacatttactaataacccttttaggaaatactggacctatatcaac
ttcatatatcattttatccttaattttaattactcaaattgctttattagttctagaatc
cgctgttgcaattattcaatcatatgtatttgcagttttaagaactctttattcaagaga
agtaaattaaattcctcaaatagcccctattagatgattaactttatttttagttttttc
aattacattagtaatttttaatattaaaaattacttctgtttttctt---ataatacaaa
taataattcc-caaaatataaatattaaacaa-----tataaa---------------at
aaattgaaaatgataatt------gttttttatagattatttgttatcattaattggaag
tttattattagttatttgtgtaatggttggtgtagcttttttaactttattagagcgtaa
agttttaggttacattcagattcggaaaggtcctaataaagttgggtttatagggttatt
acagccttttagagatgctgtaaagttatttactaaggaacaaacttatcctttattatc
taattatattttttattatttttctcctattttttctttatttttatctttattgatttg
aatatgtataccttatttaattaaattatattcttttaatttaggggttttatttttttt
atgtattactagtttaggggtttatactgttatagttgcaggatggtcttctaattcaaa
ttatgcattattgggagggttgcgagctgtagctcagactatttcgtatgaagtaagttt
agcattaattttattaagttttatttttttaattggaaattataattttttaaattttta
tttatatcaagggtatgtttgatttattgtattttgttttcctttagctttagtgtggtt
tgcttcttgtttagcagaaactaatcgtactccttttgattttgctgaaggggagtcaga
attagtttctgggtttaatgttgaatatagaagaggagggtttgcactaatttttttagc
agagtattctagaattttatttataagaatattatttagtgtaatttttttaggtagtga
tatttacagaattatatttttttttaaattagtaataatttcatttttatttatttgagt
acgaggaactttgcctcggtttcgttatgataaattaatatatttagcttgaaaaagatt
tttacctatatcattaaattatttatttttttttattgggttaaaaatttttattttagc
cttttta--ttttaaa---ttaaaaaaatttctaataatatcttttttattatattaatc
tcaggatccttaatctctatttcttctaattcttgattaggagcatgaatagggttagaa
attaatttactttcatttattcccttaataaatgaaggtaaaaaaaatttaataacctca
gaaagtagattaaaatactttttaacccaagcttttgcttcatcaattctattatttgct
attattataataataatattttttaataataattgaac------aattagtaataacttt
aataatttattaattttatctactttattattaaaaagtggggcagccccttttcatttt
tgatttccaggagtaatagaggggctaagatgaataaatagattaattttaataacctga
caaaaaattgctcctttaatattaatctcctataatttaaattatagttttttttatatt
tca---attatcctttcaataattattggagccctgggaggactaaatcaaacttcttta
cgaaaattaatagcgttttcttcaattaatcatttaggttgaatattaatagctataata
aataatgaattattatgacttacttatttcttattatactcattcttatctatatcaatt
attttaatgtttaataattttaagttatttcattttaatcaaatttttaatttttctata
ataaattcttcaaat---aaattttttttatttttaaatttattatctttaggaggccta
cctccattcttaggatttttacctaaatgattagtgattcaaaatttagttgaattaaac
caattttttttattatttattgcagtttgtttaacactaattactttatattattatcta
cgaatatcttatagaatttatatattaa----attataataaaaattcttgaatattaat
taattcatataataat--acaaatataaatttaattttaacaataaatttt-------at
ttc--tattataggattaactgtaattactttaatttacataatcttataaattattata
ttatttttaataagatgtatcattctcattattactgtcattgtaataatactagccaca
attctatcaaaaaaatctattattgaccgagaaaaatcatctccattcgaatgtggattt
gaccctataaattactctcgccttcctttttcattacggttttttttaattgcaattatt
tttttaatttttgatgtagaaatcgctttaattttacctataattttaattattaaatcc
tctaatattatcaattgatctattaccagtttattttttattcttattttattattagga
ttataccatgaatgaaaccaaggagccttagaatgaaataattaaatgttaaaatttgtt
tttttagtagggtttattttttttctt---ttttttaaaaagaatatttattgaatggtt
caaaatttagtttttttagcaactgggttatttataataaaaatcagttctaattattat
ttttgtgatatttcttattat-tttgggatagatataatttcatatgggcttattttatt
aagtttttgaatttgtggattaatattaatagcgagagaaagcgttgttcgaataaataa
ttatgttaatttatttttatttataattatttttttattgttaatattaatttttacctt
tagttctataagaatatttatgttttatttattttttgaaagtagtttgattccgacatt
atttttaattttggggtggggataccaacctgagcggttacaagctgggatttatttact
attttatacgctattagcttctttgcctttattaattgggattttttttattaaaagtga
tgtttatactataaattttattgtat---taagatataaa---aatttatataattta--
---gattttttatatttatgtataatttttgcttttttagttaaaataccaatattttta
gttcatttatgattaccaaaggctcatgttgaagcacctgtatccggttctataatttta
gcgggagttttattaaagttaggggggtatggtttattacgggttttttttatgttacag
attttaggaataaaatttaattttatttgaattagaattagtttaattggtggagtttta
gttagattaatttgtttatgacaaatagatttaaaggctttgattgcttattcttcggta
gctcacatggggattgtattaagtggtttaataacaataacatattgggggttaaatggg
gcttatactttaataattgctcatgggttatgttcttcaggactattttgtttagctaat
atttcttatgaacgtatagggagtcggagtttattaattaataaggggatattaaatttt
atacctagtttatctttatgatggtttttgttatgttctgggaatatagctgctccccct
actttaaatttgttaggagaaatttctttattaaatagaattgttagttgatcttgatta
actataattagtttagcttttttatctttttttagtgcagcttatactttatatttattt
gcttatagacaacatggaaaggtttattctggggtttattttttttcttcagggtcagtt
cgtgaatttttattattaatattgcattgattacctttaaatttgttaattataaaaagt
aatttttgtatattatgactt------taaa---tatat-----atatgttacttaataa
ttattatatttttatttgggtgtattgtttttatttctagacgaaaacatttattgtgta
ctttattaagattagaatttatagttttaatattgtttttattattatttttgtatttaa
attttataaattatgaaagatattttagaatattttttttaacattttgtgtttgtgaag
gagttttagggctatctattttagtttctataattcgtactcatggtaatgattattttc
aaagtttttctattttgcaatgttaaatgaattatttaattaatta----ttgtaaaaat
agattttatattttaatttctattagattagttttatttattttaagattaaaattttta
ttaaaagatttagtttactttattgaatgagaaattgtttctttacattctatatctatt
gtaatgacttttttatttgattggataagtttaatgtttatatctttcgttctattgatt
tcttctttagtaattttttatagaaaccaatatatagagagagattttaatgttaatcgg
tttattttgttagtattaatatttgttttttcaataataatattaattattagtcctaat
ttaattagtattttgttgggatgagatgggttaggattagtatcttattgtttagttatt
tattttcaaaatattaagtcttataatgctgggatattaactgctttatctaatcgtatt
ggggatgttgctctattattagctattgcttggatattaaattatggaagttgaaattat
attttttatttagacatgataaaaaataattttgaaatagaggttattggagggttggtt
gtattagccgctataactaaaagagctcagattcctttttcttcttgattgcctgcggct
atggctgctcctactcctgtttctgcattagttcattcttctactttagtaactgcaggg
gtttacttattaattcgatttaatattctcttagagaatacttttttagggcaattttta
ttgttagtttctggtttaactatatttatggcaggattgggggcaaactttgagtttgat
ttaaagaaaattattgcattatcgacgttaagtcaattagggttaatgataagaatttta
tcaatagggttttttaaattagcatttttccatcttttaacccatgccttatttaaggct
ttattatttatatgtgctggggttattattcataatacaaaaaatgctcaagatatccga
tttataggaggattaagaataagaatgcctttgacatgtagatgttttaatattgctaat
ctagctttatgtgggataccttttttagctggattttattcaaaggatttaatcttagaa
acagttatattgtcttatgttaattttttttctttttttcttttttttttttctactggg
ttaacagtttgttattcttttcgactagtgtattattcaataactggagatttta-----
-------atagaacttctttaaatatattaaatgataatggttgagttatatcttttaga
atttttttattaataattatagcaattattggaggtagtatattaaattgattaatattt
tttaatcctgaaatgatttgtttacctttttatataaaatttttaactttatttgtgtgt
attttggggggagtaataggtta---------tttattaagaagagtaaaattatttttt
tttaataagtctttaagattttataaatttagttttttttcaggaagaatatgatttata
ccaataatttcgactattggagttattaaatttccattaattttaggaatatattcttat
aaaaattttgatcagggttgaagtgaatattttggaggacaaatattatataaacagtta
aaaaattattcattatatgtacaagaatttcaaaataataatttaaaaatttatttatta
agttatatattatgagtaattattttagtagtaataatattattttttaaataa---ata
atattcattatattaagatcttttattac---tagatttattttcatgcaaataaaacac
ccattagcaataggacttatacttcttattcaaacattactaacttctttacttacagga
atatatgtaaaaacattttgattttcttatgtattatttttaatttttataggaggaata
ctagtattatttatttatgtaacttccctttcttcaaatgaaatattttcaatatcttt-
taaattattatttataact---------attattataataataatttttataaacttttc
tttttttatagacaaatctttaattgaaactttcattaataataatga---aataaatac
attttttataaactctttaatgcctgaaaattccatagaactaaataaaatatataattt
tccaacaaatttgattactttactattaattaattatttgtttttaactttattagtaac
agtaaaaattacaaaaaaaaattatggg-ccattacgcccaataaatt--aaatgtctaa
atctcttcgaaaaagtcatcctttattaaaaattgctaataatgcattagttgatttacc
cgcaccttctaatatttccgcttgatgaaatttcggatcactactagggttatgtttaat
catccaaattttaactggtctatttttagccatacattatacagcagatattgaaacagc
ctttaatagtgttaatcacatttatcgtgatgtaaataatgggtggttccttcgaatttg
ccatgccaatggtgcttcttttttttttgcttgtttatttattcatgtaggacgaggggt
atactataactcttatttatttgtccctacatgaataattggagtaattattttatttat
agtaatagctactggatttttaggttatgtacttccatgaggacaaatatctttttgagg
agcaacagtaattactaatttattatcagcagtcccttatttaggaacagatttagtcca
atgaatttgaggaggatttgcagttgataatgcaactttaacacgattttttacattcca
ttttattttaccttttattgttttagctttaacaataattcatctattattcttacatca
aactggatcaaataatcctttaggattaaatagaaatgtagataaaattccattccaccc
ttattttatttataaggatgttgtaggatttgttatttttatttgaattttaattggatt
tatctgg--aaatttaat-------tatttattaatagacccagaaaatttcattcctgc
aaatcctttagtaaccccagttcacattcaaccagaatggtatttcttatttgcttatgc
aattttacgatcaattcctaataaattagggggagtaattgcattagttttatcaattgc
aattttaataattcttccttttactcatattagtaaattccgaggactacaattctaccc
attaaatcaaattttattttgaaatatagtaattattgcatctttattaacatgaattgg
agctcgaccagtagaagatccttatgttttaacagggcaaattctaacagttttatactt
ttcttattttttaattaaccctttaataacaaaatattgagataaattattaaat---ta
atcgcgacaatggctattctcaacaaatcataaagatattggaactttatattttatttt
cggagtttgatccggaatagtagggacatctttaagaatcttaattcgaactgaattaag
acaccctggaatatttattggaaatgatcaagtttataatgttattgtaacagcccatgc
ttttattataattttttttatagtaatacctattataattggaggattcggaaattgatt
agttcctctaatattaggagccccagatatagccttcccccgaataaataatataagttt
ttgaatactacctccctcattaactctactactttcaagaagtatagtagaaaatgggtc
tgggacaggatgaactgtttatccccctctttcttcaggaactgctcatgcaggagcctc
agtagatttaacaattttttctcttcatttagctggaatttcctctattttaggagcagt
aaattttattacaactgttattaatatacgatctgctggaattactttagatcgattacc
cttatttgtatgatcagttgtaattacagctgtattacttcttttatctttacctgttct
agccggagcaattactatattattaacagaccgaaatttaaatacttctttctttgaccc
tattggaggaggagaccccattctatatcaacacttattttgattcttcggacacccaga
agtttatattttaattttaccaggatttggtataatttcccatattattactcaagaaag
aggaaaaaaggaaacatttggaacactaggtataatttatgctatattaacaattggatt
actaggatttattgtatgagcccatcatatatttacagttggaatagacgtagatactcg
agcttactttacttctgctactataattattgctgttcctacaggaattaaaatttttag
atgattagcaactcttcacggaacacaattaacttacagcccagccttactttgatcatt
aggatttgtctttttatttacagttggaggattaacaggagtagttttagctaattcatc
aattgatattgttttacatgatacttattacgtcgttgctcatttccattatgttttatc
cataggagctgtatttgctattatagctggatttattcattgattccctttattaacagg
attagtaataaacccttcctgattaaaggctcaatttgtaataatatttattggagttaa
tttaacatttttccctcaacactttttagggttagcaggaatacctcgacgatactctga
tttccctgatagttatttaacttgaaatattatttcttctttaggaagaactatttcttt
atttgctattattttctttatatttattatttgagaaagtataatttcccaacgaacacc
ttcattcccaatacaactatcttcatcaattgaatgatatcatactttaccccctgctga
acatacttattcagaattgccactactttcttctaatt-----atggcaacatgagcaaa
cctaggccttcaagacagttcttcccccttaatagaacaattaaatttcttccatgatca
tactcttttaattttaattataattacagtattaattgcttatattatatttatactatt
ttttaataaattcacaaaccgatatttattacatggacaaacaattgaaattatttgaac
tattcttcctgcagtaattttaatatttattgctttcccctctttacgtttattatacct
aatagatgaaattaattcccctttaattactttaaaagctattggacatcaatgatactg
aagctatgaatattctaattttttaaatttagaatttgactcttacataattcctacaaa
tgaattagatatcaatggattccgattattagacgtagataaccgcattatcttacccat
aaataatcaaattcgaattttagtaacagccactgatgttatccattcttgaactatccc
ttctttaggtgtaaaaattgatgcaactccaggccgtttaaatcaaactaactttttaat
taatcaacctggattattttttggacaatgttcagaaatttgtggagctaatcatagctt
tatacctattgtaattgaaagaattcctataaattattttattaaatgagtttcttccca
aataaatt---atgtcaacacatgcaaatcacccctttcatttagtagactatagtccat
gacctttaacaggagctatcggggctataacaacagttacaggacttgttcaatgattcc
atcaatatgatatctctttatttttattaggaaatattattactatattaactatatatc
aatgatgacgagatatttctcgagaaggaacctttcaaggattacatactatcccagtta
ctttaggtctacgatgaggaataattttatttattatttcagaagtattctttttcattt
cttttttttgagctttttttcatagtagtttatccccaacaattgaattagggatactat
gacctcctattggaattattgcttttaatccttttcaaattcctcttttaaatacagcta
ttttattagcctcaggagtcacagtaacatgagctcatcatagattaatagaaaataacc
atacacaaactacacaaagtttattttttacagttttattaggaatctatttttctatac
ttcaagcttatgaatatattgaagctccttttacaattgcagataatgtatatggttcta
cattttttgtagcaacaggtttccatggacttcatgttttaattggtacatcatttttat
taatttgtctaattcgtcatataaattatcatttttctaaaagacatcattttggatttg
aagcagcagcttgatattgacactttgttgatgtagtatgattatttttatatatttcaa
tttattgatgaggtagttaa-------------------------tta-aattttattta
ttaatttt-ttatattg------------------------------------tt---ta
atttta--tttaataaaaataatttttt-taatttttgttatagta-ttttttaaagaaa
a-aataattttaa--taatagtttattagtattgtaaaagaaaattgaaata--atttga
aaaatttttattttaaaagaaaatttaatttattgtaccttgtgtatcagggtttattaa
ttaattaattattat-attaatttttctcgaattttaaagatttaatt-atatatga-aa
gttactgtagcataattattttaaatatataattagaaatgaaatgttaatcgttttaaa
atatatctagttttttaagaaataaatttaatttagatttataaa-ttaaaaatttta-t
tttttttaatattttta-----ttttataaaattaatattttaagggattagctttaaaa
taaatttttaaatttaaa----------------------ataaaatatttaaataaatg
taagcttaaaaatag-ttatcattaataaatttgttataatttattttaaattt--ttta
ttattta-----ttgttaaattaaattatttattaaaatata-------aattttaat-t
atataaatt--------tattaattatgataaaattagtatatt-aaatttat-------
ttgaattatt-ttaattggaaggt-----ttaaataaggaat------------tcggca
aattataatatattcacctgtttatcaaaaacatgtctttttgaat-ttaatttaaagtc
taacctgcccactgat-----tatattgaagggccgcagtattttgactgtgcgaaggta
gcataatcaatagtcttttaattggaggcttgtatgaatggttgaatgagatatatactg
tc-ttttttaaattt-ttatagaattttattttttaattaaaaagttaaaatataattaa
aggacgagaagaccctatagatctttatt----ttttttag-ttataagttaaaaagaat
atttaaatttataatttaat-aaaaaattttactggggtggtattaaaatttaaataact
tttat-tattta-tttacattaata----tatgaataattgatccaattttattgattaa
aaatttaagttaccttagggataacagcgtaatttttttttagagttcatatcgacaaaa
aagattgcgacctcgatgttggattaagagttatttttaggtgtagaagtttaaagttta
ggtctgttcgacctttgaattcttacatgatctgagttcaaaccggcgtaagccaggttg
gtttctatccttaataaa--attattatattatagtacgaaaggacctaatataaaaaat
atagatttta--aagtta-tgaataatattaatatttaataaaggataatagttaactat
aacatttaatttgcatttaaaaagtattg-aattt-attcaatttatcttataaatatga
agcga-t-ttattgcaattagtttcggcctaatcttaggtg--aaa-tt----------c
acccatattttttaattgaaaccaaaa-agaggtatatcactgttaatgatattaatgaa
taatt---ttattccaat----taagt-aaaaaattagtttca-ta-aaaaccttagtat
gtcaaactaaaaaaattagta-taaatctaatatttttt-aaacttta--tattcaata-
---atgatattagactgcaattctgaaggaataattttt-taattatta-aagttttata
ttttagtgtatgatgcacaaaagtttttgaagcttttggaaatagtttaattctattaga
tataa------atttatatagttt-aaa--t-aaaacattacattt-tcactgtaaaaat
aaaaatt---t-at-tttttataaataatttataaagtatata-attgtatatatgactt
ccaatcataaggactaaataaatttagtataaat-aatttaaatagttt-aaaaaaaata
ttgatttgtggtgtcaatgatatgaga-----tttcattttagatcaatgaattgcctga
taaaaaggattaccttgatagggtaaatcataaagatac-c-t-ctttattcatta--ca
ttagatgactgaaa-gcaagtaatgatctcttaaatcatcttatagtaaattagcaatta
cttctaatgaaaaaagataagctaa-ttaagctattgggttcataccccacttataaagg
ttatactccttttcttttt-aatttaaatagcttatat-ttagagtataacattgaagat
gttagggaaattaataataatttttaaatacaagaaataatttatttt-aaaatattaac
tttgggagttaatgaaaagg--agg-tttcttttttcttgagttttaatagttt-aaaa-
---aaaacattagtcttgtaaactaaaaataaaaaatt---tttttttaaaac-taagaa
tttaagttaa-aaaaactaatagccttcaaagctgaaaatatttgtat-t--aatc--ct
ttaattcttacgattaaatggct-gaag-attaggcgataaattgtaaatttatatataa
g---aatga-ttctttttaatca------caatttaaagcttaattagtaaagtatttca
tttacattgaaaagaaatttgtgcaaatcaatttaaattg-----------attatttta
ttttggtt--agtatttttgttattattttattttacatgtaaatatttgtgggaattta
tttg-atttttaaaaaattaaata---------tttt-tatttattcgcagtaattaata
t--taatt-aaaaaagaaattttgtat--tagtaataatatat-agtattggtaaaattt
gtgccagctaccgcggttatacaaataatacaaataaa-aat-ttttagtattagttaaa
tt----ataaatttaataatataaatataaatttattaggtgaaatttttaaatt-----
---tatttatttattatt-actaaggttaatttaagctataaacttttta-taataaact
aggattagataccctattattgaaaataaatattt--aaatactaaagtagtagtagtta
tattcttaaaatttaaaaaatttggcggtgttttagtctatttagaggaatctgtcctgt
aattgataatccacattgaaccttacttaagtttgttt----aatttgtatatcgccgtc
atcagaatatgttattagat---aataattttcttaatatt-taattaaataaaatgtca
ggtcaaggtgcagtttatatttaagtagagatggattacaat-aa---atttattt-aa-
acggataattt-tttgaa----ataaaaatttgaaggtggatttaatagtaatatgaaat
agattat--ttatatgattttagctctaaaacat--gtacatatcgcccatcgttcttat
ttt-------taaaataa-gat-aagttgtaacat-agtagatgtact--ggaaagtgta
tctagaaaga-
>NC_046946_Aedes_koreicus
-gaaatatgtagatcaagaaaaagctgctaacttttatc-tttaatggtttaattccatt
tatatttc--ttctaatatggcagattagtgcaatgaatttaagcttcatatataaagat
tattatcttttattag-aaactattttggcagattagtgcaataaatttagaatttattt
atataatttaa-tta--attataaatagtaaattaataatta--ataagcttt-tataag
catatgtcttgaaaacataagaaag-aagccataaccttctattaatttatgataacaaa
tttattctcagtatttgacccttcaactactattttaaatttatccttaaattgacttag
aacttttttgggtcttttaattattccttccatattttgactaatacctaatcgattcca
aattatctgaaataatattcttttaacccttcataaagaatttaaaacattattaggacc
aaatggacataatggaagaacactaatatttgtttctttatttgcattaattatattcaa
taattttttaggattattcccatatatttttactagtacaagtcatttaactttaacctt
aactttagcattccctttatgattaagattcatactttatggatgaatttgccatacaca
acatatatttgcccatttagtccctcaagggacccctcctgtactaataccttttatagt
atgtattgaaactattagtaatgttattcgtcctggaactttagctgtacgattaaccgc
aaatataattgcaggacatttactaataacccttttaggaaatactggacctatatcaac
ttcatatatcattttatccttaattttaattactcaaattgctttattagttctagaatc
cgctgttgcaattattcaatcatatgtatttgcagttttaagaactctttattcaagaga
agtaaattaaattcctcaaatagcccctattagatgattaactttatttttagttttttc
aattacattagtaatttttaatattaaaaattacttctgtttttctt---ataatacaaa
taataattcc-caaaatataaatattaaacaa-----tataaa---------------at
aaattgaaaatgataatt------gttttttatagattatttgttatcattaattggaag
tttattattagttatttgtgtaatggttggtgtagcttttttaactttattagagcgtaa
agttttaggttacattcagattcggaaaggtcctaataaagttgggtttatagggttatt
acagccttttagagatgctgtaaagttatttactaaggaacaaacttatcctttattatc
taattatattttttattatttttctcctattttttctttatttttatctttattgatttg
aatatgtataccttatttaattaaattatattcttttaatttaggggttttatttttttt
atgtattactagtttaggggtttatactgttatagttgcaggatggtcttctaattcaaa
ttatgcattattgggagggttgcgagctgtagctcagactatttcgtatgaagtaagttt
agcattaattttattaagttttatttttttaattggaaattataattttttaaattttta
tttatatcaagggtatgtttgatttattgtattttgttttcctttagctttagtgtggtt
tgcttcttgtttagcagaaactaatcgtactccttttgattttgctgaaggggagtcaga
attagtttctgggtttaatgttgaatatagaagaggagggtttgcactaatttttttagc
agagtattctagaattttatttataagaatattatttagtgtaatttttttaggtagtga
tatttacagaattatatttttttttaaattagtaataatttcatttttatttatttgagt
acgaggaactttgcctcggtttcgttatgataaattaatatatttagcttgaaaaagatt
tttacctatatcattaaattatttatttttttttattgggttaaaaatttttattttagc
cttttta--ttttaaa---ttaaaaaaatttctaataatatcttttttattatattaatc
tcaggatccttaatctctatttcttctaattcttgattaggagcatgaatagggttagaa
attaatttactttcatttattcccttaataaatgaaggtaaaaaaaatttaataacctca
gaaagtagattaaaatactttttaacccaagcttttgcttcatcaattctattatttgct
attattataataataatattttttaataataattgaac------aattagtaataacttt
aataatttattaattttatctactttattattaaaaagtggggcagccccttttcatttt
tgatttccaggagtaatagaggggctaagatgaataaatagattaattttaataacctga
caaaaaattgctcctttaatattaatctcctataatttaaattatagttttttttatatt
tca---attatcctttcaataattattggagccctgggaggactaaatcaaacttcttta
cgaaaattaatagcgttttcttcaattaatcatttaggttgaatattaatagctataata
aataatgaattattatgacttacttatttcttattatactcattcttatctatatcaatt
attttaatgtttaataattttaagttatttcattttaatcaaatttttaatttttctata
ataaattcttcaaat---aaattttttttatttttaaatttattatctttaggaggccta
cctccattcttaggatttttacctaaatgattagtgattcaaaatttagttgaattaaac
caattttttttattatttattgcagtttgtttaacactaattactttatattattatcta
cgaatatcttatagaatttatatattaa----attataataaaaattcttgaatattaat
taattcatataataat--acaaatataaatttaattttaacaataaatttt-------at
ttc--tattataggattaactgtaattactttaatttacataatcttataaattattata
ttatttttaataagatgtatcattctcattattactgtcattgtaataatactagccaca
attctatcaaaaaaatctattattgaccgagaaaaatcatctccattcgaatgtggattt
gaccctataaattactctcgccttcctttttcattacggttttttttaattgcaattatt
tttttaatttttgatgtagaaatcgctttaattttacctataattttaattattaaatcc
tctaatattatcaattgatctattaccagtttattttttattcttattttattattagga
ttataccatgaatgaaaccaaggagccttagaatgaaataattaaatgttaaaatttgtt
tttttagtagggtttattttttttctt---ttttttaaaaagaatatttattgaatggtt
caaaatttagtttttttagcaactgggttatttataataaaaatcagttctaattattat
ttttgtgatatttcttattat-tttgggatagatataatttcatatgggcttattttatt
aagtttttgaatttgtggattaatattaatagcgagagaaagcgttgttcgaataaataa
ttatgttaatttatttttatttataattatttttttattgttaatattaatttttacctt
tagttctataagaatatttatgttttatttattttttgaaagtagtttgattccgacatt
atttttaattttggggtggggataccaacctgagcggttacaagctgggatttatttact
attttatacgctattagcttctttgcctttattaattgggattttttttattaaaagtga
tgtttatactataaattttattgtat---taagatataaa---aatttatataattta--
---gattttttatatttatgtataatttttgcttttttagttaaaataccaatattttta
gttcatttatgattaccaaaggctcatgttgaagcacctgtatccggttctataatttta
gcgggagttttattaaagttaggggggtatggtttattacgggttttttttatgttacag
attttaggaataaaatttaattttatttgaattagaattagtttaattggtggagtttta
gttagattaatttgtttatgacaaatagatttaaaggctttgattgcttattcttcggta
gctcacatggggattgtattaagtggtttaataacaataacatattgggggttaaatggg
gcttatactttaataattgctcatgggttatgttcttcaggactattttgtttagctaat
atttcttatgaacgtatagggagtcggagtttattaattaataaggggatattaaatttt
atacctagtttatctttatgatggtttttgttatgttctgggaatatagctgctccccct
actttaaatttgttaggagaaatttctttattaaatagaattgttagttgatcttgatta
actataattagtttagcttttttatctttttttagtgcagcttatactttatatttattt
gcttatagacaacatggaaaggtttattctggggtttattttttttcttcagggtcagtt
cgtgaatttttattattaatattgcattgattacctttaaatttgttaattataaaaagt
aatttttgtatattatgactt------taaa---tatat-----atatgttacttaataa
ttattatatttttatttgggtgtattgtttttatttctagacgaaaacatttattgtgta
ctttattaagattagaatttatagttttaatattgtttttattattatttttgtatttaa
attttataaattatgaaagatattttagaatattttttttaacattttgtgtttgtgaag
gagttttagggctatctattttagtttctataattcgtactcatggtaatgattattttc
aaagtttttctattttgcaatgttaaatgaattatttaattaatta----ttgtaaaaat
agattttatattttaatttctattagattagttttatttattttaagattaaaattttta
ttaaaagatttagtttactttattgaatgagaaattgtttctttacattctatatctatt
gtaatgacttttttatttgattggataagtttaatgtttatatctttcgttctattgatt
tcttctttagtaattttttatagaaaccaatatatagagagagattttaatgttaatcgg
tttattttgttagtattaatatttgttttttcaataataatattaattattagtcctaat
ttaattagtattttgttgggatgagatgggttaggattagtatcttattgtttagttatt
tattttcaaaatattaagtcttataatgctgggatattaactgctttatctaatcgtatt
ggggatgttgctctattattagctattgcttggatattaaattatggaagttgaaattat
attttttatttagacatgataaaaaataattttgaaatagaggttattggagggttggtt
gtattagccgctataactaaaagagctcagattcctttttcttcttgattgcctgcggct
atggctgctcctactcctgtttctgcattagttcattcttctactttagtaactgcaggg
gtttacttattaattcgatttaatattctcttagagaatacttttttagggcaattttta
ttgttagtttctggtttaactatatttatggcaggattgggggcaaactttgagtttgat
ttaaagaaaattattgcattatcgacgttaagtcaattagggttaatgataagaatttta
tcaatagggttttttaaattagcatttttccatcttttaacccatgccttatttaaggct
ttattatttatatgtgctggggttattattcataatacaaaaaatgctcaagatatccga
tttataggaggattaagaataagaatgcctttgacatgtagatgttttaatattgctaat
ctagctttatgtgggataccttttttagctggattttattcaaaggatttaatcttagaa
acagttatattgtcttatgttaattttttttctttttttcttttttttttttctactggg
ttaacagtttgttattcttttcgactagtgtattattcaataactggagatttta-----
-------atagaacttctttaaatatattaaatgataatggttgagttatatcttttaga
atttttttattaataattatagcaattattggaggtagtatattaaattgattaatattt
tttaatcctgaaatgatttgtttacctttttatataaaatttttaactttatttgtgtgt
attttggggggagtaataggtta---------tttattaagaagagtaaaattatttttt
tttaataagtctttaagattttataaatttagttttttttcaggaagaatatgatttata
ccaataatttcgactattggagttattaaatttccattaattttaggaatatattcttat
aaaaattttgatcagggttgaagtgaatattttggaggacaaatattatataaacagtta
aaaaattattcattatatgtacaagaatttcaaaataataatttaaaaatttatttatta
agttatatattatgagtaattattttagtagtaataatattattttttaaataa---ata
atattcattatattaagatcttttattac---tagatttattttcatgcaaataaaacac
ccattagcaataggacttatacttcttattcaaacattactaacttctttacttacagga
atatatgtaaaaacattttgattttcttatgtattatttttaatttttataggaggaata
ctagtattatttatttatgtaacttccctttcttcaaatgaaatattttcaatatcttt-
taaattattatttataact---------attattataataataatttttataaacttttc
tttttttatagacaaatctttaattgaaactttcattaataataatga---aataaatac
attttttataaactctttaatgcctgaaaattccatagaactaaataaaatatataattt
tccaacaaatttgattactttactattaattaattatttgtttttaactttattagtaac
agtaaaaattacaaaaaaaaattatggg-ccattacgcccaataaatt--aaatgtctaa
atctcttcgaaaaagtcatcctttattaaaaattgctaataatgcattagttgatttacc
cgcaccttctaatatttccgcttgatgaaatttcggatcactactagggttatgtttaat
catccaaattttaactggtctatttttagccatacattatacagcagatattgaaacagc
ctttaatagtgttaatcacatttatcgtgatgtaaataatgggtggttccttcgaatttg
ccatgccaatggtgcttcttttttttttgcttgtttatttattcatgtaggacgaggggt
atactataactcttatttatttgtccctacatgaataattggagtaattattttatttat
agtaatagctactggatttttaggttatgtacttccatgaggacaaatatctttttgagg
agcaacagtaattactaatttattatcagcagtcccttatttaggaacagatttagtcca
atgaatttgaggaggatttgcagttgataatgcaactttaacacgattttttacattcca
ttttattttaccttttattgttttagctttaacaataattcatctattattcttacatca
aactggatcaaataatcctttaggattaaatagaaatgtagataaaattccattccaccc
ttattttatttataaggatgttgtaggatttgttatttttatttgaattttaattggatt
tatctgg--aaatttaat-------tatttattaatagacccagaaaatttcattcctgc
aaatcctttagtaaccccagttcacattcaaccagaatggtatttcttatttgcttatgc
aattttacgatcaattcctaataaattagggggagtaattgcattagttttatcaattgc
aattttaataattcttccttttactcatattagtaaattccgaggactacaattctaccc
attaaatcaaattttattttgaaatatagtaattattgcatctttattaacatgaattgg
agctcgaccagtagaagatccttatgttttaacagggcaaattctaacagttttatactt
ttcttattttttaattaaccctttaataacaaaatattgagataaattattaaat---ta
atcgcgacaatggctattctcaacaaatcataaagatattggaactttatattttatttt
cggagtttgatccggaatagtagggacatctttaagaatcttaattcgaactgaattaag
acaccctggaatatttattggaaatgatcaagtttataatgttattgtaacagcccatgc
ttttattataattttttttatagtaatacctattataattggaggattcggaaattgatt
agttcctctaatattaggagccccagatatagccttcccccgaataaataatataagttt
ttgaatactacctccctcattaactctactactttcaagaagtatagtagaaaatgggtc
tgggacaggatgaactgtttatccccctctttcttcaggaactgctcatgcaggagcctc
agtagatttaacaattttttctcttcatttagctggaatttcctctattttaggagcagt
aaattttattacaactgttattaatatacgatctgctggaattactttagatcgattacc
cttatttgtatgatcagttgtaattacagctgtattacttcttttatctttacctgttct
agccggagcaattactatattattaacagaccgaaatttaaatacttctttctttgaccc
tattggaggaggagaccccattctatatcaacacttattttgattcttcggacacccaga
agtttatattttaattttaccaggatttggtataatttcccatattattactcaagaaag
aggaaaaaaggaaacatttggaacactaggtataatttatgctatattaacaattggatt
actaggatttattgtatgagcccatcatatatttacagttggaatagacgtagatactcg
agcttactttacttctgctactataattattgctgttcctacaggaattaaaatttttag
atgattagcaactcttcacggaacacaattaacttacagcccagccttactttgatcatt
aggatttgtctttttatttacagttggaggattaacaggagtagttttagctaattcatc
aattgatattgttttacatgatacttattacgtcgttgctcatttccattatgttttatc
cataggagctgtatttgctattatagctggatttattcattgattccctttattaacagg
attagtaataaacccttcctgattaaaggctcaatttgtaataatatttattggagttaa
tttaacatttttccctcaacactttttagggttagcaggaatacctcgacgatactctga
tttccctgatagttatttaacttgaaatattatttcttctttaggaagaactatttcttt
atttgctattattttctttatatttattatttgagaaagtataatttcccaacgaacacc
ttcattcccaatacaactatcttcatcaattgaatgatatcatactttaccccctgctga
acatacttattcagaattgccactactttcttctaatt-----atggcaacatgagcaaa
cctaggccttcaagacagttcttcccccttaatagaacaattaaatttcttccatgatca
tactcttttaattttaattataattacagtattaattgcttatattatatttatactatt
ttttaataaattcacaaaccgatatttattacatggacaaacaattgaaattatttgaac
tattcttcctgcagtaattttaatatttattgctttcccctctttacgtttattatacct
aatagatgaaattaattcccctttaattactttaaaagctattggacatcaatgatactg
aagctatgaatattctaattttttaaatttagaatttgactcttacataattcctacaaa
tgaattagatatcaatggattccgattattagacgtagataaccgcattatcttacccat
aaataatcaaattcgaattttagtaacagccactgatgttatccattcttgaactatccc
ttctttaggtgtaaaaattgatgcaactccaggccgtttaaatcaaactaactttttaat
taatcaacctggattattttttggacaatgttcagaaatttgtggagctaatcatagctt
tatacctattgtaattgaaagaattcctataaattattttattaaatgagtttcttccca
aataaatt---atgtcaacacatgcaaatcacccctttcatttagtagactatagtccat
gacctttaacaggagctatcggggctataacaacagttacaggacttgttcaatgattcc
atcaatatgatatctctttatttttattaggaaatattattactatattaactatatatc
aatgatgacgagatatttctcgagaaggaacctttcaaggattacatactatcccagtta
ctttaggtctacgatgaggaataattttatttattatttcagaagtattctttttcattt
cttttttttgagctttttttcatagtagtttatccccaacaattgaattagggatactat
gacctcctattggaattattgcttttaatccttttcaaattcctcttttaaatacagcta
ttttattagcctcaggagtcacagtaacatgagctcatcatagattaatagaaaataacc
atacacaaactacacaaagtttattttttacagttttattaggaatctatttttctatac
ttcaagcttatgaatatattgaagctccttttacaattgcagataatgtatatggttcta
cattttttgtagcaacaggtttccatggacttcatgttttaattggtacatcatttttat
taatttgtctaattcgtcatataaattatcatttttctaaaagacatcattttggatttg
aagcagcagcttgatattgacactttgttgatgtagtatgattatttttatatatttcaa
tttattgatgaggtagttaa-------------------------tta-aattttattta
ttaatttt-ttatattg------------------------------------tt---ta
atttta--tttaataaaaataatttttt-taatttttgttatagta-ttttttaaagaaa
a-aataattttaa--taatagtttattagtattgtaaaagaaaattgaaata--atttga
aaaatttttattttaaaagaaaatttaatttattgtaccttgtgtatcagggtttattaa
ttaattaattattat-attaatttttctcgaattttaaagatttaatt-atatatga-aa
gttactgtagcataattattttaaatatataattagaaatgaaatgttaatcgttttaaa
atatatctagttttttaagaaataaatttaatttagatttataaa-ttaaaaatttta-t
tttttttaatattttta-----ttttataaaattaatattttaagggattagctttaaaa
taaatttttaaatttaaa----------------------ataaaatatttaaataaatg
taagcttaaaaatag-ttatcattaataaatttgttataatttattttaaattt--ttta
ttattta-----ttgttaaattaaattatttattaaaatata-------aattttaat-t
atataaatt--------tattaattatgataaaattagtatatt-aaatttat-------
ttgaattatt-ttaattggaaggt-----ttaaataaggaat------------tcggca
aattataatatattcacctgtttatcaaaaacatgtctttttgaat-ttaatttaaagtc
taacctgcccactgat-----tatattgaagggccgcagtattttgactgtgcgaaggta
gcataatcaatagtcttttaattggaggcttgtatgaatggttgaatgagatatatactg
tc-ttttttaaattt-ttatagaattttattttttaattaaaaagttaaaatataattaa
aggacgagaagaccctatagatctttatt----ttttttag-ttataagttaaaaagaat
atttaaatttataatttaat-aaaaaattttactggggtggtattaaaatttaaataact
tttat-tattta-tttacattaata----tatgaataattgatccaattttattgattaa
aaatttaagttaccttagggataacagcgtaatttttttttagagttcatatcgacaaaa
aagattgcgacctcgatgttggattaagagttatttttaggtgtagaagtttaaagttta
ggtctgttcgacctttgaattcttacatgatctgagttcaaaccggcgtaagccaggttg
gtttctatccttaataaa--attattatattatagtacgaaaggacctaatataaaaaat
atagatttta--aagtta-tgaataatattaatatttaataaaggataatagttaactat
aacatttaatttgcatttaaaaagtattg-aattt-attcaatttatcttataaatatga
agcga-t-ttattgcaattagtttcggcctaatcttaggtg--aaa-tt----------c
acccatattttttaattgaaaccaaaa-agaggtatatcactgttaatgatattaatgaa
taatt---ttattccaat----taagt-aaaaaattagtttca-ta-aaaaccttagtat
gtcaaactaaaaaaattagta-taaatctaatatttttt-aaacttta--tattcaata-
---atgatattagactgcaattctgaaggaataattttt-taattatta-aagttttata
ttttagtgtatgatgcacaaaagtttttgaagcttttggaaatagtttaattctattaga
tataa------atttatatagttt-aaa--t-aaaacattacattt-tcactgtaaaaat
aaaaatt---t-at-tttttataaataatttataaagtatata-attgtatatatgactt
ccaatcataaggactaaataaatttagtataaat-aatttaaatagttt-aaaaaaaata
ttgatttgtggtgtcaatgatatgaga-----tttcattttagatcaatgaattgcctga
taaaaaggattaccttgatagggtaaatcataaagatac-c-t-ctttattcatta--ca
ttagatgactgaaa-gcaagtaatgatctcttaaatcatcttatagtaaattagcaatta
cttctaatgaaaaaagataagctaa-ttaagctattgggttcataccccacttataaagg
ttatactccttttcttttt--atttaaatagcttatat-ttagagtataacattgaagat
gttagggaaattaataataatttttaaatacaagaaataatttatttt-aaaatattaac
tttgggagttaatgaaaagg--agg-tttcttttttcttgagttttaatagttt-aaaa-
---aaaacattagtcttgtaaactaaaaataaaaaatt---tttttttaaaac-taagaa
tttaagttaa-aaaaactaatagccttcaaagctgaaaatatttgtat-t--aatc--ct
ttaattcttacgattaaatggct-gaag-attaggcgataaattgtaaatttatatataa
g---aatga-ttctttttaatca------caatttaaagcttaattagtaaagtatttca
tttacattgaaaagaaatttgtgcaaatcaatttaaattg-----------attatttta
ttttggtt--agtatttttgttattattttattttacatgtaaatatttgtgggaattta
tttg-atttttaaaaaattaaata---------tttt-tatttattcgcagtaattaata
t--taatt-aaaaaagaaattttgtat--tagtaataatatat-agtattggtaaaattt
gtgccagctaccgcggttatacaaataatacaaataaa-aat-ttttagtattagttaaa
tt----ataaatttaataatataaatataaatttattaggtgaaatttttaaatt-----
---tatttatttattatt-actaaggttaatttaagctataaacttttta-taataaact
aggattagataccctattattgaaaataaatattt--aaatactaaagtagtagtagtta
tattcttaaaatttaaaaaatttggcggtgttttagtctatttagaggaatctgtcctgt
aattgataatccacattgaaccttacttaagtttgttt----aatttgtatatcgccgtc
atcagaatatgttattagat---aataattttcttaatatt-taattaaataaaatgtca
ggtcaaggtgcagtttatatttaagtagagatggattacaat-aa---atttattt-aa-
acggataattt-tttgaa----ataaaaatttgaaggtggatttaatagtaatatgaaat
agattat--ttatatgattttagctctaaaacat--gtacatatcgcccatcgttcttat
ttt-------taaaataa-gat-aagttgtaacat-agtagatgtact--ggaaagtgta
tctagaaaga-
>Aedes_kor_mitoscaf
-gaaatatgtagatcaagaaaaagctgctaacttttatc-tttaatggtttaattccatt
tatatttc--ttctaatatggcagattagtgcaatgaatttaagcttcatatataaagat
tattatcttttattag-aaactattttggcagattagtgcaataaatttagaatttattt
atataatttaa-tta--attataaatagta-------aatta--ataagcttt-tataag
catatgtcttgaaaacataagaaag-aagccataaccttctattaatttatgataacaaa
tttattctcagtatttgacccttcaactactattttaaatttatccttaaattgacttag
aacttttttgggtcttttaattattccttccatattttgactaatacctaatcgattcca
aattatctgaaataatattcttttaacccttcataaagaatttaaaacattattaggacc
aaatggacataatggaagaacactaatatttgtttctttatttacattaattatattcaa
taattttttaggattattcccatatatttttactagtacaagtcatttaactttaacctt
aactttagcattccctttatgattaagatttatactttatggatgaatttgccatacaca
acatatatttgcccatttagtccctcaaggaacccctcctgtactaataccttttatagt
atgtattgaaactattagtaatgttattcgtcctggaactttagctgtacgattaaccgc
aaatataattgcagggcatttactaataacccttttaggaaatactggacctatatcaac
ttcatatatcattttatccttaattttaattactcaaattgctttattagttctagaatc
cgctgttgcaattattcaatcatatgtatttgcagttttaagaactctttattcaagaga
agtaaattaaattcctcaaatagcccctattagatgattaactttattcttagttttttc
aattacattagtaatttttaatattaaaaattacttctgtttttctt---ataatacaaa
taataattcc-caaaatataaatattaaacaa-----tataaa---------------at
aaattgaaaatgataa---------------atagattatttgttatcattaattggaag
tttattattagttatttgtgtaatggttggtgtagcttttttaactttattagagcgtaa
agttttaggttacattcagattcggaaaggtcctaataaagttgggtttatagggttatt
acagccttttagagatgctgtaaagttatttactaaggaacaaacttatcctttattatc
taattatattttttattatttttctcctattttttctttatttttatctttattgatttg
aatatgtatcccttatttaattaaattatattcttttaatttaggggttttatttttttt
atgtattactagtttaggggtttataccgttatagttgcagggtggtcttctaattcaaa
ttatgcattattgggagggttgcgagctgtagctcagactatttcgtatgaagtaagttt
agcattaattttattaagttttatttttttaattggaaattataattttttaaattttta
tttatatcaagggtatgtttgatttattgtattttgttttcctttagctttagtgtggtt
tgcttcttgtttagcagaaactaatcgtactccttttgattttgctgaaggggagtcaga
attagtttctgggtttaatgttgaatatagaagaggagggtttgcactaatttttttagc
agagtattctagaattttatttataagaatattatttagtgtaatttttttaggtagtga
tatttacagaattatatttttttttaaattagtaataatttcatttttatttatttgagt
acgaggaactttgcctcggtttcgttatgataaattaatatatttagcttgaaaaagatt
tttacctatatcattaaattatttatttttttttattgggttaaaaatttttattttagc
cttttta--ttttaaa---ttaaaaaaatttctaataatatcttttttattatattaatc
tcaggatccttaatctctatttcttctaattcttgattaggagcatgaatagggttagaa
attaatttactttcatttattcccttaataaatgaaggtaaaaaaaatttaataacctca
gaaagtagattaaaatactttttaacccaagcttttgcctcatcaattctattatttgct
attattataataataatattttttaataataattgaac------aattagtaataacttt
aataatttattaattttatctaccttattattaaaaagaggagcagccccttttcatttt
tgatttccaggagtaatagagggactaagatgaataaatggattaactttaataacctga
caaaaaattgcccctttaatattaatctcctataatttaaattatagttttttttatatt
tca---attatcctttcaataattattggagccctgggaggactaaatcaaacttcttta
cgaaaattaatagcgttttcttcaattaatcatttaggttgaatattaatagctataata
aataatgaattattatgacttacttatttcttattatactcattcttatctatatcaatt
attttaatgtttaataattttaagttatttcattttaatcaaatttttaatttttctata
ataaattcttcaaat---aaattttttttatttttaaatttattatctttagggggccta
cctccatttttaggatttttacctaaatgattagtgattcaaaatttagttgaattaaac
caattttttttattatttattgcagtttgtttaacactaattactttatattattatcta
cgaatatcttatagaatttatatattaa----attataataaaaattcttgaatattaat
taattcatataataat--acaaatataaatttaattttaacaataaatttt-------at
ttc--tattataggattaactgtaattactttaatttacataatcttataaattattata
ttatttttaataagatgtatcattctcattattactgtcattgtaataatactagccaca
attctatcaaaaaaatctatcattgaccgagaaaaatcatctccatttgaatgtggattt
gaccctataaattactctcgccttcctttttcattacggttttttttaattgcaattatt
tttttaatttttgatgtagaaatcgctttaattttacctataattttaattattaaatcc
tctaatattatcaattgatctattaccagtttattttttattcttattttattattagga
ttataccatgaatgaaaccaaggagccttagaatgaaataat------ttaaaatttgtt
tttttagtagggtttattttttttctt---ttttttaaaaagaatatttattgaatggtt
caaaatttagtttttttagcaactgggttatttataataaaaatcagttctaactattat
ttttgtgatatttcttattat-tttgggatagatataatttcatatgggcttattttatt
aagtttttgaatttgtggattaatattaatagcgagagaaagcgttgttcgaataaataa
ttatgttaatttatttttatttataattatttttttattgttaatattaatttttacctt
tagttctataagaatatttatgttttatttattttttgaaagtagtttgattccgacatt
atttttaattttggggtgggggtaccaacctgagcggttacaagctgggatttatttact
attttatactctattagcttctttgcctttattaattgggattttttttattaaaagtga
tgtttatactataaattttattgtat---taagatataaa---aatttatataattta--
---gattttttatatttatgtataatttttgcttttttagttaaaataccaatattttta
gttcatttatgattaccaaaggctcatgttgaagcaccggtatccggttctataatttta
gcgggagttttattaaagttaggggggtatggtttattacgggttttttttatgttacag
attttaggaataaaatttaattttatttgaattagaattagtttaattggtggagtttta
gttagattaatttgtttatgacaaatagatttaaaggctttgattgcttattcttcggta
gctcacatggggattgtattaagtggtttaataacaataacatattgggggttaaatggg
gcttatactttaataattgctcatgggctatgttcttcaggactattttgtttagctaat
atttcttatgaacgtataggaagtcggagtttattaattaataaggggatattaaatttt
atacctagtttatctttatgatgatttttgttatgttctgggaatatagctgctccccct
actttaaatttgttaggagaaatttctttattaaatagaattgttagttgatcttgatta
actataattagtttagcttttttatctttttttagtgcagcttatactttatatttattt
gcttatagacaacatggaaaggtttattctggggtttattttttttcttcagggtcagtt
cgtgaatttttattattaatattgcattgattacctttaaatttgttaattataaaaagt
aatttttgtatattatgactt------gtaaatttatat-----atatgttacttaataa
ttattatatttttatttgggtgtattgtttttatttctagacgaaaacatttattgtgta
ctttattaagattagagtttatagttttaatattgtttttattattatttttgtatttaa
attttataaattatgaaagatattttagaatattttttttaacattttgtgtttgtgaag
gagttttagggctatctattttagtttctataattcgtactcatggtaatgattattttc
aaagtttttctattttgcaatgt---atgaattatttaattaatta----ttgtaaaaat
agattttatattttaatttctattagattagttttatttattttaagattaaaattttta
ttaaaagatttagtttactttattgaatgagaaattgtttctttacattctatatctatt
gtaatgacttttttatttgattggataagtttaatgtttatatctttcgttctattgatt
tcttctttagtaattttttatagaaaccaatatatagagagagattttaatgttaatcgg
tttattttgttagtattaatatttgttttttcaataataatattaattattagtcctaat
ttaattagtattttgttgggatgagatgggttaggattagtatcttattgtttagttatt
tattttcaaaatattaagtcttataatgctgggatattaactgctttatctaatcgtatt
ggggatgttgctttattattagctattgcttggatattaaattatggaagttgaaattat
attttttatttagacatgataaaaaataattttgaaatagaggttattggagggttggtt
gtattagctgctataactaaaagagctcagattcctttttcttcttgattgcctgcggct
atggctgctcctacccctgtttctgcattagttcattcttctactttagtaactgcaggg
gtttacttattaattcgatttaatattctcttagagaatacttttttagggcaattttta
ttgttagtttctggtttaactatatttatggcaggattgggagcaaattttgagtttgat
ttaaaaaaaattattgcattatcgacgttaagtcaattagggttaatgataagaatttta
tcaatagggttttttaaattagcatttttccatcttttaacccatgctttatttaaggct
ttattatttatatgtgctggggttattattcataatacaaaaaatgctcaagatattcga
tttataggaggattaagaataagaatgcctttgacatgtagatgttttaatattgctaat
ctagctttatgtggtataccttttttagctggattttattcaaaggatttaatcttagaa
acagttatattgtcttatgttaattttttttctttttttcttttttttttttctactggg
ttaacagtttgttattcttttcgattagtgtattattcaataactggagatttta-----
-------atagaacttctttaaatatattaaatgataatggttgagttatatcttttaga
atttttttattaataattatagcaattattggaggtagaatattaaattgattaatattt
tttaatcctgaaatgatttgtttacctttttatataaaatttttaactttatttgtgtgt
attttggggggagtaataggtta---------tttattaagaagagtaaaattatttttt
tttaataagtctttaagattttataaatttagttttttttcaggaagaatatgatttata
ccaataatttcgactattggagttattaaatttccattaattttaggaatatattcttat
aaaaattttgatcagggctgaagtgaatattttggaggacaaatattatataaacagtta
aaaaattattcattatatgtacaagaatttcaaaataataatttaaaaatttatttatta
agttatatattatgagtaattattttagtagtaataatgttattttttaaaatc---ata
atattcattatattaagatcttttattac---tagatttattttcatacaaataaaacac
ccattagcaataggacttatacttcttattcaaacattactaacttctttacttacagga
atatatgtaaaaacattttgattttcttatgtattatttttaatttttataggaggaata
ctagtattatttatttatgtaacttccctttcttcaaatgaaatattttcaatatcttt-
taaattattatttataact---------attattataataataatttttataaacttttc
tttttttatagacaaatctttaattgaaactttcattaataataatga---aataaatac
attttttataaactctttaatgcctgaaaattccatagaactaaataaaatatataattt
tccaacaaatttgattactttactattaattaattatttgtttttaactttattagtaac
agtaaaaattacaaaaaaaaattatggg-ccattacgcccaataaat-----atgtctaa
atctcttcgaaaaagccatcctttattaaaaattgctaataatgcgttagttgatttacc
cgcaccttctaatatttccgcttgatgaaatttcggatcactactagggttatgtttaat
catccaaattttaactgggctatttttagccatacattatacagcagatattgaaacagc
ctttaatagtgttaatcacatttatcgtgatgtaaataatgggtgattccttcgaatttg
ccatgccaatggtgcttcttttttttttgcttgtttatttattcatgtaggacgaggggt
atactataactcttatttatttgtccctacatgaataattggagtaattattttatttat
agtaatagctactggatttttaggttatgtacttccatgaggacaaatatctttttgagg
agcaacagtaattactaatttattatcagcagtcccttatttaggaacagatttagtcca
atgaatttgaggaggatttgcagttgataatgcaactttaacacgattttttacattcca
ttttattttaccttttattgttttagctttaacaataattcatctattattcttacatca
aactggatcaaataaccctttaggattaaatagaaatgtagataaaattccattccaccc
ttattttatttataaggatgttgtaggatttgttatttttatttgaattttaattggatt
tatctgg--aaatttaat-------tatttattaatagacccagaaaatttcattcctgc
aaatcctttagtaaccccagttcacattcaaccagaatggtatttcttatttgcttatgc
aattttacgatcaattcctaataaattagggggagtaattgcattagttttatcaattgc
aattttaataattcttccttttactcatattagtaaattccgagggctacaattctaccc
attaaatcaaattttattttgaaatatagtaattattgcgtctttattaacatgaattgg
agctcgaccagtagaagatccttatattttaacagggcaaattctaacagttttatactt
ttcttattttttaattaaccctttaataacaaaatattgagataaattattaa-------
-----------------------------------atattggaactttatattttatttt
cggagtttgatccggaatagtagggacatctttaagaatcttaattcgaactgaattaag
acaccctggaatatttattggaaatgatcaagtttataatgttattgtaacagcccatgc
ttttattataattttttttatagtaatacctattataattggaggattcggaaattgatt
agttcctctaatattaggagccccagatatagccttcccccgaataaataatataagttt
ttgaatactacctccctcattaactctactactttcaagaagtatagtagaaaatggatc
tgggacaggatgaactgtttatcctcctctttcttcaggaactgctcatgcaggagcctc
agtagatttaacaattttttctcttcatttagctggaatttcctctattttaggagcagt
aaattttattacaactgttattaatatacgatctgctggaattactttagatcgattacc
cttatttgtatgatcagttgtaattacagctgtattacttcttttatctttacctgttct
agccggagcaattactatattattaacagaccgaaatttaaatacttctttctttgaccc
tattggaggaggagaccccattctatatcaacacttattttgattcttcggacacccaga
agtttatattttaattttaccaggatttggtataatttcccatattattactcaagaaag
aggaaaaaaggaaacatttggaacactaggtataatttatgctatattaacaattggatt
actaggatttattgtatgagcccatcatatatttacagttggaatagacgtagatactcg
agcttactttacttctgctactataattattgctgttcctacaggaattaaaatttttag
atgattagcaactcttcacggaacacaattaacttacagcccagccttactttgatcatt
aggatttgtctttttatttacagttggaggattaacaggagtagttttagctaattcatc
aattgatattgttttacatgatacttattacgtcgttgctcatttccattatgttttatc
cataggagctgtatttgctattatagctggatttattcattgattccctttattaacagg
attagtaataaacccttcctgattaaaagctcaatttgtaataatatttattggagttaa
tttaacatttttccctcaacacttcttaggattagcaggaatacctcgacgatactctga
tttccctgatagttatttaacttgaaatattatttcttctttaggaagaactatttcttt
atttgctattattttctttatatttattatttgagaaagtataatttcccaacgaacacc
ttcattcccaatacaactatcttcatcaattgaatgatatcatactttaccccctgctga
acatacttattcagaattaccactactttcttctaatttctaaatggcaacatgagcaaa
cctaggccttcaagacagttcttcccccttaatagaacaattaaatttcttccatgatca
tactcttttaattttaattataattacagtattaattgcttatattatatttatactatt
ttttaataaattcacaaaccgatatttattacacggacaaacaattgaaattatttgaac
tattcttcctgcagtaattttaatatttattgctttcccctctttacgtttattatacct
aatagatgaaattaattcccctttaattactttaaaagctattggacatcaatgatactg
aagttatgaatattctaattttttaaatttagaatttgactcttacataattcctacaaa
tgaattagatatcaatggattccgattattagacgtagataaccgcattatcttacccat
aaataatcaaattcgaattttagtaacagccactgatgttatccattcttgaactatccc
ttctttaggtgtaaaaattgatgcaactccaggccgtttaaatcaaactaactttttaat
taatcaacctggattattttttggacaatgttcagaaatttgtggagctaatcatagctt
tatacctattgtaattgaaagaattcctataaattattttattaaatgagtttcttccca
aataaatt---atgtcaacacatgcaaatcacccttttcatttagtagactatagcccat
gacctttaacaggagctatcggagctataacaacagttacaggacttgttcaatgattcc
atcaatacgatatctctttatttttattaggaaatattattactatattaactatatatc
aatgatgacgagatatttctcgagaaggaacctttcaaggattacatactatcccagtta
ctttaggtctacgatgaggaataattttatttattatttcagaagtattctttttcattt
cttttttttgagctttttttcatagtagtttatccccaacaattgaattagggatactat
gacctcctattggaattattgcttttaatccttttcaaattcctcttttaaatacagcta
ttttattagcctcaggggtcacagtaacatgagctcatcatagattaatagaaaataacc
atacacaaactacacaaagtttattttttacagttttattaggaatctatttttctatac
ttcaagcttatgaatatattgaagctccttttacaattgcagataatgtatatggttcta
cattttttgtagcaacaggtttccatggacttcatgttttaattggtacatcatttttat
taatttgtctaattcgtcatataaattatcatttttctaaaagacatcattttggatttg
aagcagcagcttgatattgacactttgttgatgtagtatgattatttttatatatttcaa
tttattgatgaggtagtta-----------------------------------------
--aatttt-ttatattg------------------------------------tt---ta
atttta--tttaataaaaataatttttt-taatttttgttatagta-ttttttaaagaaa
a-aataattttaa--taatagtttattagtattgtaaaagaaaattgaaata--atttga
aaaatttttattttaaaagaaaatttaatttattgtaccttgtgtatcagggtttattaa
ttaattaattattat-attaatttttctcgaattttaaagatttaatt-atatatga-aa
gttactgtagcataattattttaaatatataattagaaatgaaatgttaatcgttttaaa
atatatctagttttttaagaaataaatttaatttagatttataaa-ttaaaaattttatt
tttttttaatattttta-----ttttataaaattaatattttaagggattagctttaaaa
taaatttttaaatttaaa----------------------ataaaatatttaaataaatg
taagcttaaaaatag-ttatcattaataaatttgttataatttattttaaattt--ttta
ttattta-----ttgttaaattaaattatttattaaaatata-------aattttaat-t
atataaatt--------tattaattatgataaaattagtatatt-aaatttat-------
ttgaattatt-ttaattggaaggt-----ttaaataaggaat------------tcggca
aattataatatattcacctgtttatcaaaaacatgtctttttgaat-ttaatttaaagtc
taacctgcccactgat-----tatattgaagggccgcagtattttgactgtgcgaaggta
gcataatcaatagtcttttaattggaggcttgtatgaatggttgaatgagatatatactg
tc-ttttttaaattt-ttatagaattttattttttaattaaaaagttaaaatataattaa
aggacgagaagaccctatagatctttatt----ttttttag-ttataagttaaaaagaat
atttaaatttataatttaat-aaaaaattttactggggtggtattaaaatttaaataact
tttat-tattta-tttacattaata----tatgaataattgatccaattttattgattaa
aaatttaagttaccttagggataacagcgtaatttttttttagagttcatatcgacaaaa
aagattgcgacctcgatgttggattaagagttatttttaggtgtagaagtttaaagttta
ggtctgttcgacctttgaattcttacatgatctgagttcaaaccggcgtaagccaggttg
gtttctatccttaataaa--attattatattatagtacgaaaggacctaatataaaaaat
atagatttta--aagtta-tgaataatattaatatttaataaaggataatagttaactat
aacatttaatttgcatttaaaaagtattg-aattt-attcaatttatctta-aaatatga
agcga-t-ttattgcaattagtttcgacctaatcttaggtg--aaa-tt----------c
acccatattttttaattgaaaccaaaa-agaggtatatcactgttaatgatattaatgaa
taatt---ttattccaat----taag--aaaaaattagtttca-ta-aaaaccttagtat
gtcaaactaaaaaaattagta-taagtctaatatttttt-aaacttta--tattcaata-
---atgatattagactgcaattctgaaggaataattttt-taattatta-aagttttata
ttttagtgtatgatgcacaaaagtttttgaagcttttggaaatagtttaattctattaga
tataa------atttatatagttt-aaa--t-aaaacattacattt-tcactgtaaaaat
aaaaatt---t-at-tttttataaataatttataaagtatata-attgtatatatgactt
ccaatcataaggactaaataaatttagtataaat-aatttaaatagttt-aaaaaaaata
ttgatttgtggtgtcaatgatatgaga-----tttcattttagatcaatgaattgcctga
taaaaaggattaccttgatagggtaaatcataaagatac-c-t-ctttattcatta--ca
ttagatgactgaaa-gcaagtaatgatctcttaaatcatcttatagtaaattagcaatta
cttctaatgaaaaaagataagctaa-ttaagctattgggttcataccccacttataaagg
ttatactccttttcttttt-aatttaaatagcttatat-ttagagtataacattgaagat
gttagggaaattaataataatttttaaatacaagaaatagtttatttt-aaaatattaac
tttgggagttaatgaaaagg--agg-tttcttttttcttgagttttaatagttt-aaaa-
---aaaacattagtcttgtaaactaaaaataaaaaaat---tttttttaaaac-taagaa
tttaagttaa-aaaaactaatagccttcaaagctgaaaatatttgtat-t--aatc--ct
ttaattctta-gattaaatggct-gaag-attaggcgataaattgtaaatttatatataa
g---aataa-ttctttttaatca------caatttaaagcttaattagtaaagtatttca
tttacattgaaaagaaatttgtgcaaatcaatttaaattga--------aaattatttta
ttttggtt--agtatttttgttattattttattttacatgtaaatatttgtgggaattta
tttg-atttttaaaaaattaaata---------tttt-tatttattcgcagtaattaata
t--taatt-aaaaaagaaattttgtat--tagtaataatatat-agtattggtaaaattt
gtgccagctaccgcggttatacaaataatacaaataaa-aat-ttttagtattagttaaa
tt----ataaatttaataatataaatataaatttattaggtgaaatttttaaatt-----
---tatttatttattatt-actaaggttaatttaagctataaacttttta-taataaact
aggattagataccctattattgaaaataaatattt--aaatactaaagtagtagtagtta
tattcttaaaatttaaaaaatttggcggtgttttagtctatttagaggaatctgtcctgt
aattgataatccacattgaaccttacttaagtttgttt----aatttgtatatcgccgtc
atcagaatatgttattagat---aataattttcttaatatt-taattaaataaaatgtca
ggtcaaggtgcagtttatatttaagtagagatggattacaat-aa---atttattt-aa-
acggataattt-tttgaa----ataaaaatttgaaggtggatttaatagtaatatgaaat
agattat--ttatatgattttagctctaaaacat--gtacatatcgcccatcgttcttat
ttt-------taaaataa-gat-aagttgtaacat-agtagatgtact--ggaaagtgta
tctagaaagac
>KM676219_1_Aedes_notoscriptus_isolate_MC10
-gaaatatgatgatcaagaaaaagctgctaacttttatc-tttaatggtttaattccatt
tatatttc--ttctaatatggcagattagtgcaatgaatttaagcttcatatataaagat
tattatcttttattag-aaactattttggcagattagtgcaataaatttagaatttattt
atataatttaa-tta--attataaatagta-------aatta--ataagcttt-tat-ag
tatatgtcttgaaaacataagaaag-aag-taaaatcttctattaatttatgataacaaa
tttattttctgtatttgacccttcaactacaattttaaatttatctttaaattgattaag
aacttttttaggattattaatcattccatcaacatattgattaataccaaatcgatttca
aattatttgaaataatattttattaactcttcataaagaatttaaaactcttttaggccc
aaatggacataatggaagtacattaatatttgtctctttattttcattaattatatttaa
taattttttaggattattcccttatatttttactagtacaagtcatctaacattaacttt
aactttagcttttcctttatgattaagttttatactttatggatgaatctgtcatactca
acatatatttgcccatttagttcctcagggaactcctcctgtattaataccttttatagt
gtgtattgaaacaattagtaatgtaattcgacctggaactttagctgtacgattaacagc
taatataattgccggacatcttctaataactttactaggaaataccggaccaatatcaac
ttcatacttaattttatcattaattttaattactcaaattgctttattagttttagaatc
agctgttgctattatccaatcatatgtatttgctgtattaagaactctttattctagtga
agtaaattaaatccctcaaatagcccctattagatgattaaccctttttttcattttttc
aattacattagtaatttttaatattaaaaattatttctgtttttctt---ataattcaaa
tgaattatcc-caaaatttaaatattaaaagt-----cataaa---------------at
aaattgaaaatgataa---------------atagattatttgttatcattaattggaag
tttattattagttatttgtgtaatagttggggttgcttttttaacattattagaacgtaa
ggttttaggatatattcaaattcgaaaagggcctaataaggttggatttataggtttatt
acaaccttttagagatgctgtaaagttatttactaaagaacaaacttatcctttattatc
taattatattttttattatttttctcctattttttctttatttttatctcttttgatttg
aatatgtttaccatatttaattaaattatattcttttaatttaggggtattatttttttt
atgtattactagattaggggtttatactgttatagttgcaggatgatcttcaaattcaaa
ttatgctttattaggaggacttcgagcagttgctcaaacaatttcatatgaagtaagttt
ggctttaattttattaagttttatttttttaattggaagttataattttttaaattttta
tttatatcaaaaatatatttgatttgttattttttgttttcctttaggattagtttgatt
tgcttcatgtttagctgaaacaaatcgaactccttttgattttgctgaaggagaatctga
attagtttctggatttaatgtagaatatagaagagggggatttgctttaatttttttggc
tgaatattctagtattttatttataagtatattatttagtgttatttttttagggagaga
tatttatagaattatattttttttaaaattaagaattatttcttttttatttatttgagt
tcgaggaactttacctcgttttcgatatgataaattaatatatttagcttgaaaaagatt
tttacctatatctttaaattatttatttttttttattggattaaaaattataattttatc
tttttta--ttttaaa---ttaaaaaaatttctaataatatttttctaattatactaatt
tcaggttcattaattactatctcttctaattcttgattaggagcatgaataggattagaa
attaatttactttcatttattcccttaataaatgaagg---aaaaaatttaataacctca
gaaagaagtttaaagtattttttaactcaagcttttgcctcatcaattttattatttgct
attattttaataataatattttttaataataattgaatt---tataataataataatttt
aatgatttattaattttatcaacattattattaaaaagaggagctgcaccttttcatttt
tgatttcctggagtaatagaaggattaaattgaattaatagtttaattttaataacttga
caaaaaattgcaccattaatattaatttcatataatataaattataatttttttttaatt
tct---attattttatcaataattattggagccttaggagggttaaatcaaacttcatta
cgtaaattaatagctttttcctcaattaatcatttaggttggatattaatagctataatg
aataatgaattattatgatttacttatttcttattttattcaattttatcaatatcaatt
atcttaatatttaataattttaaattatttcattttaatcaaatttttaatttttcaata
aataatcctttaatt---aaattttttatatttttaaatttattatctttaggaggatta
cccccctttttaggatttttacctaaatgattagtaattcaaaatttaattgaattaaat
caaatttttttattatttattgcagtatgtttaacattaattactttatattattattta
cgtatatcttatagtatttatatattaa----attataataaaaattcatgaatattaat
taattcttcaaataac--aaaaatataaatttaattttaactttaaacttt-------at
ttc--tattataggattaataattattactttaatttatctaatcttataaattattata
ttattaattataagatgtattatttttactattacaattattgtaataatactagcaact
attttatcaaaaaaaaccattactgatcgagaaaagtcttctccttttgaatgtggattt
gatcccataaattactctcggcttcctttttcattacgattctttttaattgctattatt
tttttaatttttgatgtagaaattgctttaattttaccaataattttaattattaaatct
tcaaatttaattaattgatcaattactagtttattttttatttttattttattgctagga
ttatatcatgaatgaaaccaaggagctttagaatgaaataat------ttaaaatttatt
tttataattttatttatatttttttta---ttttttaaaaaaaatatttattgaatggtt
cagaatttaatttttttagctacaggattatttattattaaaattagttcaaattattat
ttttgtgatatttcttattat-tttggtatagatataatttcttatggattaattttatt
aagtttttgaatttgtggtttaatattaatagcaagagaaaatattattcgttataataa
ttatattaatttatttttatttataattttatttttattgttaatattaatttttacttt
tagttcaataagaatatttatattttatttattttttgaaagtagattgattcctacatt
atttttaattttaggttgagggtatcaacctgaacgattacaagcgggaatttatttatt
attttatactttattagcttctttacctttattaattggtattttttttattaaaaatga
ttattatagtataaattttgttatat---taagttataaa---gctttatataattta--
---gattttttatatttatgtatagtatttgcttttttagtaaaaatacctatattttta
gttcatttatgattacctaaagctcatgttgaagctccagtttctgggtcaataatttta
gctggagttttattaaaattagggggatatggattattacgggtattttctattttacaa
attttaggtataaaatttaattttatttgaattagaattagattaattgggggagtttta
gtaagattaatttgtttatgacaaatagatttaaaagctttaattgcctattcttctgtt
gctcatataggaattgtattaagaggattaataacaataacttattgaggattaaatgga
tcttatactttaataattgctcatggtttatgttcttctggattattttgtttagctaat
atttcttatgaacgaatagggagacgaagattattaattaataaggggatattaaatttt
atgcctagattatcattatggtgatttttattatgttcaggaaatatagcagcacctcct
acattaaatttattaggagaaatttctttattaaatagaattgttagatgatcttgatta
acaataattagcttagcttttttatctttttttagagcagcatataccttatatttattt
gcttatagacaacatggtaaggtttattcaggggtttattttttttcttcaggaagaact
cgagaatttttattattaatattacattgattacctttaaatttattaattataaaaagt
aatttttgtatattatgaatt------ataaatttatat-----atatattatttaataa
ttattatatttatatttgggtgtattgtatttatttctagacgtaaacatttattatgta
ctttattaagattagaatttatagtattaatattatttatgttattatttttatatttaa
attttataaattatgaaagatattttagtatattttttttaacattttgtgtatgtgagg
gagttttaggattatctattttagtttctataattcgaacacatggtaatgattattttc
agagtttttcaattttacaatgt---atgaattattttgttaatta----ttgtaaaaat
agattttatattttaatttctattagttttattttatttattttaagattaaaattttta
ttaaaagatttaatttattttattgaatgggaaattgtttctatacattctatatctatt
gtaataacttttttatttgattgaataagattaatatttatatcttttgttttattaatt
tcttctttagtaattttttatagaaatcaatatataggggaagattttaatgtaaatcgt
tttattttattagttttaatatttgttttttcaataataatattaattattagacctaat
ttaattagaattttattaggttgagatgggttagggttagtttcttattgtttagttatt
tattttcaaaatgttaaatcttataatgcggggatattaacggctttatctaatcgaatt
ggtgatgttgccttattgttggcaattgcttgaatattaaattatgggagttgaaattat
attttttatttagaaataataaaaatggatgatgaaataatgattattgggggtttagta
atattagcagcaataactaaaagagctcaaattcctttttcttcttgattacctgctgca
atagcagccccaactccagtttcagctttagttcattcttcaactttagtaacagctgga
gtttatttattaatccgatttaatattttattagaaaatacttttttaggacaattttta
ttattagtttcagggttaactatatttatagctgggttgggggctaattttgaatttgat
ttaaaaaaaattattgctttatcaacattaagacaattaggtttaataataagaatttta
tcaattggattttataaattagctttttttcatttattaacacatgctttatttaaggct
ttattatttatatgtgcgggagttattattcataatacaaaaaatgctcaagatattcga
tttatgggaagattaagaataagtatgcctttaacatgtagttgttttaatattgcaaat
ttagctttatgtggtataccttttttagcaggattttattcaaaggatttaattttagaa
atagttatgttatcttatataaattttttttctttttttcttttttttttttctactggg
ttaacagtttgttattcttttcgattagtttattattcaataactggggatttta-----
-------atataacttctttaaatatattaaatgataagggttggactatatcttttaga
attttttttttaataattatagcaattgttgggggaagtatattaaattgatttatattt
tttaatcctcatataatttgtttacctttttttataaagatattaactttatttgtttgt
attataggaggtttaataggtta---------tttaattagaaatgtaaagttatttttt
tataataaatcattagtttattataatgtaagttttttttctgggagaatatgatttata
cctgtaatttctacaataggagtggttaaatgaccattgattttaggtatatattcttat
aaaatttttgatcaaggttgaagtgaatattttgggggtcaaatattatataatcaatta
aaaaattattcattatatgttcaggaatttcaaaataataatttaaaaatttatttatta
agttatatattatgagtaattattttagtagtaataataatatttttaaaaatt---ata
ttatttattatattcacatcatttattac---tagatttatttttatacaaataaaacac
ccattagcaataggattaatacttttaattcaaacatttttaacttcattattaacagga
atacttataaaaactttttgattttcttatgttttatttttaatttttataggaggaata
ttagtattatttatttatgttacatccctttcttctaatgaaatattttcaatatcatt-
taaattattatttattata---------acgattatattaataatttttataattttttc
tttatttttagatacttcaacaattgaacaatttattaataataatga---aataaatat
attttttttaaattcttttttacctgaaaatattattgaattaaataaaatatataattt
tccaacaaatttaattacattactattaattaattatttatttttaactttattagtaac
agtgaaaattacaaaaaaaaattatggt-cctttacgaccaataaat-----atgactaa
atctttacgaaaaaatcaccctttattaaaaattgcaaataatgctttagtagatttacc
tgctccttctaatatttctgcctgatgaaattttggttcattattaggactatgtttaat
tatccaaattttaactggattatttttagctatacattatacagctgatattgaaacagc
ttttaatagagttaatcatatttatcgagatgtaaataatggatgattcttacgaatttg
tcatgctaatggagcttcttttttttttgcttgtttatttattcatgtaggacgaggagt
ttattatagttcttatttatttgtaccaacttgaataattggagtaattattttatttat
agtaatagcaacaggatttttaggatatgttctaccctgaggacaaatatctttttgagg
agctacagtaattactaatcttttatcagcagttccatatctaggaactgacctagtcca
atgaatttgaggaggatttgctgttgataatgcaactttaactcgattttttacttttca
ttttattttaccttttattgtattagctttaacaataattcatttattatttcttcatca
aacaggatctaataatcctttaggattaaatagaaatgttgataaaattccatttcatcc
ttattttatttataaggatgtagtaggatttgttatttttatttgaattttaattggatt
catttga--aaatttaat-------tatttattaatagatccagaaaatttcattcccgc
taatcctttagtaactccagttcatattcaaccagaatgatattttctatttgcttatgc
aattttacgatcaattcctaataaattagggggtgtaattgctttagtattatcaattgc
tattttaataattttaccttttactcatattagtaaatttcgaggacttcaattttatcc
tttaaatcaaattttattttgaaatatagtaattattgcatctttattaacatgaattgg
agctcgccctgtagaagacccttatgttttaacaggtcaaattcttacagttttatattt
ttcttattttttaatcaatcctttattaactaaatattgagataaattattaaac---t-
--cgcgacaatgattattttctacaaatcataaagatattggtactttatattttatttt
tggtgtttgatcgggtatagtaggaacttctttaagagttttaattcgtacagaattaag
tcatccaggaatatttattggaaatgatcaaatttataatgtaattgttacagctcatgc
atttattataattttttttatagttatacctattataattggaggatttggaaattgatt
ggttcctctgatattaggagccccagatatagctttccctcgaataaataatataagttt
ttgaatactaccaccttcattgactctactactttcaagcagtatagtagaaaatgggtc
tggaactgggtgaactgtttatcctcctctctcatctggaactgctcatgctggagcttc
agttgacttaacaattttttctttacacttagcaggagtatcctctattttaggagctgt
aaattttattactactgtaattaatatacgatcttcaggaattactttagatcgtcttcc
tttatttgtttggtctgttgtaattacagctgtattattacttctatctcttccagtatt
agctggagctattactatactattaactgatcgaaatttaaatacttcattctttgaccc
aattggaggaggagacccaattttatatcaacatttattttgattttttggtcatccaga
agtatatattttaattttacctggatttggtataatttctcatattattactcaagaaag
aggaaaaaaggaaacttttggaactttaggaataatttatgctatattaacaattggttt
attaggttttattgtatgagctcatcatatatttaccgttggaatagatgttgatactcg
agcttattttacatcagctacaataattattgctgtacctaccggaattaaaatttttag
ttgattagcaactcttcacggaactcaattaacttatagacctgctttactttgatcttt
aggatttgtatttttatttactgtagggggattaacaggagtagttcttgctaattcttc
aattgatattgtattacatgatacttattatgttgttgctcatttccattatgttctttc
tataggagctgtatttgcaattatagctggattcattcattgatatcctttattaacagg
attaattataaatccttcatgattaaaggctcaatttattataatatttattggagttaa
tttaacattctttcctcaacattttcttggattagctggaatacctcgacgatattctga
ttttcctgatagttacttagcttgaaatattatttcttctttaggaagaactatctcttt
atttggaattattttctttttatttattatttgagaaagtataatttcacaacgtactcc
ttcttttcctatacaattatcttcttcaattgaatgatatcatactcttcctcctgctga
acatacttattctgaattaccattaatttcttctaact-----atggcaacatgagcaaa
tttaggtcttcaagacagttcttctcctttaatagaacaattaaatttttttcacgatca
tactcttttaattttaattataattacagtattaattgcttacattatatttatattatt
ttttaataaatttactaatcgatatttattacatggacaaacaattgaaattatttgaac
aattttaccagcagtaattttaatatttattgctttcccatctttacgattattatattt
aatagatgaaattaattctccattaattactttaaaagcaattggtcatcaatgatactg
aagttatgaatactctaattttttaaatttagaatttgattcatatataattcctacaaa
tgaattagatataaatagatttcgattattagatgtcgataatcgaattattttaccctt
aaataatcaaattcgaattttggtaactgctacagatgtaattcattcatgaactattcc
ttcacttggagtaaaaattgatgctactccaggtcgattaaatcaaactaattttttaat
taatcaaccaggattattttttggtcaatgttcagaaatttgtggagcaaatcatagatt
tatacctattgtaattgaaagaattcctataaatttttttattaaatgaatttcttctca
aattaatt---atgtcaacacatgcaaatcacccttttcatttagtagattatagtccct
gacctttaacaggagctattggggcaataacaacagttacaggccttgttcaatgatttc
atcaatataatatttctttatttttattaggaaatattattactataataacaatatatc
aatgatggcgagatatttctcgagaaggaacttttcaaggtctccataccatcccagtta
cattaggattacgatgaggaataattttatttattatttctgaagtatttttttttattt
catttttctgagcattttttcatagaagtttatctccaacaattgaattagggataattt
gacctcctatgggaattattgcttttaatccatttcaaattcctcttttaaatactgcta
ttttattagcatcaggagtaacagtaacctgagcccatcatagattaatagaaaataatc
atactcaaactactcaaagtttattttttactgttttattaggaatttatttttccattt
tacaagcctatgaatatattgaagctccttttacaattgcagataatgtttatggatcaa
cattttttgtagcaactggatttcatggacttcatgtattaattggaacctcttttttat
taatttgtttaatacgacacataaattatcatttttcgagtagtcatcattttggatttg
aagctgcagcctgatattgacactttgttgatgtagtttgattatttttatatatttcaa
tttattgatgaggtagtt-------------------------a-tta-aattttattta
ttaatttt-atacattt------------------------------------t----ta
tattta--tttaataaaaataattttat-aattttttgttatagta-ttttttaaagaaa
a-aataattttaa--taatagtttattagtattgtaaaagaaaatttaaata--atttga
aaaatttttattttaaaagaaaatttaatttattgtaccttgtgtatcagggtttattaa
ttaattaattattat-aataatttttctcgaattttaaagatttaatt-atatataa-aa
gttattgtagcataaatattttaaatatataattagaaatgaaatgttaatcgttttaaa
atatatctagttttttaagaaataaatttaatttagatttataaa-ttaaaaatatta-t
tttt-ataatattttta-----atttataaaattaatattttaagggattagctttaaaa
taaatttttaaatttaaa----------------------ataaaata-gttaataaatg
taagcttaaaaatag-ttatctttaataaatttgttataatttattttaatttt--ttta
ttattta-----tttttaaattaaattatttattaaaatata-------aattttaat-a
attaaaatt--------tattaattatgataaaattagtata-t-aaatttat-------
ttaaattatt-taatatgaaaggt-----ttaaataaggaat------------tcggca
aaaa---atatattcacctgtttatcaaaaacatgtctttttgaat-ttaatttaaagtc
taacctgcccactgat-----tatattaaagggccgcagtattttgactgtgcgaaggta
gcataatcaatagtcttttaattggaggcttgtatgaatggttgaatgagatatatactg
tc-ttttttaaattt-ttatagaattttattttttaattaaaaagttaaaatataattaa
aggacgagaagaccctatagatctttatt----tttgttaa-ttataaattaaaaagaat
aattaaatttatattttaat-aaaaaattttactggggtggtattaaaatttagataact
tttat-tattta-tttacattaata----tatgaataattgatccaattatattgattaa
aaaattaagttaccttagggataacagcgtaatttttttttagagttcatatcgacaaaa
aagattgcgacctcgatgttggattaagagttatttttaggtgtagaagtttaaagttta
ggtctgttcgacctttgaattcttacatgatctgagttcaaaccggtgtaagccaggttg
gtttctatccttaattaa--attattatattatagtacgaaaggacctaatataaaaaat
ataaatttta--aaatta-tgattaatattaatatttaataaaggataatagttaattat
aacatttaatttgcatttaaaaagtattgaa-ttt-attcaatttatctta-aaatatga
agcga-t-ttattgcaattagtttcggcctaatcttaggtg--aaa-tt----------c
acccatattttttaattgaaaccaaaa-agaggtatatcactgttaatgatatcattgaa
taattttaatattccaat----taag--aaaaaattagtttta-ta-aaaaccttagtat
gtcaaactaaaaaaattagta-ttaatctaatatttttt-aaacttta--tattcaata-
---atgatattagactgcaattctgaaggaataattttt-taattatta-aagttttata
ttttagtgtatgatgcacaaaagtttttgaaacttttagaaatagtttaattctattaaa
tataa------atttatatagttt-aa---ttaaaacattacattt-tcactgtaaaaat
aaaaatt---t-at-tttttataaataatttataaagtatata-attgtatatgtgactt
ccaatcacaaggactaaaaaattttagtataaat-aatttaaatagttt-aataaaaata
ttgatttgtggtgtcaatgatatgaattt---tttcattttagatcaatgaattgcctga
taaaaaggattaccttgatagggtaaatcataaagattt-aatgctttattcatta--ca
ttagatgactgaaa-gcaagtaatgatctcttaaatcatcttatagtaaattagcactta
cttctaatgaaaaaagataagctaatttaagctattgggttcataccccacttataaagg
ttataatccttttcttttt-aatttaaatagcttatat-ttagagcataacactgaagat
gttagggaaatt-attataatttttaaatacaagaaatagtttataat-aaaatattaac
tttgggagttaatgaaaagg--aag-tatcttttttcttgagttttaatagttt-aaaa-
---aaaacattagtcttgtaaactaaaaataaaaatta--ctttttttaaaac-taagaa
tttaagttaa-aaaaactaatagccttcaaagctgaaaatacttgtat-t--aatc--tt
ttaattcttacgattaaatggct-gaag-tttaggcgataaattgtaaatttatatataa
g---aataa-ttctttttaatca------caatttaaagcttaattagtaaagtatttca
tttacattgaaaagaaatttgtgcaaatcaatttaaattg-----------agtatttta
ttttagtt--catatttttattattattttattttatatgtaaatttttgtgtggattaa
ttta-atttttaaaaaattaaatt---------tatttaatttattcgcagtaattaata
t--taattaaaaaaagaaattttgtat--tagtaataatatgt-aatattggtaaaattt
gtgccagctaccgcggttatacaaataatgtaaataaa-aat-ttttagtattagttaaa
tt--gtaaaatttttataatataaatataaatttattaggtgaaatttttaaatt-----
---tatttatttattatt-taaaagaataatttaagctataaacttttta-taataaact
aggattagataccctattattaaaaataaaaattt--aaatactaaagtagtattagtta
tattcttaaaatttaaaaaatttggcggtgttttagtctatttagaggaatttgtcctgt
aattgataatccacattgaaccttacttaaatttgttt----aatttgtatatcgtcgtc
atcagaatatgttaaaagat----taaattttcttaatatt-ttattaaataaaatgtca
gatcaaggtgcagtttatgtttaagtagagatggattacaataaa---atttattt-aa-
atggataattt-tttgaa----ataaaaatttgaaggtggatttaatagtaatataaaat
agattat--ttatatgattatagctctaaaacat--gtacatatcgcccatcgttcttat
ttt-------taaaataa-gat-aagttgtaacat-agtagatgtact--ggaaagtgta
tctagaaaga-
>KP995260_1_Aedes_vigilax_isolate_Mi139
-gaaatatgttgatcaagaaaaagctgctaacttttatc-tttaatggtttaattccatt
tatatttc--ttctaatatggcagattagtgcaatgaatttaagcttcatatataaagat
tattatcttttgttag-aaactattttggcagattagtgcaataaatttagaatttattt
atataatttaa-tta--attataaatagta-------aatta--ataagcttt-tat-ag
catatgtcttgaaaacataagaaag-aag-taaagtcttctattaatttatgataactaa
tttattttctgtatttgacccttcaacaacaattttaaatttatctttaaattgattaag
aacttttttaggacttttaattattccttctgtttattgattaatacctaatcgattcca
agttatttgaaataatattttattaactttacataaggaatttaaaactttattaggacc
aaatggacacaatggaagaacattaatgtttgtttcattattttcattaattatatttaa
taattttttaggattattcccttatatttttactagtacaagtcacttaactttaacttt
aacattagctttccctttatgattaagttttatattatacggatgaatttgtcatacaca
acatatatttgctcatttagttcctcaaggaactcctcctgtattaataccttttatagt
atgtattgaaacaattagtaatgtaattcgaccaggaacattagccgtccgattaactgc
taatataattgctggacatttattaataactttattaggaaatacaggtcctatatcaac
ttcttatattattttatcattaattttaattactcaaattgctttattagttttagaatc
tgctgtagcaattattcaatcatatgtatttgctgttttaagaactctttattctagaga
agtaaattaaattcctcaaatagcacctattagatgattaactttatttgtagttttttc
aattacattagtaatttttaatattaaaaattatttttgtttctctt---ataactctaa
tgaatcttcc-caaaatttaaatattacacat-----cataaa---------------at
aacttgaaaatgataa---------------atagattatgtattatcattaattggaag
tttattattagttatttgtgtaatagttggagttgcttttttaactttattagaacgtaa
agttttaggttatattcaaattcgtaaaggaccaaataaagttggttttatagggttatt
acaaccttttagagatgctgtaaagttatttactaaggaacaaacttaccctttattatc
aaattatattttttattatttttctcctattttttctttatttttatctcttttaatttg
aatatgtataccatatttaattaaattatattcatttaatttaggagtgttatttttttt
atgtattactagtttgggtgtttatactgttatagtagccggttgatcttctaattctaa
ttatgctttattaggtgggttacgagcagttgctcaaacaatttcttatgaagtaagatt
agctttgattttattaagctttatttttttaattggaaattataattttttaaattttta
tttatatcaaaaatatatatgatttattgttttttgttttcctttagctttagtatgatt
tgcttcttgtttagctgaaactaaccgaactccttttgattttgctgaaggtgaatcaga
attagtatctgggtttaatgtagaatatagaagaggaggatttgctttaatttttttagc
tgagtattctagtattttatttataagaatattatttagagtaatttttttaggtagtga
tatttatagaattatattttttttaaagttaactattatttcttttttatttatttgagt
tcgaggaactttacctcgatttcgttatgataaattaatatatttagcttgaaaaagatt
tttacctatatctttaaattatttatttttttttattgggttaaaaatttatattttatc
tttatta--ttttaaa---ttaaaaaaatttctaataatattttttttattatattaatt
acaggttctttaattactatttcttctaattcttggttaggagcatgaatagggttagaa
attaatttactttcatttattcccttaataaatgaaggtaaaaaaaatttaataacttca
gaaagtagattaaaatattttttaactcaagcttttgcttcatcaattttattatttgct
attattttaataatattattttttaataataattgatt------aattaataataatttt
aatgatttattaattctatcaacattattattaaaaagaggagctgctcctttccatttt
tgatttccaggagtaatagaaggtttaaattgaattaatagattaatcttaataacttga
caaaaaattgctcctttaatattaatttcttataatataaattataatttctttttaatt
tct---attattttatcaataattattggggcattaggaggattaaatcaaacctcttta
cgtaaattaatggcattttcttcaattaatcatttaggatgaatattaatagctataata
aataatgaattactttgatttacttattttctattatattctattttatcaatatctatt
attttaatatttaataattttaaattatttcattttaatcaaatttttaatttttcaata
ataaatcctatcatt---aaattttttatatttttaaatttattatcattaggaggatta
cctccatttttaggatttttacctaaatgattagttattcaaaatataattgaattaaat
caaatctttttattatttattgctgtttgtctaacattaattactttatattattattta
cgaatatcttatagtatttatatattaa----attacaataaaaattcatgaatattaat
aaattcatacaataat--aaaaatataaatttaattttaactttaaatttt-------at
ttc--tattataggattaataataattactttaatttatataattctataaattattata
ttattaattataagatgtattatttttattattacaattattgtaataatattagctaca
attttatcaaaaaaaactattattgatcgagaaaaatcatctccttttgaatgtggattt
gatccaataaattactctcgtcttccattttctttacgattttttttaattgccatcatt
tttttaatttttgatgtagaaattgctttaattttaccaataattttaattattaaatca
tcaaatataattaattgaacatttacaagtttattttttatttttattttattagcaggt
ttataccatgaatgaaatcaaggagctttagaatgaaataat------ttaaaatttatt
tttataattttatttatatttatttta---ttttttaaaaaaaatatttattgaatggtt
caaaatttaatttttttagctactggtttatttataattaaaattagatcaaattattat
ttttgtgatatttcttattat-tttggaatagatataatttcttatggcttaattttatt
aagattttgaatttgtggattaatattaatagcaagagaaggagttgtacgttataataa
ttatattaatttatttttgtttataattctttttttattattaatattaatttttacttt
tagttctataagaatatttatattttatttattttttgaaagtagtttaattccaacttt
atttttaattttaggatgagggtatcaacctgaacgtcttcaagctggaatttatttatt
attttatactttattagcttctttacctttattaattggtattttttatattaaaaatga
taattatactataaattttattatat---taagttataaa---aatttatataattta--
---gaatttttatatttatgtatagtatttgcttttttagtaaaaatacctatattttta
gttcatttatgattacctaaggctcatgttgaagctccagtttcaggttctataatttta
gcaggtgttttattaaagttaggaggttatggattattacgtgtattttctattcttcaa
gttttaggaataaaatttaattttatttgaattagaattagattaattggaggagtatta
gttagtttaatttgtttatgacaaatagatttaaagtctttaattgcttattcttctgtt
gctcatataggaattgttttaagtggattaataacaataacatattgaggattaagaggt
tcttatacattaataattgctcatggattatgttcttctggattattttgtttagctaat
atttcatatgaacgaataggaagacgaagtttattaattaataagggaatattaaatttt
ataccaagattatcattatgatgatttttattatgttcaggaaatatagcagctcctcct
acattaaatttattaggtgaaatttctttattaaatagaattgttagttgatcttgatta
acaataattagtttagcatttttatctttttttagagctgcttatacattatatttattt
gcttatagacaacatggtaaaatttattcaggagtttattttttttcttcaggtagagtt
cgtgaatttttattattaatattacattgattacctttaaatttattaattataaaaagt
aatttttgtatattatgaatt------ataaatttatat-----atatgttatttaataa
ttattatatttatatttggatgtattgtatttatttctagacgaaaacatttattatgta
ctttattaagtttagaatttatagtattaatattattcatattattatttttgtatttaa
attttataaattatgaaagttattttagtatattttttttaactttttgtgtatgtgaag
gagttttaggtttatctattttagtatcaataattcgaactcatggaaatgattattttc
aaagtttttcaattttgcaatgt---gtgaattatttagttaatta----ttgtaaaaat
agattttatattttaatttctattagatttactttatttatttttagattaaagttttta
ttaacagatttagtttattttattgaatgagaaattgtatctttacattcaatatctatt
gtaataacttttttatttgattgaataagtttaatatttatgtcttttgttttattaatt
tcttctttagttattttttatagaaatcaatatatagaagcagattataatgtaaatcga
tttattttattagtattaatatttgtattttcaataataatattaattattagtcctaat
ttaattagaattttattaggttgggatgggttaggattagtttcatattgtttagttatt
tattttcaaaatgttaagtcttataatgctggtatattaactgctttatcaaatcgaatt
ggagatgtagctttattattagcaattgcttggatattaaattatggaagttgaaattat
attttttatttagatattataaaaaatgatatagaaataatgattattggaggattagta
atattagccgcaataactaaaagtgctcaaattcctttttcttcatgattacccgcagca
atagctgctcctactcctgtttctgcattagttcattcttctacattagtaactgcagga
gtttatttattaattcgttttaacattttattagaaaatacatttttaggtcaattttta
ttattagtttctggattaacaatatttatagctggattaggagctaattttgaatttgat
ttaaaaaaaattattgctttatcaactttaagtcaacttgggttaataataagaatttta
tcaattggattttataagttagctttttttcatttattaacacatgccttatttaaggca
ttattatttatatgtgctggggtaattattcataatactaaaaatgcccaagatattcgt
tttataggaggtttaagaataagtatacctttaacttgtagatgttttaatattgctaat
ttagctttatgtggaataccatttttagcaggattttattcaaaggatttaattttagaa
atagtaatattatcttatataaactttttttctttttttcttttttttttttctactggt
ttaacagtttgttattcttttcgattagttttttattcaataactggggatttta-----
-------atagaacttctttaaatatattaaatgataagggttgaacaatatctttcaga
attttttttttaatagtaatagcaattattggtggaagtatattaaattgattaatatct
tttaatcctgaaataatttgtttacctttttatataaagatattaactttatttgtttgt
attactgggggttttataggtta---------tttaattagaaatgtaaaattatttttt
tttaataagtctattgagttttataattttagttttttttctggaagaatatgatttata
cctgtaatttctacaattggtgttgttaaatgaccattaattttaggaatatattcttat
aaaagttttgatcaaggttgaagtgaatattttgggggtcaaatattatataagcaatta
aaaaattattcattatatgttcaagaatttcaaaataataatttaaaaatttatttatta
agttatatattatgagtaattattttagtaataataacattatttttaaaaatt---ata
atatttattttattaacttcatttattac---aagctttatttttatacaaataaaacac
cctttagctataggattaatattattaattcaaacatttttaacatcattactaacagga
atatatgtaaaaacattttgattttcttatgttttatttttaatttttataggaggaata
ttagttttatttatttatgttacttcactttcatcaaatgaaatattttcaatatcatt-
taaattaagttttatagta---------ttaattataatgacaatttttataattttttc
tttttttatagataaatcaattattgaaaattttattaataataatga---aataaagtc
attatttttaaattcattattacctgaagattcaatttcattaaataaaatatataattt
tccaactaatttaattactttattattaattaattatttatttttaactttattagtaac
agtaaaaattacaaaaaaaaattatggt-cctttacgaccaataaat-----atgactaa
atctttacgaaaaactcaccctttaattaaaattgctaataatgctttagtagatttacc
agcaccttcaaacatttctgcttgatgaaattttggttcattattaggtttatgtttaat
cattcaaattttaacaggtttatttttagcaatacattatacagctgatattgaaacagc
ttttaatagagttaatcatatttatcgagatgtaaataatggttgatttttacgaatttg
ccatgctaatggagcatcatttttttttgcttgtttatttattcatgtaggacgaggagt
atattatagatcatatctatttgttccaacttgaataattggagtaattattttatttat
agtaatagcaacaggattcttaggatatgttttaccatgaggacaaatatcattctgagg
agctacagttattactaatttattatctgctattccttatttaggaacagatcttgtaca
atgaatttgaggaggatttgcagtagataatgcaactttaactcgattttttacatttca
ttttattttaccatttattgttttagcattaacaataattcatttattatttttacatca
aactggatctaataatcctttaggaattaatagaaatgttgacaaaattccttttcatcc
atattttatttataaggatgttgttggatttgtaatttttatttgaattttaattggatt
tatttga--aaatttaat-------tatttattaatagatccagaaaattttattcctgc
taatcctttagttacccctgttcatattcaaccagaatgatattttttatttgcttatgc
aattttacgatctattcctaacaaattaggaggagtaattgctttagttttatcaattgc
tattttaataattttaccttttactcatattagtaaattccgaggacttcaattttatcc
tttaaatcaaattttattttgaaatatagtaattattgcatcattattaacatgaattgg
agctcgccctgtagaagacccttatgttttaacaggtcaaattttaacagttttatattt
ctcttattttttaattaatcctctattaactaaatattgagataaattattaaat---t-
--cgcgacaatggttattttcaacaaatcataaagatattggtacattatattttatttt
tggagtttgatctggaatagtaggaacatcattaagaattctaattcgtgctgaattaag
tcatccaggaatatttattgggaatgatcaaatttataatgtaattgttacagctcatgc
atttattataattttctttatagttatacctattataattggaggttttggaaattgatt
agtacctttaatattaggagcacctgatatagccttccctcgaataaataatataagttt
ctgaatattacctccttcattaacactattactttcaagtagtatagtagaaaatgggtc
tgggacaggatgaacagtttatccacctttgtcatctggaactgctcatgcaggagcttc
agtagatttaacaattttttctttacatttagccggggtttcatcaattttaggagctgt
aaattttattactactgtaattaatatacgatctgctggaattactttagatcgattacc
cttatttgtgtgatctgttgtaattacagctattcttcttcttttatcgttacctgtttt
agctggagctattactatattattaacagaccgaaacttaaatacttctttctttgaccc
aattggaggaggtgaccctattttatatcaacacttattttgattttttggacatccaga
agtatatattttaattttacctggatttggtataatttctcatattattactcaagaaag
aggaaaaaaggaaacatttggaactttaggaataatttatgctatattaacaattggatt
attaggatttattgtttgagctcaccatatatttacagtaggaatagatgtagatactcg
agcttattttacatctgctactataattattgctgtcccaacaggaattaaaatttttag
ttgattagccacacttcatgggacacaattaacttatagtcctgctctactttgatcact
aggatttgtatttttatttacagttggaggattaacaggagtagttcttgctaattcatc
aattgacattgtactacatgatacttattatgttgtagctcatttccattatgtattatc
tataggagctgtatttgctattatagcaggatttattcattgataccctttacttacagg
attagtaataaacccttcttgattaaaggcccaatttgtaataatatttattggagttaa
tttaactttcttccctcaacactttttaggtttagcagggatacctcgacgatattctga
ttttcctgatagttatttagcatgaaatattatttcttctttaggaagtacaatttcatt
atttgctattattttctttatatttattatttgagaaagtataatttctcaacgaactcc
ttcattccctatacaattatcatcttctattgaatgatatcacactcttcctcctgctga
acatacttattcagaattaccacttctttcttctaatt-----atggcaacatgagcaaa
tttaggactgcaagatagttcatcacctttaatagaacaattaaattttttccatgatca
cacacttttaattttaattataattactgtattaattgcttatattatatttatattatt
ttttaataaatttactaatcgttatttactacatggtcaaacaattgaaattatttgaac
aattttacctgctgtaattttaatatttattgcttttccatctttacgtttattatactt
gatagacgaaattaattctcctcttattactttaaaggctattggtcatcaatgatactg
aagttatgaatattctaattttttaaatttagaatttgattcatatataattccaacaaa
tgaattagatattaatggatttcgtttattagatgtagataaccgaattattttaccatt
aaataatcaaattcgaattttagtaactgccactgatgtaattcattcatgaactgttcc
ttctcttggtgtaaaaattgatgcaactcctggacgattaaatcaaactaattttttaat
taatcaaccaggtttattctttggtcaatgttcagaaatttgtggtgcaaatcacagttt
tataccaattgtaattgaaagaattccaataaattactttattaaatgaatttcttctca
aataaatt---atgtcaacacatgcaaatcacccttttcatttagtagattatagccctt
gacctttaacaggagctattggagcaataacaacagttactggtcttgttcaatgatttc
atcaatatgatatttctttatttttattaggtaatattattactatattaacaatatatc
aatgatgacgagatatttcacgagaaggaacttttcaaggtcttcacactattccagtta
ctttaggtttacgatgaggaataattttatttattatttctgaagtatttttttttattt
catttttttgagcattttttcatagtagtttatctccaacaattgaattaggaataattt
gacctccagtaggaattgtagcttttaacccatttcaaattcctttattaaatacagcta
ttttattagcttcaggagtaacagttacttgagctcatcatagtttaatagaaaataatc
atactcaagcaacacaaagtttattttttactgttttattaggaatttatttttcaattt
tacaagcttatgaatatattgaagcaccttttacaattgcagataatgtatacgggtcta
cattttttgtagccactggatttcatggacttcatgttttaattggaacttcttttttat
taatttgtttatttcgacatataaattatcacttttctagaggtcatcattttggatttg
aagctgcagcctgatattgacactttgttgatgtagtttgattatttttatatatttcaa
tttattgatgaggtagtt---------------------------tta-aattttattta
ttaatatt-ttatatgt------------------------------------t----ta
tattta--tttaataaaaataattttat-aaatttttgttttagta-ttttttaaagaaa
a-aataattttaa--ttatagtttattagtattgtaaaagaaaattgaaata--atttga
aaaatttttattttaaaagaaaatttaatttattgtaccttgtgtatcagggtttattaa
ttaattaattattat-attaatttttctcgaattttaaagatttaatt-atatataa-aa
gttactgtggcataattattttgaatatataattagaaatgaaatgttaatcgttttaaa
atatatctagttttttaagaaataaatttaatttagatttataaa-ttaaaaatttta-a
tttt-ttaatattttta-----ttttataaaattaatattttaagggattagctttaaaa
taaatttttaaattttca----------------------ataaaata-tttaataaatg
taagcttaaaaatag-ttatcattaataaatttgttataatttattttaaattt--ttta
ttattta-----ttgttaaattaaattatttattaaaatata-------aattttaat-t
attaaaatt--------tattaattatgataaaattagtatatt-caatttat-------
aaaaattatt-taaaatgtaaggt-----ttaaataaggaat------------tcggca
aatt---atatactcacctgtttatcaaaaacatgtctttttgtat-ttaatttaaagtc
taacctgcccactgat-----aa-attaaagggccgcagtattttgactgtgcgaaggta
gcataatcagtagtcttttaattggaggcttgtatgaatggttgaatgaggtatatactg
tc-ttttttaaaatt-ttatagaattttattttttaattaaaaagttaaaatataattaa
aggacgagaagaccctatagatctttatt----tttgttaa-ttataaattaaaaagaat
aattaaatttataatttaat-taaaaattttactggggtggtattaaaatttaaataact
tttat-tattta-ttaacattaata----tatgaataattgatccagttatattgattaa
aaaattaagttaccttagggataacagcgtaatttttttttagagttcatatcgacaaaa
aagattgcgacctcgatgttggattaagagttatttttaggtgtagaagtttaaagttta
ggtctgttcgacctttgaattcttacatgatctgagttcaaaccggcgtaagccaggttg
gtttctatccttaataaa--attattatattatagtacgaaaggacctaatataaaaaat
ataaatttta--aattta-agaattatattaatatttaataaaggataatagttaactat
aacatttaatttgcatttaaaaagtattgaa-ttt-attcaatttatctta-aaatatga
agcga-t-atattgcaattagtttcggcctaatcttaggtg--aaa-tt----------c
acccatattttttaattgaaaccaaaa-agaggtatatcactgttaatgatatcattgaa
taattttaatattccaat----taag--aaaaaattagtttta-ta-aaaaccttagtat
gtcaaactaaaaaaattagta-ttaatctaatatttttt-aaacttta--tattcaata-
---atgatattagactgcaattctgaaggaataattttt-taattatta-aagttttata
tttcagtgtatgatgcacaaaagtttttgaagcttttggaaatagtttaattctattaaa
tataa------atttatatagttt-aa---aaaaaacattacattt-tcactgtaaaaat
aaaaatt---t-at-tttttataaataatttataaagtatatt-tgtgtatatgtgactt
ccaatcacaaggactaaataattttagtataaat-aatttaaatagttt-aataaaaata
ttgatttgtggtgtcaatgatatgaaatt---tttcattttagatcaatgaattgcctga
taaaaaggattaccttgatagggtaaatcataaagattt-aatgctttattcatta--ca
ttagatgactgaaa-gcaagtaatgatctcttaaatcatattatagtaaattagcactta
cttctaatgaaaaaagataagctaa-ttaagctattgggttcataccccacttataaagg
ttataatccttttcttttt-aatttaaatagcttatat-ttagagcatgacactgaagat
gttagggaaatt-attataatttttaaatacaagaaatagtttataat-aaaatattaac
tttgggagttaatgaaaagg--aag-tatcttttttcttgagttttaatagtttaaaaa-
---aaaacgttagtcttgtaaactaaaaataaaaattat-ttttttttaaaac-taagaa
tttaagttaa-ataaactaatagccttcaaagctgaaaatatttgtat-t--aatc--tt
ttaattctta-gattaaatggct-gaag-tttaggcgataaattgtaaatttatatataa
g---aataa-ttctttttaatca------caatttaaagcttaattagtaaagtatttca
tttacattgaaaagaaatttgtgcaaatcaatttaaattg-----------attatttta
ttttggtt--aatatttttattattattttattttacatgtaaatttttgtgtgaattaa
ttta-atttttaaaaaattaaata---------taaa-aatttattcgcagtaattgata
t--taatataaaaaagaaattttgtat--tagtaataatatat-agtattggtaaaattt
gtgccagctaccgcggttatacaaataatgcaagtaaa-aat-ttttagtattagttaaa
tt---gttaaattt-ataatataaatataaatttattaggtgaaatttttaaatt-----
---tatttatttattatt-ttaaaaaataatttaagctataaacttttta-taataaact
aggattagataccctattattgaaaataaatattt--aaatacttaagtagtattagtta
tattcttaaaatttaaaaaatttggcggtattttagtctatttagaggaatctgtcctgt
aattgataatccacattgaaccttacttaaatttgttt----aatttgtatatcgccgtc
atcagaatatgttataagat---aaaaattttcttaatatt-taattaaataagatgtca
ggtcaaggtgcagtttatgtttaagtagagatggattacaat-aa---atttattt-aa-
atggataattt-tttgaa----ataaaagtttgaaggtggatttaatagtaatataaaat
agattat--ttatatgattttagctctaaaatat--gtacatatcgcccatcgttcttat
ttt-------taaaataa-gat-aagttgtaacat-agtagatgtact--ggaaagtgta
tctagaaaga-
>MN389467_1_Ochlerotatus_nigrithorax_isolate_MI423
-gaaatatgatgatcgagaaaaagctgctaacttttatc-tttaatggtttaattccatt
tatatttc--ttctaatatggcagattagtgcaatgaatttaagcttcatatataaagat
tattatcttttgttag-aaactattttggcagattagtgcaataaatttagaatttattt
atataatttaa-tta--attataaatagta-------aatta--ataagcttt-tat-ag
catatgtcttgaaaacataagaaag-aag-tataatcttctattaatttatgataacaaa
tctattctctgtatttgacccttctacaactattttaaatttatccttaaattgattaag
tacttttttaggacttttaattattccttcaacatactgattaataccaaatcgattcca
aattatttgaaataatattctattgactctgcataaggaattcaaaactttattaggacc
aaatggtcataatggaagaacattaatatttgtttcattattttcattaattatgtttaa
taatttcttaggtttattcccttatatttttactagtacaagtcatttaacattaacatt
aacattagctttccctttatgattaagctttataatttatggatgaatttgtcacacaca
acatatatttgctcatttagttcctcaaggaactccacctgtattaataccttttatagt
ttgtattgaaacaattagtaatgttattcgacctggaactttagctgttcgattaactgc
taatataattgctggtcatcttttaataactttattaggaaatacaggaccaatatcaac
ttcatatattattttatcattaattttagttactcaaattgctttattagttttagaatc
agcagttgcaattattcaatcatatgtctttgcagttttaagtactctttattctagtga
agtaaattaaattcctcaaatagcccctattagatgattaactttattttttgtattttc
aattacattagtaatttttaatattaaaaattacttttgtttttctt---acaattcaaa
tgaatcttcc-caaaatttaaatattaaacaa-----cataag---------------at
aaattgaaaatgataa---------------atagattatgtattatcattaattggaag
tttattattagttatttgtgtaatagttggagttgcttttttgactttattagaacgtaa
agttttaggttatattcaaattcgtaaaggaccaaataaagttggttttataggtttatt
acaaccttttagagatgctgtaaagttatttactaaggaacaaacttatcctttattatc
gaattatattttttattatttttctcctattttttctttatttttatctcttttaatttg
aatatgtataccatatttaattaagttatattcatttaatttaggtgttttatttttttt
atgtattacaagtttaggggtatatacagtaatagttgctggatgatcttcaaattctaa
ttatgctttattaggagggttacgtgcagtggctcaaactatttcttatgaagtaagttt
ggcactaattttattaagttttatttttttaattggaaattataattttttaaattttta
tttatatcaaaagtatatatgatttattgtattttgttttcctttagctatagtttgatt
tgcttcttgtttggcagaaactaatcgtactccttttgattttgctgaaggagaatctga
attagtttctggatttaatgtagaatatagaagaggaggatttgcattaatttttttggc
tgagtattcaagtattttatttataagaatgttatttagtgtaatttttttaggaagtga
tatttatagaattatattttttttaaagttgacaattatttcttttttatttatttgagt
tcgagggactttacctcgatttcgatatgataaattaatatatttagcttgaaagagatt
tttacctatgtctttaaattatttatttttttttattggattaaaaatttttattttatc
tttatta--ttttaaa---ttaaaaaaatttctaataatatttttcttattatactaatt
tcaggttctctaattactatctcttctaattcttgattaggagcatgaataggattagaa
attaatttactttcatttattcccttaatgaatgaaggtaaaaaaaatttaataacctca
gaaagtagattaaaatattttttaactcaagcttttgcttcatctattttattattcgca
attattttaatgatattattttttaatagaaattgaat------gattaataacaatttt
aatgatttattaattttatcaactttattactaaaaagaggagcagctcctttccatttt
tggtttccaggagtaatagaaggattaaattgaattaatagattaattttaataacttga
caaaaaattgctcctttaatattaatttcttataatataaattataatttttttttaatt
tct---attattttatcaataattattggagctttaggaggattaaatcaaacttcatta
cgtaaattaatagcattttcttcaattaatcatttaggttgaatacttatagctataata
aataatgaattactatgattcacttattttttactatattcaattttatcaatatctatt
gttttaatattcaataatttcaaattatttcattttaatcaaatttttaatctttcaata
ataaatccatcaatt---aaattttttatatttttaaatttactttcattaggaggatta
cctccatttttaggatttctacctaaatgattagtaattcaaaatttagttgaattaaat
caaatttttttattatttattgcagtttgcttaacattaatcactttatattactattta
cgaatatcttatagtatttacatgttaa----attataacaagaattcatgaataataat
aaactcatacaataac--aaaaatataaatttaattttaactataaatttt-------at
ttc--aattatagggttagttattattactttaatttatctaattctgtaaattattata
ttactaattataagatgtattatttttattattacaattattgtaataatactagctaca
attttatcaaaaaaaactattactgaccgagaaaagtcttcaccatttgaatgcggattt
gatcccataaattattctcgtttacctttttcattacggttttttttaattgctattatt
tttttaattttcgatgtagaaattgccttaattttacctataattttaattataaaatca
tcaaatataattaattgatcaattaccagtttattttttattttcattttattagcagga
ttatatcatgaatgaaatcaaggagctttagaatgaaataat------ttaaaatttatt
tttataattatatttatatttttttta---ttttttaaaaaaaatatttattgaatggtt
caaaatttaatttttctagctactggtttatttatgattaaaattagatcaaattattat
ttttgtgatatttcttattat-tttgggatggatataatttcttatgggttaattttgtt
aagtttttgaatttgtggattaatattaatagctagagaaggtgtagtacgttataataa
ttatattaatttatttttatttataattatttttttattattaatattgatttttacttt
tagatcaataagaatatttatattttatttattttttgaaagtagattaattcctacatt
atttttaattttaggttgagggtatcagcctgaacgattacaggctggaatttatttatt
attttatactttattagcttctttacctttattaattggtattttttttattaaaaatga
taattatacaataaattttattatat---taagatataaa---aatttatataattta--
---gaatttttatatctatgtatagtatttgcttttttagtaaaaataccaatattttta
gttcatttatgattacctaaggcacatgttgaagcccctgtttcaggatcaatgatttta
gctggtgttttattaaaattagggggttatggattattacgagttttttctattttacaa
gttttaggtataaagtttaattttgtttgaattagaattagattaattggaggagtttta
gttagattaatttgtttatgacaaatagatttaaaggctttaattgcttattcttcagta
gctcacatgggaattgtattaagcggattaataactataacatattgaggattaaatggg
tcttatactttaataattgctcatggtttatgttcttctggattattttgtttagcaaat
atttcctatgaacgaataggaagacgaagtttattaattaataagggtatattaaatttt
ataccaagtttatctttatgatgatttttattatgttcagggaatatagcagctccacct
actttaaatttattaggagaaatttctttattaaatagaattgttagttgatcttgatta
acaataattagtttagcctttttatctttttttagtgctgcttatactttatatttattt
gcttatagtcagcatgggaaaatttattcaggagtttattttttctcttcaggaagagtt
cgagaatttttattattaatattacattgattacctttaaatttattaattataaaaagt
aatttttgtatattatgaatt------ataaatttatat-----atatgttatttaataa
ttattatatttatatttggatgtattgtatttatttctagtcgaaagcatttactatgta
ctttattaagattagaatttatagtattaatactattcatattattatttttatatttaa
attttataaattatgaaagatattttagtatattttttttaactttttgtgtttgtgaag
gagttttaggtttatcaattttagtatctataattcgaactcatggaaatgattattttc
aaagtttttctattttacaatgt---gtgaattatttagttaatta----ttgtaaaaat
agattttatattttaatttctattagatttactttatttattttaagattaaaattttta
ttaagagatttagtttattttattgaatgagaaattgtttctcttcattcaatatctatt
gtaataacttttttatttgattgaataagtttaatatttatatcttttgttttgttgatt
tcttctttagtaattttttatagagatcaatatatgagagaagattttaatgttaatcga
tttattttattagtattaatatttgtattttcaataataatattaattattagcccaaat
ttaattagaattttattaggatgagatggactaggattagtttcttactgtttagttatt
tattttcaaaatgtaaaatcttataatgctggtataattacagctttatcaaaccgaatt
ggtgatgttgctttattattagctattgcttgaatattaaattatggaagctgaaattat
attttttatttagatataataaaaagaaattttgaaataatggttattggagggttagta
atattagctgctataactaaaagagctcaaattcctttttcttcttgactacctgctgcc
atagctgctcctacaccagtttctgcactagttcattcttcaactttggtaacagcggga
gtttatttattaattcgatttaatattttattagaaaatacttttttaggtcaattttta
ttattaatttcaggattaactatatttatagcgggattaggggctaattttgaatttgac
ttaaaaaaaattattgctttatctacattaagtcaattaggtttaataataagaatttta
tctattggtttttataaattagctttctttcatttattaactcatgcattatttaaggct
ttattatttatgtgtgcaggagtaattattcataatactaaaaatgcgcaagacattcga
tttatagggggtttaagtataagtatacctttaacttgtagttgttttaatattgctaat
ttagctttatgtggaataccttttttagcaggattttattctaaggatttaattttagaa
atagttatattatcttatataaactttttttctttttttcttttttttttttctactggc
ttgacagtttgttattcctttcgattagtttattattcaataacaggagatttta-----
-------atagaacttctttaaatatgttaaatgataagggttgaacaatatcttttaga
attttttttttaatagttatagcaattattgggggaagtatattaaattgattaatattt
tttaatcctgaaataatttgtttacctttttatttaaaaacattaactttattcgtttgt
attttagggggagtaataggtta---------tttaattagaaacgttagattatttttt
tttaataaatcattagtattttataattttagatttttttctggtagaatatgatttata
ccagtaatttctactattggagtaattaaatgaccattaattttaggaatacattcttat
aaaagttttgatcaaggatgaagtgaatattttggaggtcaaatattatataatcagtta
aaaaattattcattatatgttcaagaatttcaaaataataatttaaaaatttatttatta
agttatatattatgattaattattttagtaataataacattatttttaaagatc---ata
atttttatcatattaatatcttttattac---tagatttatttttatacaaataaaacac
ccattagctataggattaatattattaattcaaacatttttaacttctttattaactgga
atatatgtaaaaacattttgattttcttatgtattattcttaatttttataggaggaata
ttagttttatttatttatgttacatctctttcatcaaatgaaatattttcaatatcttt-
taaattaacatttgtagta---------agtttaataattataattttcatagtcttttc
gttctttatagataaaactattattgaaaattttattaataataatga---aatagctca
attcttttctgattcattaataccagaaaatttaattgaattaaataaaatatataattt
tcctactaatttaattactttattattaattaattacttatttttaactttattagtaac
agtaaaaattacaaaaaaaaattatggg-ccattacgacctataaat-----atgactaa
atctttacgaaaaacacaccctttaattagaattgccaataacgccttagtagatttacc
tgctccttctaatatttctgcttgatgaaattttggatcattattagggctatgccttat
aatccaaattttaactggattatttttagctatacattatacagctgatattgaaactgc
ttttaacagagttaatcatatttatcgagatgtaaataatggatgattccttcgaatttg
tcatgctaatggagcttcattcttttttgcttgtttatttattcatgtaggacgaggagt
ctattatagttcttatttatttgtaccaacatgaataattggagtaattattttatttat
agtaatagctactggatttttaggatatgtattaccatgaggacaaatatcattttgagg
agcaactgtaattactaatcttttatcagcagttccctatttaggaactgatctagttca
atgaatttgaggaggatttgcagttgataatgctactttaacacgattttttacatttca
ttttattttacctttcattgttttagctttagtaataattcatctattatttttacatca
aacaggatctaataacccattaggattaaatagaaatgttgataaaattccatttcatcc
ttatttcatttataaggatattgtaggatttgtaatttttatttgaattttaattggatt
tatttga--aaatttaat-------tatttattaatagatccagaaaattttattcctgc
taatcctttagttactcctgtccatattcaaccagaatgatatttcttatttgcatatgc
aattttacgatcaattcctaataagttagggggagtaattgcattagttttatcaattgc
tattttaataattttaccatttactcatattagtaaattccgaggacttcaattttatcc
attaaatcaaattttattttgaaatatagtaattattgcatctttattaacatgaattgg
agctcgacctgtagaagatccttatgttttaacaggacaaattttaacagttttatattt
ctcttattttttaattaatcctttattaactaaatattgagataagttattaaat---t-
--cgcgacaatgattattttcaacaaatcataaagatattggaacattatattttatttt
cggggtttgatcgggaatagtaggaacatcattaagtattttaattcgtgctgaattaag
tcaaccaggaatgtttattggaaatgaccaaatttataatgtaattgttacagctcatgc
atttattataattttctttatagtaatacctattataattggaggatttggaaattgatt
agttccactaatattaggagccccagatatagcatttcctcgaataaataatataagttt
ttgaatactacctccttcattaacacttttactttctagtagtatagtagaaaatggatc
tggtaccggatgaacagtttatccccctctatcatctggaactgctcatgcaggagcttc
agttgatttaacaattttttctcttcatttagcaggagtttcttctattttaggagcagt
aaattttattactactgtaattaatatacgatcttctggaatcacattagatcgattacc
tttatttgtttgatctgttgttattacagcaattttattacttttatcattacctgtatt
agctggagctattactatattattaacagatcgaaatttaaatacttctttctttgaccc
aattggaggaggagatcctattttatatcaacatttattttgattttttggacatccaga
agtttatattttaattttaccaggatttggtataatttctcacattattactcaagaaag
aggaaagaaggaaacatttggaactcttgggataatttatgctatgttaacaattggtct
tttaggatttattgtatgagctcatcatatatttacagttggaatagacgttgatactcg
agcttattttacatctgctactataattattgctgttcctacaggaattaagattttcag
ttgattagcaacacttcatggaacacaactaacttatagtcctgctttactttgatcatt
aggatttgtatttttattcacagttggaggattaacaggagttgttcttgctaattcatc
aattgatattgttttacatgatacttattatgttgtagctcatttccattatgttctatc
aataggagcagtatttgctattatagctggatttattcattgataccctttattaacggg
attagttataaatccttcatgattaaaggctcaatttgtaattatatttattggagtaaa
tttaacattctttcctcaacatttcttaggattagcgggaatacctcgacgatactctga
tttcccagatagttacttagcatgaaatatcgtttcttctttaggaagaacaatttcttt
atttggaattattttctttatatttattatttgagaaagtataatttctcaacgtactcc
ttctttccctatacaattatcttcatcaattgaatgatatcatactcttcctcctgctga
acatacttattcagaattaccattactttcttctaatt-----atggcaacatgagcaaa
tttaggacttcaagacagttcatctcctttaatagaacaattaaacttttttcatgatca
tacacttttaattttaattataattactgtattaattgcttatattatatttatattatt
ttttaataaatatactaatcgatatttactacacggacaaacaattgaaattatttgaac
aattttacctgcagtaattttaatatttattgctttcccttcattacgattattatactt
aatagatgaaattaattcccctttaattactttaaaggctattggtcatcaatgatattg
aagttatgaatattctaatttcttaaatcttgaatttgattcatatataattcctacaaa
tgaattagatattaatggatttcgattattagatgttgataatcgaattgttttaccaat
aaataatcaaattcgaattttagtaactgcaactgatgtaattcattcatgaactgttcc
ttctcttggtgtaaaaattgatgcaacacctggacgattaaatcaaactaattttttaat
taaccaaccaggattattctttggtcaatgttcagaaatttgtggagcaaatcatagttt
tataccaattgtaattgaaagaattccaataaattattttattaaatgaatttcttctca
agtaaatt---atgtcaacacatgcaaatcacccttttcacttagtagattacagcccgt
gaccactaacaggagctattggagctataacaacagttacaggtcttgttcaatgattcc
atcaatacgatatttctttattcttattaggtaatatcattactatattaacaatatttc
aatgatgacgagatatttctcgagaaggaacttttcaaggtcttcatactattcctgtaa
ctttaggattacgatgaggaataattttatttattatttcagaagtcttcttttttattt
catttttttgagcatttttccatagaagtttatccccaactattgaattaggaataattt
gacctccagtaggaattgtagcttttaacccctttcaaattccactattaaatacagcta
ttttattagcttcaggagttacagttacttgagctcaccatagtttaatagaaaataatc
atactcaagctatacaaagtttattttttactgttttattaggaatttatttttcaattc
ttcaagcatatgaatatattgaagcaccttttaccattgcagataatgtttatggatcta
cattttttgtagcaacaggattccatggattacatgtattaattggaacttcattcctat
taatttgcttaattcgacacataaattaccatttttcaagtagtcatcattttggatttg
aagctgcagcttgatattgacattttgttgatgtagtttgattatttttatatatttcaa
tttattgatgaggtagtt---------------------------tta-aattttattta
ttaatttt-atgtattt------------------------------------t----ta
tattta--tttaataaaaataattttat-aattttttgttttagta-ttttttaaagaaa
a-aataattttaa--taatagtttattagtattgtaaaagaaaattgaaata--atttga
aaaatttttattttaaaagaaaatttaatttattgtaccttgtgtatcagggtttattaa
ttaattaattattat-aataatttttctcgaattttaaagatttaatt-atatatga-aa
gttactgtggcataattattttaaatatataattagaaatgaaatgttaatcgttttaaa
atatatctagttttttaagaaataaatttaatttagatttataaa-ttaaaaatttta-t
ttttaataatattttta-----ctttataaaattaatattttaagggattagctttaaaa
taaatttttaaattttaa----------------------ataaaatattttaataaatg
taagcttaaaaatag-ttatcattaataaatttgttataatttattttaaattt--ttta
ttattta-----ttgttaaattaaattatttattaaaatgta-------aattttaat-t
attaaaatt--------tattaattatgataaaattagtatatt-gaatttat-------
ataaattatt-taaaatgaaaggt-----ttaaataaggaat------------tcggca
aatt---atatattcacctgtttatcaaaaacatgtctttttgaat-ttaatttaaagtc
taacctgcccactgat-----aatattaaagggccgcagtattctgactgtgcgaaggta
gcataatcaatagtcttttaattggaggcttgtatgaatggttgaatgagatatatactg
tc-ttttttaaattt-ttatagaattttattttttaattaaaaagttaaaatgtaattaa
aggacgagaagaccctatagatctttatt----tttgttaa-ttataaattaaaaagaat
aattaaatttatagtttaat-aaaaaattttactggggtggtattaaaatttaaataact
tttat-tattta-tttacattaata----tatgaataattgatccagttatattgattaa
aaaattaagttaccttagggataacagcgtaatttttttttagagttcatatcgacaaaa
aagattgcgacctcgatgttggattaagagttatttttaggtgtagaagtttaaagttta
ggtctgttcgacctttgaattcttacatgatctgagttcaaaccggcgtaagccaggttg
gtttctatccttaataaa--aatattatattatagtacgaaaggacctaatataaaaaat
atagatttta--aaatta-tgaataatattaatatttaataaaggataatagttaactat
aacatttaatttgcatttaaaaagtattgaa-ttt-attcaatttatctta-aaatatga
agcga-t-ttattgcaattagtttcggcctaatcttaggtg--aaa-tt----------c
acccatattttttaattgaaaccaaaa-agaggtatatcactgttaatgatatcattgaa
taa-cttaatattccaat----taag--aaaaaattagtttta-ta-aaaaccttagtat
gtcaaactaaaaaaattagta-ttaatctaatatttttt-aaacttta--tattcaata-
---atgatattagactgcaattctgaaggaataattttt-taattatta-aagttttata
ttttggtgtatgatgcacaaaagtttttgaagcttttggaaatagtttaattctattaga
tataa------atttatatagttt-aat--ataaaacattacattt-tcactgtaaaaat
aaaaatt---t-at-tttttataaataatttataaagtatata-tttgtatatgtgactt
ccaatcacaaggactaaataattttagtataaat-aatttaaatagttt-aataaaaata
ttgatttgtggtgtcaatgatatgaaatt---tttcattttagatcaatgaattgcctga
caaaaaggattaccttgatagggtaaatcataaagattt-aatgctttattcatta--ca
ttagatgactgaaa-gcaagtaatgatctcttaaatcatgttatagtaaattagcactta
cttctaatggaaaaagataagctaa-ttaagctattgggttcataccccacttataaagg
ttataatccttttcttttt-aatttaaatagcttatat-ttagagcatgacactgaagat
gttagggaaatt-atcataatttttaaatacaagaaatagtttataat-aaaatattaac
tttgggagttaatgaaaagg--aag-tatcttttttcttgagttttaatagttt-aaaa-
---aaaacattagtcttgtaaactaaaaataaaaatta--ttttttttaaaac-taagaa
tttaagttaa-aaaaactaatagccttcaaagctgaaaatatttgtac-t--aatc--ct
ttagttctta-gattaaatggct-gaag-tttaggcgataaattgtaaatttatatataa
g---aataa-ttctttttaatca------caatttaaagcttaattagtaaagtatttca
tttacattgaaaagaaatttgtgcaaatcaatttaaattg-----------attatttta
ttttggtt--aatatttttattattattttattttacatgtaaatttttgtgtgaattaa
ttta-atttttaaaaaattaaatt---------tgtagaatttattcgcagtaattaata
t--taataaaaaaaagaaattttgtat--tagtaataatatat-agtattggtaaaattt
gtgccagctaccgcggttatacaaataatgcaagtaaa-aat-ttttagtattagttaaa
tt---ataaaatttgataatataaatataaatttattaggtgaaatttttaaatt-----
---tatttatttattatt-aaaaagaataatttaagctataaacttttta-taataaact
aggattagataccctattattgaaaataaatattt--aaatactaaagtagtattagtta
tattcttaaaatttaaaaaatttggcggtgttttagtctatttagaggaatctgtcctgt
aattgataatccacattgaaccttacttaaatttgttt----aatttgtatatcgccgtc
atcagaatatgttataagat---aaaaattttcttaatatt-taattaaataaaatgtca
ggtcaaggtgcagtttatgtttaagtagagatggattacaat-aa---atttattt-aa-
atggataattt-tttgaa----atagaaatttgaaggtggatttaatagtaatataaaat
agattat--ttatatgattttagctctaaaacat--gtacatatcgcccatcgttcttat
ttt-------taaaataa-gat-aagttgtaacat-agtagatgtact--ggaaagtgta
tctagaaaga-
>MN389473_1_Ochlerotatus_vittiger_isolate_MC27
-gaaatatgatgatcgagaaaaagctgctaacttttatc-tttaatggtttaattccatt
tatatttc--ttctaatatggcagattagtgcaatgaatttaagcttcatatataaagat
tattatcttttgttag-aaactattttggcagattagtgcaataaatttagaatttattt
atataatttaa-tta--attataaatagta-------aatta--ataagcttt-tat-ag
catatgtcttgaaaacataagaaag-aag-tacaatcttctattaatttatgataacaaa
tctattctctgtatttgacccttctacaactattttaaatttatctttaaattgattaag
tacttttttaggtcttttaattattccttcaacatattgattaataccaaatcgattcca
aattatttgaaataatattctattaactcttcataaggaattcaaaactttattaggacc
aaatggtcataatggaagaacattaatatttgtttcattattttcattaattatatttaa
taatttcttaggattattcccttatatttttactagtacaagtcatttaacattaacatt
aacattagctttccctttatgattaagttttataatttatggatgagtttgtcatacaca
acatatatttgctcatttagttcctcaaggaactccacctgtattaataccttttatagt
ttgtattgaaacaattagtaatgttattcgacctggaactttagctgttcgattaactgc
caatataattgctggtcatcttttaataactctattaggaaatacaggaccaatatcaac
ttcatatattattttatcattaattttagttactcaaattgctttattagttttagaatc
agcagttgcaattattcaatcatatgtctttgcagttttaagtactctttattctagtga
agtaaattaaattcctcaaatagcccctattagatgattaactttattttttgtattttc
aattacattagtaatttttaatattaaaaattacttttgtttttctt---ataattcaaa
tgaatcttcc-caaaatttaaatattaaacaa-----cataaa---------------at
aaattgaaaatgataa---------------atagattatgtattatcattaattggaag
tttattattagttatttgtgtaatagttggagttgcttttttaactttattagaacgtaa
agttttaggttatattcaaattcgtaaaggaccaaataaagttggttttataggtttatt
acaaccttttagagatgctgtaaagttatttactaaggaacaaacttatcctttattatc
gaattatattttttattatttttctcctattttttctttatttttatctcttttaatttg
aatatgtataccatatttaattaagttatattcatttaatttaggtgttttatttttttt
atgtattacaagtttaggagtatatacagtaatagttgctggatgatcttcaaattctaa
ttatgctttattaggaggtttacgtgcagttgctcaaactatttcttatgaagtaagttt
agcattaattttattaagttttattttcttaattggaaattataattttttaaattttta
tttatatcaaaagtatatgtgatttattgtattttgttttcctttagctatagtttgatt
tgcttcttgtttagcagaaactaatcgtactccttttgattttgctgaaggagaatctga
attagtttctggatttaatgtagaatatagaagaggaggatttgcattaatttttttggc
tgaatactcaagtattttatttatgagaatgttatttagtgtaatttttttagggagtga
tatttatagaattatattttttttaaagttaacaattatttcttttttatttatttgagt
tcgaggaacattacctcgatttcgatatgataaattaatatatttagcttgaaagagatt
tttacctatgtctttaaattatttatttttttttattggattaaaaatttttattttatc
tttatta--ttttaaa---ttaaaaaaatttctaataatatttttcttattatactaatt
tcaggttctctaattactatctcttctaattcttgattaggagcatgaataggattggaa
attaatttactttcatttattcccttaatgaatgaaggtaaaaaaaatttaataacctca
gaaagtagattaaaatattttttaactcaagcttttgcctcatctattttattatttgca
attattttaataatattgttttttaatagaaattgaat------aattaataataatttt
aatgatttattaattttatcaactctattactaaaaagaggagcagctcctttccatttt
tggtttccaggagtaatagaaggattaaattgaattaatagattaattttaataacttga
caaaaaattgctcctttaatattaatttcttataatataaattataacttttttttaatt
tct---attattttatcaataattattggagctttaggaggattaaatcaaacttcatta
cgtaaattaatagcattttcttcaattaatcatttaggttgaatacttatggctataata
aataatgaattattatgattcacttattttttattatactcaattttatcaatatctatt
gttttaatatttaataatttcaaattatttcattttaatcaaatttttaatctttcaata
ataaacccatcaatt---aaattttttatatttttaaatttactttcattaggaggatta
cctccatttttaggatttctacctaaatgattagtaattcaaaatttagttgaattaaat
caaatttttttattatttatcgcagtttgcttaacattgatcactttatattactattta
cgaatatcttatagtatttatatgttaa----attacaataaaaattcatgaatgataat
aaattcatacaataat--aaaaatataaatttaattttaactataaatttt-------at
ttc--aattataggattaattattattactttaatttatctaattctataaattattata
ttactaattataagatgtattatttttattattacaattattgtaataatattagctaca
attttatcaaaaaaaactattactgaccgagaaaagtcttcaccatttgaatgtggattt
gatcccataaattattctcgtttacctttttcattacggttttttttaattgctattatt
tttttaattttcgatgtagaaattgccttaattttacctataattttaattataaaatca
tcaaatataattaattgatcaattaccagtttattttttattttcattctattagcagga
ttatatcatgaatgaaatcaaggagctttagaatgaaataat------ttaaaatttatt
tttataattatatttatatttttttta---ttttttaaaaaaaatatttattgaatggtt
caaaatttaatttttttagctactggtttgtttataattaaaattagatcaaattattat
ttttgtgatatttcttattat-tttggaatagatataatttcttatgggttaattttatt
aagtttttgaatttgtggattaatattaatagctagagaaggtgtagtacgttataataa
ttatattaatttatttttatttataattatttttttattattaatattgatttttacttt
tagatcaataagaatgtttatattttatttattttttgaaagtagtttaattcctacatt
atttttaattttaggttgagggtatcaacctgaacgattgcaagctggaatttatttatt
attttatactttattagcttctttacctttattaattggtattttttttattaaaaatga
taattatacaataaattttattatat---tgagatataaa---aatttatataattta--
---gaatttttatatttatgtatggtatttgcttttttagtaaaaataccaatattttta
gttcatttatgattacctaaggcacatgtagaagctcctgtttcaggatcaataatttta
gctggtgttttattaaaattagggggttatgggttattacgagttttttctattttacaa
gttttaggaataaagtttaattttgtttgaattagaattagattaattggaggagtttta
gttagattaatttgtttatgacaaatagacttaaaggctttaattgcttattcttcagta
gctcatatgggaattgtattaagtggattaataactataacatattgaggattaaatgga
tcttatactttaataattgctcatggattatgttcttctggattattttgtttagcaaat
atttcttatgaacgaataggaagacgaagtttattaattaataagggaatattaaatttt
ataccaagtttatctttatgatgatttttattatgttcaggaaatatagcagctccacct
actttaaatttattaggagaaatttctttattaaatagaattgttagttgatcttgatta
acaataattagtttagcttttttatctttttttagtgctgcttatactttatatttattt
gcttatagtcaacatggaaaaatttattcaggagtttattttttctcttcaggaagagtt
cgagaatttttattattaatattacattgattacctttaaatttattaattataaaaagt
aatttttgtatattatgaatt------ataaatttatat-----atatgttatttaataa
ttattatatttatatttggatgtattgtatttatttctagtcgaaagcatttattatgta
ctttattaagattagaatttatagtattaatattattcatgttattatttttatatttaa
attttataaattatgaaagatattttagtatattttttttaactttttgtgtttgtgaag
gagttttaggtttatcaattttagtatctataattcgaactcatggaaatgattattttc
aaagtttttctattttacaatgt---gtgaattatttagttaatta----ttgtaaaaat
agattttatattttaatttctattagatttactttatttgttttaagattaaaattttta
ttaagagatttagtttattttattgaatgagaaattgtttctcttcattcaatatctatt
gtaataacttttttatttgattgaataagtttaatattcatatcttttgttttgttgatt
tcttctttagtaattttttatagagatcaatatataagagaagattttaatgttaatcga
tttattttgttagtattaatatttgtattttcaataataatattaattattagtccaaat
ttaattagaattttattaggatgagatggactaggattagtttcttactgtttagttatt
tattttcaaaatgttaaatcttataatgctgggataattacagctttatcaaatcgaatt
ggtgatgttgctttattattagctattgcttgaatattaaattatggaagttgaaattat
attttttatttagatataataaaaagaaattttgaaataatggttattggaagtttagtg
atattagctgctataactaaaagagctcaaattcctttttcttcttgattacctgctgca
atagctgctcctacaccagtttctgctttagttcattcttcaactttggtaacagctgga
gtttatttattaattcgatttaatattttattagaaaatacttttttgggtcaattttta
ttattaatttcaggattaactatatttatagcaggattaggagctaattttgaatttgat
ttaaaaaaaattattgctttatctacattaagtcaattaggtttaataataagaatttta
tctattggtttttataaattagctttctttcatttattaactcatgcattatttaaggct
ttattatttatatgtgcaggagtaattattcataatactaaaaatgcacaagatattcga
tttatagggggtttaagtataagtatacctttaacttgtagttgttttaatattgctaac
ttagccttatgtggaataccttttttagcaggattttattctaaggatttgattttagaa
atagttatattatcttatataaactttttttctttttttcttttttttttttctactggt
ttgacagtttgttattcttttcgattagtttattattcaataacaggagatttta-----
-------atagaacttctttaaatatattaaatgataagggttgaacaatatcttttagt
attttttttttaataattatagcaattattggaggaagtatattaaattgattaatattt
tttaatcctgaaataatttgtttacctttttatctaaaaacattaactttatttgtttgt
attttaggaggagtaataggtta---------tttaattagaaacgttagattatttttt
tttaataaatcattagtattttataattttagatttttttctggtagaatgtgatttata
ccagtaatttctactattggagtaattaaatgaccattaattttaggaatacattcttat
aaaagttttgatcaaggatgaagtgaatattttggaggtcaaatattatataatcaatta
aaaaattattcattatatgttcaagaatttcaaaataataatttaaaaatttatttatta
agttatatattatgagtaattattttagtaatgataacattatttttaaagatc---ata
atttttatcatattaatatcttttattac---tagatttatttttatacaaataaaacat
ccattagctataggattaatattattaattcaaacatttttaacttctctattaactgga
atatatgtaaaaacattttgattttcttatgtattattcttaatttttataggaggaata
ttagttttatttatttatgttacatccctttcatcaaatgaaatattttcaatatcttt-
taaattaacatttatagca---------agtttaataattataattttcataatcttttc
attcttcatagataaaactattattgaaaattttattaataataatga---aataaattc
atttttttctaattccttaataccagaaaatttaattgaattaaataaaatatataattt
tcccactaatttaattactttattattaattaattacttatttttaactttattagtaac
agtaaaaattacaaaaaaaaattatggg-ccattacgacctataaat-----atgactaa
atctttacgaaaaactcaccctttaattagaattgccaataacgctttagtagatttacc
tgctccttctaatatttctgcttgatgaaattttggatcattattaggtttatgccttat
aatccaaattttaactggattatttttagctatacattatacagctgatattgaaacagc
ttttaatagagttaatcatatttatcgagatgtaaataatggatgattccttcgaatttg
tcacgctaatggagcttcattcttttttgcttgtttatttattcatgtaggacgaggagt
ctattatagttcttatttatttgtaccaacatgaataattggagtaattattttatttat
agtaatagctactggatttttaggatatgtattaccttgaggacaaatatcattttgagg
ggcaactgtaattactaatcttttatcagctgttccttatttaggaactgatctagttca
atgaatttgaggaggatttgcagttgataatgctactttaacacgattttttacatttca
ctttattttaccttttattgttttagctttagtaataattcatttattatttttacatca
aacaggatctaataatccattaggattaaatagaaatgttgataaaattccatttcatcc
ttattttatttataaggatattgtaggatttgtaatttttatttgaattttaattggctt
tatttga--aaatttaat-------tatttattaatagacccagaaaattttattcctgc
taatcctttagttactcctgttcatattcaaccagaatgatatttcttatttgcatatgc
aattttacgatcaattcctaataagttaggaggagtaattgcattagttttatcaattgc
tattttaataattttaccatttactcatattagtaagttccgaggacttcaattttatcc
attaaatcaaattttattttgaaatatagtaattgttgcatctttattaacatgaattgg
agctcgacctgtagaagacccttatgttttaacaggacaaattttaactgttttatattt
ctcttattttttaattaatcctttattaactaaatattgagataaattattaaat---t-
--cgcgacaatgattattttcaacaaatcataaagatattggaacattatattttatttt
cggggtttgatcgggaatagtaggaacatcattaagtattttaattcgtgctgaattaag
tcaaccaggaatatttattggaaatgaccaaatttacaatgtaattgttacagctcatgc
atttattataattttttttatagtaatacctattataattggagggtttggaaattgatt
agttcctctaatattaggagctccagatatagcatttcctcgaataaataatataagttt
ttgaatactacctccttcattaacacttttactttctagtagtatagtagaaaatggatc
tggtacaggatgaacagtttatccacctctatcatctggaactgctcatgcaggagcttc
agttgatttaacaattttttctcttcatttagcaggagtttcttctattttaggagcagt
aaattttattactactgtaattaatatacgatcttctggaattacattagatcgattacc
tttatttgtttgatctgttgttattacagcaattttattacttttatcattacctgtatt
agccggagctattactatattattaacagatcgaaatttaaatacttctttctttgatcc
aattggaggaggagatcctattctataccaacatttattttgattctttggacatccaga
agtttatattttaattttaccaggatttggaataatttctcatattattactcaagaaag
aggtaaaaaggaaacatttggaactcttggaataatttatgctatattaacaattggtct
tttaggatttattgtatgagctcatcatatatttacagttggaatagatgttgatactcg
agcttattttacatctgctactataattattgctgtacctacaggaattaagattttcag
ttgattagcaactcttcatggaacacaattaacttatagccctgctttactttgatcatt
aggatttgtatttttatttacagttggaggattaacaggagttgttcttgctaattcatc
aattgatattgttttacatgatacttattatgttgtagctcatttccattatgttctatc
aataggagcagtatttgctattatagctggatttattcattgatatcctttattaactgg
attagttataaacccttcatgattaaaggctcaatttgtaattatatttattggagtaaa
tttaacattctttcctcaacattttttaggattagcaggaatacctcgacgatattctga
tttcccagatagttatttagcatgaaatattatttcttctttaggaagaacaatttcttt
atttggaattattttctttatatttattatttgagaaagtataatttctcaacgtactcc
ttctttccctatacaattatcttcatcaattgaatgatatcatactcttcctcctgctga
acatacttattcagaattaccattactttcttctaatt-----atggcaacatgagcaaa
tttaggacttcaagacagttcatctcctttaatagaacaattaaacttttttcatgatca
cacacttttaattttaattataattactgtattaattgcttatattatatttatattatt
ttttaataaatatactaatcgatatttactacatggacaaacaattgaaattatttgaac
aattttacctgcagtaattttaatgtttattgctttcccttcattacgattattatattt
aatagatgaaattaattctcctttaattactttaaaggctattggtcatcaatgatattg
aagttatgaatattctaatttcttaaatcttgaatttgattcatatataattcctacaaa
tgaattagatattaatggatttcgattattagatgttgataatcgaattgttttaccaat
aaataatcaaattcgaattttagtaactgcaactgatgtaattcattcatgaactgttcc
ttctcttggtgtaaagattgatgcaacacctggacgattaaatcaaactaattttttaat
taaccaaccaggattattctttggtcaatgttcagaaatttgtggagcaaatcatagttt
tataccaattgtaattgaaagaattccaataaattatttcattaaatgaatttcttctca
agtaaatt---atgtcaacacatgcaaatcacccttttcacttagtagattacagcccgt
gaccactaacaggagctattggagctataacaacagttacaggacttgtccaatgattcc
atcaatatgatatttctttattcttattaggtaatattattactatattaacaatatttc
aatgatgacgagatatttctcgagaaggaacttttcaaggtcttcatactattcctgtaa
ctttaggattacgatgaggaataattttatttattatttcagaagtattcttttttattt
catttttttgagcatttttccatagaagtttatcaccaactattgaattaggaataattt
gacctccagtaggaattgtagcttttaatccatttcaaattccactattaaatacagcta
ttttattagcttcaggagttacagttacttgagctcaccatagtttaatagaaaataatc
atactcaagctatacaaagtttattttttactgttttattaggaatttatttttcaattc
ttcaagcatatgaatatgttgaagcaccttttacaattgcagataatgtttatggatcta
cattttttgtagcaacaggattccatggattacatgtattaattggaacttcattcttat
taatttgtttaattcgacatataaattaccatttttcaagtagtcatcattttggatttg
aagctgcagcttgatattgacattttgttgatgtagtttgattatttttatatatttcaa
tttattgatgaggtagtt---------------------------tta-aattttattta
ttaatttt-atgtattt------------------------------------t----ta
tattta--tttaataaaaataattttat-aattttttgttttagta-ttttttaaagaaa
a-aataattttaa--taatagtttattagtattgtaaaagaaaattgaaata--atttga
aaaatttttattttaaaagaaaatttaatttattgtaccttgtgtatcagggtttattaa
ttaattaattattat-aataatttttctcgaattttaaagatttaatt-atatatga-aa
gttactgtggcataattattttaaatatataattagaaatgaaatgttaatcgttttaaa
atatatctagttttttaagaaataaatttaatttagatttataaa-ttaaaaatttta-t
ttttaataatattttta-----ttttataaaattaatattttaagggattagctttaaaa
taaatttttaaattttaa----------------------ataaaatattttaataaatg
taagcttaaaaatag-ttatcattaataaatttgttataatttattttaaattt--ttta
ttattta-----ttgttaaattaaattatttattaaaatgta-------aattttaat-t
attaaaatt--------tattaattatgataaaattagtatatt-gaatttat-------
ataaattatt-taaaatgaaaggt-----ttaaataaggaat------------tcggca
aatt---atatattcacctgtttatcaaaaacatgtctttttgaat-ttaatttaaagtc
taacctgcccactgat-----aatattaaagggccgcagtattctgactgtgcgaaggta
gcataatcaatagtcttttaattggaggcttgtatgaatggttgaatgagatatatactg
tc-ttttttaaattt-ttatagaattttattttttaattaaaaagttaaaatgcaattaa
aggacgagaagaccctatagatctttatt----tttgttaa-ttataaattaaaaagaat
aattaaatttatagtttaat-aaaaaattttactggggtggtattaaaatttaaataact
tttat-tattta-tttacattaata----tatgaataattgatccagttatattgattaa
aaaattaagttaccttagggataacagcgtaatttttttttagagttcatatcgacaaaa
aagattgcgacctcgatgttggattaagagttatttttaggtgtagaagtttaaagttta
ggtctgttcgacctttgaattcttacatgatctgagttcaaaccggcgtaagccaggttg
gtttctatccttaataaa--aatattatattatagtacgaaaggacctaatataaaaaat
atagatttta--aaatta-tgaataatattaatatttaataaaggataatagttaactat
aacatttaatttgcatttaaaaagtattgaa-ttt-attcaatttatctta-aaatatga
agcga-t-ttattgcaattagtttcggcctaatcttaggtg--aaa-tt----------c
acccgtattttttaattgaaaccaaaa-agaggtatatcactgttaatgatatcattgaa
taa-tttaatattccaat----taag--aaaaaattagtttta-ta-aaaaccttagtat
gtcaaactaaaaaaattagta-ttaatctaatatttttt-aaacttta--tattcaata-
---atgatattagactgcaattctgaaggaataattttt-taattatta-aagttttata
ttttggtgtatgatgcacaaaagtttttgaagcttttggaaatagtttaattctattaga
tataa------atttatatagttt-aat--ataaaacattacattt-tcactgtaaaaat
aaaaatt---t-at-tttttataaataatttataaagtatata-tttgtatatgtgactt
ccaatcacaaggactaaataattttagtataaat-aatttaaatagttt-aataaaaata
ttgatttgtggtgtcaatgatatgaaatt---tttcattttagatcaatgaattgcctga
caaaaaggattaccttgatagggtaaatcataaagattt-aacgctttattcatta--ca
ttagatgactgaaa-gcaagtaatgatctcttaaatcatattatagtaaattagcactta
cttctaatggaaaaagataagctaa-ttaagctattgggttcataccccacttataaagg
ttataatccttttcttttt-aatttaaatagcttatat-ttagagcatgacactgaagat
gttagggaaatt-atcataatttttaaatacaagaaatagtttataat-aaaatattaac
tttgggagttaatgaaaagg--aag-tatcttttttcttgagttttaatagtttaaaaa-
---aaaacattagtcttgtaaactaaaaataaaaatta---tttttttaaaac-taagaa
tttaagttaa-aaaaactaatagccttcaaagctgaaaatatttgtac-t--aatc--ct
ttaattctta-gattaaatggct-gaag-tttaggcgataaattgtaaatttatatataa
g---aataa-ttctttttaatca------caatttaaagcttaattagtaaagtatttca
tttacattgaaaagaaatttgtgcaaatcaatttaaattg-----------attatttta
ttttggtt--aatatttttattattattttattttacatgtaaatttttgtgtgaattaa
ttta-atttttaaaaaattaaatt---------tgtagaatttattcgcagtaattaata
t--taatagaaaaaagaaattttgtat--tagtaataatatat-agtattggtaaaattt
gtgccagctaccgcggttatacaaataatgcaagtaaa-aat-ttttagtattagttaaa
tt---ataaaatttgataatataaatataaatttattaggtgaaatttttaaatt-----
---tatttatttattatt-aaaaagaataatttaagctataaacttttta-taataaact
aggattagataccctattattgaaaataaatattt--aaatactaaagtagtattagtta
tattcttaaaatttaaaaaatttggcggtgttttagtctatttagaggaatctgtcctgt
aattgataatccacattgaaccttacttaaatttgttt----aatttgtatatcgccgtc
atcagaatatgttataagat---aaaaattttcttaatatt-taattaaataaaatgtca
ggtcaaggtgcagtttatgtttaagtagagatggattacaat-aa---atttattt-aa-
atggataattt-tttgaa----ataaaaatttgaaggtggatttaatagtaatataaaat
agattat--ttatatgattttagctctaaaacat--gtacatatcgcccatcgttcttat
ttt-------taaaataa-gat-aagttgtaacat-agtagatgtact--ggaaagtgta
tctagaaaga-
>MN626442_1_Ochlerotatus_taeniorhynchus
-gaaatatggtgatcaagaaaaagctgctaacttttatc-tttaatggtttaattccatt
tatatttc--ttctaatatggcagattagtgcaatgaatttaagcttcatatataaagat
tattatcttttattag-aaactattttggcagattagtgcaataaatttagaatttattt
atataatttaa-tta--attataaatagtaa----ataatta--ataagcttt-tat-ag
catatgtcttgaaaacataagaaag-aag-taaagccttctattaatttatgataacaaa
tttattttctgtatttgatccttcaacaactattttaaatttatcattaaattgattaag
aacttttttaggattattaattattccttctacttattgattaataccaaatcgattcca
aattatttgaaataatattttattaacattacataaggaatttaaaactttattaggtcc
taatggtcataatggaagtacattaatatttgtctcattattttcattaattatatttaa
taattttttaggtttattcccttatatttttacaagtacaagtcatttaacattaacatt
aacattagctttccctttatgattaagctttatactttatggttgaatttgtcatactca
acatatatttgctcatttagtccctcaaggtactcctcctgtactaataccttttatagt
atgtattgaaacaattagtaatgttattcgaccaggaactttagctgttcgattaactgc
taatataattgctggacatttactaataactttattaggaaatacaggtcctatatcaac
ttcatatattattttatcattaattttaattactcaaattgctttattggttttagaatc
tgccgtagcaattattcaatcatatgtatttgctgtattaagaactctttattctagtga
agtaaattaaattcctcaaatagctcctattagatgattaactttattctttgttttttc
attaacattagtaatttttaatattaaaaattacttttgtttttctt---ataattcaaa
tgaatcttcc-caaaatttaaatattaagcaa-----cataag---------------at
aaattgaaaatgataatt------gtattttatagattatattttatcattaattggaag
attattattagttatttgtgtaatagttggtgttgcatttttaactttattggaacgaaa
ggttttaggatatattcaaattcgaaaaggtccaaataaagttggatttataggattatt
acaaccttttagagatgctgtaaagttatttactaaggaacaaacttatcctttattatc
aaattatattttttattatttttctcctattttttctttatttttatctcttttaatttg
aatatgtataccttatttaattaaattatattcatttaatttaggagtattatttttttt
atgtattactagtttaggtgtatatactgtaatagtagctggttgatcttctaattctaa
ttatgcattattaggaggattgcgtgcagttgctcaaactatttcttatgaagttagatt
agcattaattttattaagatttatttttttaattggtaattataattttttaaattttta
tttatttcaaaaatatatatgatttattgttttttgttttcctttggctttagtatgatt
tgcttcttgtttagcagaaactaatcgtactccttttgattttgctgaaggagaatctga
attagtttctggatttaatgtagaatatagaagaggaggatttgcattaatttttttagc
tgaatattctagtattttatttatgagaatattatttagagttatttttttaggtagaga
tatttatagaattatattttttttaaagttaacaattatttcttttttatttatttgagt
tcgtgggactttacctcgatttcgatatgataaattaatatatttagcttgaaaaagatt
tttacctatatcattaaattatttatttttttttattggtttaaaaatttttattttatc
tttatta--ttttaaa---ttaaaaaaatttctaataatattttttttattatattaatt
tcaggttcattaattactatttcatcaaattcctgattaggagcatgaatagggttagaa
attaatttactttcatttattcccttaataaatgaaggtaaaaaaaatttaataacttct
gaaagtagtttaaaatattttttaactcaagctttcgcttcatctattttattatttgca
attatcttaataatattgttttttaataataactgaac------aataaataataatttt
aatgatctattaattttatcaacattattattaaaaagtggagcagctccctttcatttt
tgatttccaggagtaatagaaggtttaaattgaattaatagtttaattttaataacttga
caaaaaattgcaccattaatacttatttcttataatataaattataatttttttttaatt
tct---attgttttatcaataattattggtgctttaggaggattaaatcaaacatcatta
cgtaaattaatagcattttcttcaattaatcatttaggttgaatattaatagctataatg
aataatgaattattatgatttacttattttttattatattcaattttatctatatcaatt
gttttaatatttaataattttaaattatttcattttaatcaaatttttaatttttcaata
ataaatccttcaatt---aaattttttatatttttaaatttattatcattaggaggattg
cctccatttttaggatttttaccaaaatgattagttattcaaaatttaattgaattaaat
caaatttttcttttatttattgcagtttgtttaacattaatcactttatattattattta
cgaatatcttatagtatttatatattaa----attataataaaaattcatgaatattatt
aacttcatacaataat--aaaaatataaatttaattttaagactaaatttt-------at
ttc--tattataggattagtaattattactttaatttacataattttataaattattata
ttattaattataagatgtattatttttattattacaattattgtaataatattagctaca
gttttatcaaaaaaaactattactgatcgagaaaaatcttcaccatttgaatgtggattt
gacccaataaattattctcgtttaccattttcattacgattttttttaattgctattatt
tttttaatttttgatgtagaaattgctttaattctcccaataattttaattataaaatca
tcaaatataattaattgatcaattacaagtttattttttattttcattttattaattggt
ttatatcatgaatgaaatcaaggagctttagaatgaaataat------ttaaaatttatt
tttatagttatatttatatttttttta---ttttttaaaaaaaatatttattgaatggtt
cagaatttaatttttttagcaaccggtttatttatattaaaaattagatcaaattattat
ttttgtgatatttcttattat-tttggtatagatataatttcttatggattaattttatt
aagtttttgaatttgtggtttaatattaatagctagtgaaggagttgttcgttataataa
ttatgtaaatttatttttatttataattatttttttattattaatattaatttttacttt
tagttcaataagaatatttatattttatttattttttgaaagtagattaattccaacatt
atttttaattttaggatgaggatatcaacctgaacgtttacaggctggaatttatttatt
attttataccttattagcttctttacctttattaattggaattttttttattaaaaatga
taattatacaataaattttattatat---taagttataaa---aatttatataattta--
---gaatttttatatttatgtatagtatttgcttttttagtaaaaatacctatattttta
gttcatttatgattacctaaggctcatgttgaagctccagtttcgggatcaataatttta
gcgggggtattattaaaattaggaggatatggtttattacgagtgttttctattttacaa
gttttaggaataaagtttaattttatttgaattagagttagattaattggtggagtttta
gtaagattaatttgtttgtgacaaatagatttaaaggctttaattgcttattcttcagta
gctcatataggaattgttttaagaggtttaataacaataacttattgaggattaaatgga
tcttatactttaataattgctcatggtttatgttcttcaggattattttgtttagctaat
atttcttatgaacgaataggaagacgaagtttattaattaataagggtatattaaatttt
atacctagtttatcattatgatgatttttattatgttctggaaatatagctgctcctcct
actttaaatttattaggagaaatttctttattaaatagtattgtaagttgatcttgatta
actataattagtttagcttttttatctttttttagtgctgcttataccttatatttattt
gcttatagtcagcatggaaaaatttattcaggggtttattttttttcttctggtagagta
cgagaatttttattattaatattacattgattacctttaaatttattaattataaagagt
aatttttgtatattatgaatt---------aatttatat-----atatgttatttaataa
ttattatatttatatttggatgtattgtatttatttctagtcgaaagcatttattatgta
ctttgttaagattagaatttatagtattaatattattcatattattatttttatatttaa
attttataaattatgaaagatattttagtatattttttttaactttttgtgtatgtgaag
gagttttaggtttatcaattttagtatctataattcgtactcatggaaatgattattttc
aaagtttttcaattttacaatgt---gtgaattatttagttaatta----ttgtaaaaat
agattttatattttaatttctattagatttactttatttattttaagattaaaattttta
ttaatagatttagtttattttattgaatgagaaattgtttctttacattcaatatctatt
gtaataacttttttatttgattgaataagattaatatttatatcttttgttttattaatt
tcttctttagtaattttttatagagatcaatatataggtgaagattttaatgtaaatcga
tttattttattagtattaatatttgtattttcaataataatattaattattagtccaaat
ttaattagaattttattaggttgagatggattaggattagtttcttattgtttagtaatt
tattttcaaaatgtaaaatcttataatgctggtatattaacagcattatcaaatcgaatt
ggagatgttgcattattattagctattgcttgaatattaaattatggtagttgaaattat
attttttatttagatataatgaaaagaaattttgaaataatagtaattggtggtttagtt
atattagctgcaataactaagagagctcaaattcctttttcttcttgattacctgctgca
atagcagctcctactccagtttctgctttagttcattcttcaactttagtaactgctgga
gtatatttattaattcgatttaatattttattagaaaatacatttttaggtcaattttta
ttattagtttcaggtttaacaatatttatagctggtttaggagcaaattttgaatttgat
ttaaaaaaaattattgctttatcaacattaagtcaattaggtttaataataagaatttta
tctattggttattataaattagctttttttcatttattaactcatgctttatttaaggct
ttattatttatatgtgctggagtaattattcataatactaaaaatgctcaagatattcga
tttataggaggcttaagaataagaatacctttaacttgtagttgttttaatattgctaat
ttagctttatgtggaataccatttttagcgggattttattcaaaggatttaattttagaa
acagttatgttatcttatataaattttttttctttttttcttttttttttttctactggc
ttaacagtatgttattcatttcgattagtttattattcaataacaggagatttta-----
-------atagaacttctttaaatatattaaatgataagggttgaacaatatcatttaga
attttttttttaataattatagcaattattggagggagtatattaaattgattaatattt
tttaatccagaaataatttgtttaccattttatataaaaatattaacattatttgtatgt
attataggtggattaataggtta---------tattattagtaatgtaaaattatttttt
tttaataaatctttagtatattataattttagttttttttctggtagtatatgatttata
ccaattatttctactattggagttattaaatgaccattaattttaggaatacattcatat
aaaagttttgatcaaggttgaagtgaatattttggaggtcaaatattatataatcaatta
aaaaattattcattatatgttcaagaatttcaaaataataatttaaaaatttatttatta
agttatatattatgagtaattattttagtaataataacattatttttaaaa------ata
atattcattatattaatatcttttattac---tagatttatttttatacaaataaaacac
ccattagctataggattaatattattaattcaaacatttttaacttctttattaacagga
atatttgtaaaaacattttgattttcttatgttttatttttaatttttataggaggaata
ttagtattatttatttatgttacatcactatcatctaatgaaatattttctatatcatt-
taaattatcatttttagca---------attataataataataacatttttattaatttc
attttttatagataaatctattatcgaaaattttattaataataatga---aataaattt
atttttttctaattctttaataccagaaaatataattgaattaaataaaatatataattt
tcctactaatttaattactttactattaattaattatttatttttaactttattagtaac
agtaaaaattacaaaaaaaaattatggt-cctttacgcccaataaat-----atgactaa
atcattacgaaaaactcactttttatttaaaattgcaaataacgctttagtagacttacc
agcaccttcaaatatttctgcttgatgaaattttggttcattattaggattatgccttat
tattcaaattttaactggattattcctagcaatacattatactgctgatattgaaacagc
ttttaatagagtaaatcacatttatcgagatgtaaataatggttgattcttacgaatttg
tcatgccaatggagcatcatttttttttgcttgtctatttattcatgtaggacgaggagt
atattataattcatatttatttattcctacatgaataattggggtaattattttatttat
agtaatagcaacaggatttttaggatatgtattaccatgaggacaaatatctttttgagg
agcaacagtaattactaatcttttatcagcagttccttacttaggaactgatttagttca
atgaatttgaggaggatttgctgttgataatgcaactttaacacgattttttacatttca
ctttattcttccatttattgtattagcattaactataattcatttattatttttacatca
aacaggttcaaataacccattaggattaaatagtaatgttgacaaaattccttttcatcc
ttattttatttataaggatgttgtaggatttgtaatttttatctgaattttaattggatt
tatttga--aaatttaat-------tatttattaatagatccagaaaattttattcctgc
taatcctttagtaactccagtccatattcaaccagaatgatactttttatttgcctatgc
aattttacgatctattcctaataaattaggaggagtaattgcattagtattatctattgc
tattctaataattttaccttttactcatattagtaaattccgaggattacaattttatcc
cttaaatcaaattttattttgaaatatagtaattgtagcttctttattaacatgaattgg
agcacgacctgtagaagatccttacgttttaacaggacaaattttaactgttttatattt
ctcatattttttaattaatcctttattaacaaaatattgagataaattattaaat-----
----cgacaatgattattttctacaaatcataaagatattggtacattatattttatttt
cggagtttgatcaggtatagttggtacatcattaagaattttaattcgtgctgaactaag
tcaaccaggaatatttattggaaatgatcaaatttacaatgtaattgttacagctcatgc
ttttattataattttctttatagttatacctattataattggagggtttggaaattgatt
agtacctttaatattaggagctccagatatagcatttcctcgaataaataatataagttt
ctgaatattacctccttcattaacactactactttctagtagtatagtagaaaatggatc
tggaacaggatgaacagtatatccacctctttcatctggaactgcccacgccggagcttc
agttgacttaacaattttttctcttcatttagctggagtatcatcaattttaggagcagt
aaattttattactactgttattaatatacgatctgcaggaattacacttgatcgattacc
attatttgtttgatctgttgttattacagctgtattattattattatctttacctgtatt
agcaggagctattacaatattattaactgatcgaaatttaaatacttcattctttgatcc
aattggaggaggagatcctattttgtatcaacatttattttgattctttggacatccaga
agtttatattttaattttaccaggatttggtataatttctcatattattactcaagaaag
aggaaaaaaggaaacatttggaacattaggaataatttatgctatattaacaattggttt
attaggatttattgtatgagctcatcatatatttacagtaggaatagatgttgatactcg
agcatattttacttcagctacaataattattgctgttcctactggaattaaaattttcag
ttgattagctactcttcatggaactcaattaacttatagtcctgctctactatgatcttt
aggatttgtatttttatttacagttggaggattaacaggagttgttcttgctaattcatc
tattgatattgtattacatgatacttattatgtagtagctcattttcattatgtattatc
aataggagctgtatttgctattatagcaggatttattcattgatatcctttattaacagg
attagtaataaatccttcatgattaaaggctcagtttactataatatttattggagtaaa
tttaactttctttcctcaacatttcttaggattagccggaatacctcgacgatattctga
cttcccagatagttatttagcatgaaatattatttcttcattaggaagaactatttcatt
atttgctattattttctttatatttattatttgagaaagtataatttcacaacgtactcc
ttcattcccaatacaattatcttcatcaattgaatgatatcatactcttcctcctgctga
acatacttattcagaattaccattactttcttctaatt-----atggcaacatgagcaaa
tttaggacttcaagatagttcatctcctttaatagaacaattaaacttttttcatgatca
tactcttttaattttaattataattactgtattaattgcttatattatatttatattatt
ttttaataaatttactaatcgatatttattacatggacaaacaattgaaattatttgaac
aattttacctgcagtaattttaatatttattgcttttccttcattacgattattatattt
aatagatgaaattaattcccctttaattactttaaaggctattggtcatcaatgatattg
aagctatgaatattctaattttctaaatttagaatttgattcatatataattcctacaaa
tgaattagatataaatggatttcgattattagatgttgataatcgaattattttacctat
aaataatcaaattcgaattttagtaactgcaactgatgtaattcactcatgaactgttcc
ttctcttggtgtaaaaattgatgctacacccggtcgattaaatcaaactaattttctaat
taatcaaccaggattattctttggacaatgttctgaaatttgtggagcaaaccacagttt
tataccaattgtaattgaaagaattcctataaattattttattaaatgaatttcttctca
aataaatt---atgtcaacacatgcaaatcacccttttcacttagtagattatagtccat
gacctttaacaggagcaattggagcaataacaactgttacaggacttgttcaatgatttc
atcaatatgatatttctttatttttattaggtaatattattactatattaacaatatatc
aatgatgacgagatatttctcgagaaggaacatttcaaggtcttcatactattcctgtta
cattaggattacgttgaggaataattttatttattatctcagaagtattcttttttattt
catttttttgagctttttttcatagaagtttatcaccaacaattgaattagggataattt
gacctccagtaggaattgtagcttttaatccttttcaaattcctcttttaaatacagcta
ttttattagcttcaggagttacagttacttgagctcatcatagtttaatagaaaataatc
atactcaagctatacaaagtttattttttacagttttattaggaatttatttttctattt
tacaagcatatgaatatattgaagctccttttacaattgcagataatgtttatggttcta
cattctttgtagctacaggatttcatggacttcatgttttaattggaacttcatttttat
taatttgtttatttcgacatataaattatcatttttcaagtagtcatcactttggttttg
aagctgcagcttgatattgacattttgttgatgtagtttgattatttttatatatttcaa
tttactgatgaggtagtta------------------------a-att-aattttatttg
ttta-----------tt------------------------------------a----tt
tattta--tttaataaaaataattttaa-gaatttttgtttaagta-ttttttaaagaaa
a-aataattttaa--taatagtttattagtattgtaaaagaaaattgaaata--atttga
aaaatttttattttaaaagaaaatttaatttattgtaccttgtgtatcagggtttattaa
ttaattaattattat-attaatttttctcgaattttaaagatttaatt-atatataa-aa
gttactgtggcataattattttaaatatataattagaaatgaaatgttaatcgttttaaa
atatatctagttttttaagaaataaatttaatttagatgtataaa-ttaaaaatttta-t
tttt-ttaatattttta-----ttttatataattaatattttaagggattagctttaaaa
taaatttttaaattttaa----------------------ataaaatattttaataaatg
taagcttaaaaatag-ttatcattaataaatttgttataatttattttaaattt--ttta
ttattta-----attttaaattaaattatttattaaaatgta-------aactttaat-t
attaaagtt--------tattaattatgataaaattagtatatt-taatttat-------
ataaattatt-taaaatgaaaggt-----ttaaataaggaat------------tcggca
aatt---atatattcacctgtttatcaaaaacatgtctttttgaat-ttaatttaaagtc
taacctgcccactgat-----aatattaaagggccgcagtattctgactgtgcgaaggta
gcataatcaatagtcttttaattggaggcttgtatgaatggttgaatgagatatatactg
tc-ttttttaaattt-ttatagaattttattttttaattaaaaagttaaaatgtaattaa
aggacgagaagaccctatagatctttatt----tttgttga-ttataaattaaaaagaat
atttaaatttatattttaat-aaaaaattttactggggtggtattaaaatttaaataact
tttat-tattta-tttacattaata----tatgaataattgatccagttatattgattaa
aaaattaagttaccttagggataacagcgtaatttttttttagagttcatatcgacaaaa
aagattgcgacctcgatgttggattaagagttatttttaggtgtagaagtttaaagttta
ggtctgttcgacctttgaattcttacatgatctgagttcaaaccggcgtaagccaggttg
gtttctatccttaataaa--aatattatattatagtacgaaaggacctaatataaaaaat
ataaatttta--aattta-agaataatattaatatttaataagggataatagttaattat
aacatttaatttgcatttaaaaagtattgaa-ttt-attcaatttatctta-aaatatga
agcga-t-ttattgcaattagtttcggcctaatcttaggtg--aaa-tt----------c
acccatattttttaattgaaaccaaaa-agaggtatatcactgttaatgatatcattgaa
taa-tattatattccaat----taag--aaaaaattagtttaa-ca-aaaaccttagtat
gtcaaactaaaaaaattagtatttaatctaatatttttt-aaacttta--tattcaata-
---atgatattagactgcaattctgaaggaataattttt-taattatta-aagttttata
ttttggtgtatgatgcacaaaagtttttgaagcttttggaaatagtttaattctattaaa
tataa------atttatatagttt-aa---ataaaacattacattt-tcactgtaaaaat
aaaaatt---t-at-tttttataaataatttataaagtatata-tttgtatatgtgactt
ccaatcacaaggactaaataattttagtataaat-aatttaaatagttt-aataaaaata
ttgatttgtggtgtcaatgatatgaaatt---tttcattttagatcaatgaattgcctga
taaaaaggattaccttgatagggtaaatcataaagattt-aatgctttattcatta--ca
ttagatgactgaaa-gcaagtaatgatctcttaaatcatattatagtaaattagcactta
cttctaatggaaaaagataagctaa-ttaagctattgggttcataccccacttataaagg
ttataatccttttcttttt-aatttaaatagcttatat-ttagagcatgacactgaagat
gttagggaaatt-attataatttttaaatacaagaaatagtttataat-aaaatattaac
tttgggagttaatgaaaagg--aag-tatcttttttcttgagttttaatagttt-aaaa-
---aaaacattagtcttgtaaactaaaaataaaaatta---tttttttaaaac-taagaa
tttaagttaa-ataaactaatagccttcaaagctgaaaatatttgtat-t--aatc--tt
ttaattctta-gattaaatggct-gaag-tttaggcgataaattgtaaatttatatataa
g---agtaa-ttctttttaatca------caatttaaagcttaattagtaaagtatttca
tttacattgaaaagaaatttgtgcaaatcaatttaaattga--------atattatttta
ttttggtt--aatatttttattattattttattttacatgtaaatttttgtgtgaattaa
ttta-atttttaaaaaattaaatt---------tata-attttattcgcagtaattaata
t--taat-taaaaaagaaattttgtat--tagtaataatatat-agtattggtaaaattt
gtgccagctaccgcggttatacaaataatgcaagtaaa-aat-ttttagtattagttaaa
tt---gtaaatttttataatataaatataaatttattaggtgaaatttttaaatt-----
---tatttatttattatt-taaaagagtgatttaagctataaacttttta-taataaact
aggattagataccctattattgaaaataaacattt--aaatactaaagtagtattagtta
tattcttaaaatttaaaaaatttggcggtgttttagtctatttagaggaatctgtcctgt
aattgataatccacattgaaccttacttaaatttgttt----aatttgtatatcgccgtc
atcagaatatattataagat---aaaaattttctaaatatt-taattaaataaaatgtca
ggtcaaggtgcagtttatgtttaagtagagatggattacaat-aa---atttattt-aa-
atggataattt-tttgaa----ataaaaatttgaaggtggatttaatagtaatataaaat
agattat--ttatatgattttagctctaaaacat--gtacatatcgcccatcgttcttat
ttt-------taaaataa-gat-aagttgtaacat-agtagatgtact--ggaaagtgta
tctagaaagac
>MN389464_1_Aedes_alboannulatus_isolate_MC30
-gaaatatgttgatcaagagaaagctgctaacttttatc-tttaatggtttaattccatt
tatatttc--ttctaatatggcagattagtgcaatgaatttaagcttcatatataaagat
tattatcttttattagaaaactattttggcagattagtgcaataaatttagaatttattt
atataatttaa-tta--attataaatagta-------aatta--ataagcttt-tat-ag
catatgtcttgaaaacataagaaag-aag-tacaatcttctattaatttatgataacaaa
tctattttctgtatttgacccttccacaactattttaaatctatcattaaattgattaag
aacttttttaggcctattaattattccttcaacatactgattaatacctaaccgattcca
aattatctgaaataatattttattaacacttcataaggaattcaaaactttattaggacc
taatggtcataatggaagaactttaatatttgtgtctttattttcattaattatatttaa
taattttttaggattatttccttatatttttacaagtacaagtcatttaactttaacatt
aactttagccttcccattatgattaagttttatgctttatggttgaatttgtcatacaca
acatatatttgctcatttagtccctcaaggaacacctcctgtattaataccttttatagt
atgtattgaaacaattagaaatgttattcggccaggaacattagcagttcgattaacagc
taatataattgcaggacacttattaataacattattaggtaatactggaccaatatcaac
atcatatattattctatcattaattttaattactcaaattgctttattagtattagaatc
tgctgttgcaattattcaatcatatgtctttgcagtattaagaacattatattctagtga
agtaaattaaattcctcaaatagctcctattagatgattagtattattttttgttttttc
aattacattaataatttttaatatcaaaaattatttttgtttttctt---ataattcaaa
tgaatcttcc-caaaatttaaatattaaacaa-----cataaa---------------at
aaattgaaaatgataa---------------atagattatttattatcattgattggaag
tttattattagtcatttgtgtaatagtaggagtggcttttttaactttattagaacgtaa
ggttttggggtatatccaaattcgtaaaggacctaataaagttggatttatagggttatt
acaaccttttagagatgccgtaaagttatttactaaggaacaaacttatcctttgttatc
taattatattttttattatttttctcctattttttctttatttctatctcttttaatttg
aatgtgtttaccttatttaattaaattatattcttttaatttaggtattttatttttttt
atgtattactagattaagagtttatactgttatagttgcagggtggtcttcaaattcaaa
ttatgctttattagggggtttacgggctgttgctcaaacaatttcttatgaagttagttt
agttttaattttattaagttttatttttttaattggaaattataattttttaagttttta
tttatatcaaaagtatatatgatttattgtcttttgttttcctttagctttagtttgatt
tgcttcttgtttagcagagactaaccgtaccccttttgattttgctgaaggagaatctga
attagtttctggatttaatgtagaatatagaagaggaggatttgctttaatttttttggc
tgaatattcaagtattttatttatgagaatattatttagagtaatttttttgggtagtga
tgtttatagaattatatttttttttaaattaacaataatttcttttttatttatttgagt
tcgaggaactttacctcgatttcgttatgataaattaatatatttagcttgaaaaagatt
tttgcctatatctttaaattatttatttttttttattggtttaaaaatttttattttatc
tttatta--ttttaaa---tcaaaaaaatttctaataatattttttttattatactaatt
ttaggatctttaattactatctcttctaattcatgattaggtgcttgaatagggttagaa
attaatttactttcatttattcccttaataaatgaaggaaaaaaaaatttaatagcctca
gaaagtagcttaaaatattttttaactcaagcttttgcttcatcaattttattatttgca
attattttaataatattattttttaataataattgaat------aataactaataacttt
aatgatttattaattttatcaactttattactaaaaagtggagctgctcctttccatttt
tgatttcctggagtaatagaaggattaaactgaattaatagattaattttaataacttga
caaaaaattgcccctttaatattaatctcttataatataaattataatttttttttaatt
tca---attattttatcaataattattggagctttaggaggattaaatcaaacttcatta
cgtaagttaatagctttttcttctattaatcatttaggttgaatattaatagctataata
aacaatgaattattatgatttacttattttattttatatagaattttatcaatatcaatt
attttaatatttaataattttaaattatttcattttaatcaaatttttaatttttccatg
ataaatccaacaatt---aaattttttatatttttaaatctattatcattaggagggttg
cctccatttttaggatttttacctaaatgattagtaattcaaaacataattgaattaaat
caaatttttttattatttattgctgtttgtttaactttaattactttatattattattta
cgaatatcttatagaatttatatattaa----attataataaaaattcatgaatattaat
aaattcatataataat--aaaagtataaattttattttatctttaaatttt-------at
ttc--tattataggattaataattattactttaatttatataattttataaattattata
ttattaatcataagatgtattatttttactattacaattattgtaataatattagctaca
attttatcaaaaaaaacaattattgatcgagaaaaatcatccccttttgaatgtggattt
gatccaataaactattcacgactacctttttcacttcgattttttttaattgctattatt
tttttaatttttgatgtggaaattgcattaattttacctataattttaattattaaaact
tcaaatttaattaactgatctattactagtttattttttatttttattttattaattgga
ttatatcatgaatgaaaccaaggagctttagaatgaaataac------ttaaaatttatt
tttataattttgtttatatttttttta---ttttttaaaaaaaatacttattgaatggtt
caaaatttaatttttttagctactggtttatttataattaagattagagcaaattattat
ttttgtgatatttcttattat-tttggtatggatataatttcttatggtttaattttatt
aagtttttgaatttgtggcttaatattaatagcaagagaatctattgtacgtataaataa
tcatattaatttatttttatttataattatttttttattattaatattaatttttacttt
tagttctataagtatatttatattttatttattttttgaaagtagattaattcctacttt
atttttaattttaggttggggatatcaacctgaacggttacaagctggaatttatttatt
attttatactttattagcttctttacctttattaattggtattttttttattaaaagaga
aaattattctataaattttgttatat---taagttataaa---aatttatataattta--
---gattttttatatttatgtatagtttttgcatttttagttaaaataccaatatttttg
gttcatttatgattacctaaggctcatgttgaagcacctgtttcaggttctataatttta
gctggagttttattaaaattaggaggttatggtttattacgagtattttgtattttacaa
attttaggtataaaatttaatttcatttgaattagaattagattaatcggaggggtttta
gttagattaatttgtttatgacaaatggacttaaaggcattaattgcttattcatctgtt
gctcatataggtattgtcttaagtggtttaataactataacttattgaggattaaatggg
tcttatactttaataattgctcatggattgtgttcttctggattattttgtttagctaat
atttcttacgaacgaataggaagacgaagtttattaattaataaggggatattaaatttt
atacctagtttatctttatgatgatttttattatgttctggtaatatagctgctcctcct
actttaaatttattgggagaaatttctttattaaatagaattgtaagttgatcttgatta
actataattagtttagcttttttatctttttttagtgctgcttataccttatatttattt
gcttatagtcaacatggaaaaatttattcaggagtttattttttttcttcagggagagtt
cgagaatttttattattaatattacattgattacctttaaatttattaattataaaaagt
aatttttgtatattatgaatt------ataaatttatat-----atatgttatttaataa
ttattatatttatatttgggtgtattgtttttatttctagtcgaaaacatttattatgta
ctttattaagattagaatttatagtattaatattatttatattattatttatatatttaa
attttataaattatgaaagatattttagtatattttttttaactttttgtgtatgtgaag
gagttttaggtttatctattttagtttctataattcgtactcatggtaatgattattttc
aaagattttctattttacaatgt---gtgaattatttaattaatta----ttgtaaaaat
agattttatattttaatttctattagatttattttatttattataagattaaaattttta
gtaatagatttaatttattttattgaatgagaaattgtgtctttacattctttatctatt
gtaataacttttttatttgattgaataagtttaatattcatatcttttgttttattaatt
tcttctttagtaattttttatagaaatcaatatataagagaggattataatgttaatcga
tttattttattagtattaatatttgtattttctataatgatattaattatcagacctaat
ttaattagaattttattaggttgggatggtttaggattagtttcttattgtttagttatt
tattttcaaaatgtaaaatcttataatgcaggtatattaaccgcattatctaatcggatt
ggagatgttgctttattattagctattgcttgaatattaaattatggtagttgaaattat
gtattttatttagaaataataaaaacaaatgttgagataataattattggagggttagta
atattagctgcaataactaaaagagctcagattcctttttcttcttgattacctgcagct
atagctgcccctactcctgtttctgctttagtacattcttctactttagtaactgctggg
gtatacttattaattcgatttaatattttattagaaaatacttttttagggcaattttta
ttattaatttctggtcttactatatttatagctggattaggggctaattttgaatttgat
ttaaaaaaaattattgctctatctacattaagacaactaggactaataataagaatttta
tctattggattttataaattagctttttttcatttattaacacatgctttatttaaggct
ttactatttatgtgtgctggggtaattattcataatacaaaaaatgctcaagatattcgt
tttataggaggattaagtatgagaatgcctttgacttgtagttgttttaatattgctaat
ttagctttatgtggaataccttttttagcaggattttactcaaaggatttaattttagaa
atagttatattatcatatataaactttttttctttttttcttttttttttttctactggt
ttaacagtatgttattcatttcgtttagtttattattctataactggagatttta-----
-------atagtacttctttaaatatattaaatgataagggatgaactatatcttttagt
attttttttttaataattatagcaattattggagggagaatattaaattgattaatattt
tttaatcctgatataatctgtttacctttttatataaaaattttaacattaattgtatgt
attttaggggggttaataggtta---------tttaattagaaatgttaaattatttttt
tttaataaatcttttttttattataattttagttttttttctggtagtatatgatttata
ccagttatttctacaattgggattattaaatgaccattaattttaggtatacattcttat
aaaacttttgatcatggatgaagagaatattttgggggtcaaatattatataaacaatta
aaaaattattctttatatgttcaagaatttcaaaataataatttaaaaatttatttatta
agttatatattatgagtaattattttagtagtaataatgatatttttaaagatc---ata
atatttattatattaacatctttaattac---tagatttatttttatacaaataaaacat
cctttagctataggattaatactattaattcaaacttttttaacttctttattaacagga
atatttgtaaaaacattttgattttcttatatattatttttaatttttataggaggaata
ctagttttatttatttatgttacatctctttcttcaaatgaaatattttctatatcatt-
taaattatcttttatagct---------atttctataataataatttttataattttttc
tttaattttcgacaaatcaattattgaaaactttattaataataatga---aataacctt
atttttctataatactttaataccagaaaattcaactgaattaaataaaatatataattt
tccaacaaatttaattactttattattaattaattatttatttttaactttattagtaac
agtaaagattacaaaaaaaaattacggt-cctttacgcccaataaac-----atgactaa
atctttacgaaaaactcaccctttaattagaattgcaaataatgcattagtagatttacc
tgctccttctaatatttctgcctgatgaaattttggatcattattaggactttgcttaat
tattcaaattttaacaggtttatttttagcaatacactatacagctgacattgaaacagc
tttcaatagagtaaatcatatttatcgagatgtaaataatggttgattcctacgaatttg
tcatgctaatggagcatcttttttctttgcttgtttatttattcatgtaggacgaggagt
atattatagttcttatttatttactcctacatgaataattggagtaatcattttatttat
agtaatagcaacaggatttttaggatatgtattaccttgaggacaaatatcattttgagg
agctacagttattactaatttattatcagctgttccttacttaggaactgaccttgtaca
atgaatttgaggaggatttgccgttgataatgctactttaacccgattttttactttcca
ttttattttaccttttattgtgttagccttaacaataattcatttattatttttacatca
aacaggttctaataatccattaggattaaatagaaatgttgataaaattccattccatcc
ttattttatttataaggatgtcgtaggattcgtaatttttatttgaattttaattggatt
tatttga--aagtttaat-------tatttattaatagacccagaaaattttatcccagc
taatcctttagttactccagtccacattcaaccagaatgatattttttatttgcttacgc
tattttacgatcaattcctaataaattaggaggagtaattgctttagttttatctattgc
cattttaataattttaccatttacacatattagtaaattccgaggattacaattttatcc
tttaaatcaaattttattctgaaatatagttattattgcatctttattaacatgaattgg
agcccgacctgtagaagacccttatgttttaacaggacaaattttaacagttttatattt
ttcttattttttaattaatccattattaactaaatattgagataaattattaaat---t-
--cgcgacaatggctattttcaacaaatcataaggatattggaacattatatttcatttt
tggaatttgatcaggaatagtaggaacgtccctaagaattttaattcgtgctgaattaag
acaccctgggatatttattggaaatgatcaaatttataatgtaattgttacagctcatgc
ttttattataattttttttatagttataccaatcataattggaggatttggaaactgatt
agttcctttaatattaggtgccccagatatagcatttcctcgaataaataatataagttt
ttgaatattacctccttcattaactcttcttctttcaagaagcatagtagaaaatggatc
agggacaggatgaacagtttatcctcctctttcttcaggaactgctcatgcaggagcctc
agtagatttaacaattttttctcttcatttagcgggggtatcttcaattttaggagcagt
aaattttattacaactgtaattaatatacgatcttcagggattactttagatcgattacc
cttatttgtatgatcagttgtaattacagctgtattattacttttatcattacctgtttt
agcaggagctattactatattattaacagatcgaaatttaaatacttcattttttgaccc
aattggtggaggagacccaattttataccaacatttattttgattttttggacatccaga
agtttacattttaattttacctgggtttgggataatttctcatattattactcaagaaag
agggaaaaaggaaacatttggaactttaggaataatttatgctatattaactattggatt
attaggatttattgtttgagctcaccatatatttacagttggaatagatgtagatactcg
agcttactttacatcagctacaataattattgctgtacctacaggaattaaaattttcag
ttgactagcaactcttcacgggactcaattaacttatagcccagctttattatgatcatt
aggatttgtatttttatttactgtaggaggattaacaggagttgttcttgctaattcatc
aattgatattgtattacatgatacctattatgttgttgctcattttcattatgtactttc
aataggggcagtatttgctattatagcaggatttattcattgataccctttattaacagg
attagttataaacccttcatgactaaaggctcaatttgttataatatttattggtgtaaa
tttaacttttttccctcaacatttcttaggattagcaggaatacctcgacgatattctga
ttttcctgatagatatttaacttgaaatattatttcttcattaggtagtactatttcttt
atttggtattattttctttatttttattatttgagaaagtataattgcacaacgaactcc
ttctttcccaatacaattatcttcatcaattgaatgatatcatacacttcctcctgctga
acacacttattcagaacttccattactttcttctaatt-----atggcaacatgagcaaa
cttaggacttcaagatagttcatcccctttgatagaacaattaaattttttccatgatca
tacacttttaattttaattataattacagtattaattgcttatattatatttatactatt
ctttaataaatttactaatcgataccttttacatggtcaaacaattgaaattatttgaac
tattctaccagctgtaattttaatatttattgcttttccttcattacgattattatattt
aatagatgaaattaattctcctttaattactttaaaggctattggacatcaatgatattg
aagttatgaatattctaattttttaaatctagaatttgattcttacataattcccacaaa
tgaactagaccttaatggattccgacttttagatgtagataatcgaattattttaccaat
aaataatcaaattcgaattttagtaactgctacagatgttattcattcatgaactgttcc
ttctcttggagtaaaaattgatgcaacaccaggacgtttaaatcaaactaattttttaat
taatcaacctggtttattttttggtcaatgttcagaaatttgtggagcaaatcatagttt
tataccaattgtaattgaaagaattcctataaattattttattaaatgaatttcttctca
aataaatt---atgtcaacacatgcaaatcacccatttcatttagtagattatagccctt
gacctttaacaggggccatcggagcaataacaacagtaacaggtcttgttcaatgattcc
accaatatgatatttctttatttttattaggaaatattattactatattaacaatatatc
aatgatgacgagatatttctcgagaaggaacatttcaaggacttcacactatccctgtta
cattagggttacgatgaggaataattttatttattatttcagaagtatttttttttattt
cttttttttgagcattttttcatagaagattatcaccaacaattgaactaggaataattt
gacccccagtaggaattattgcctttaatccttttcaaattccactgttaaatacagcaa
ttttattagcttcaggagtaactgttacatgagctcatcatagactaatagaaaataatc
atactcaaactttacaaagtttattctttactgtattattaggaatttacttctctattc
ttcaagcatatgaatatattgaagccccctttacaattgctgataatgtttacggatcaa
cattttttgtagcaacaggattccatggacttcatgtattaattggtacttcatttttat
taatttgtttaattcgacatttaaattatcatttttcaagtagtcatcattttggatttg
aagctgcagcttgatactgacattttgttgatgtagtttgattattcttatatatttcaa
tttattgatgaggtagtta------------------------a-tta-aattttattta
ttaatttt-atttgttt------------------------------------at--tta
tattta--tttaataaaaataattttat-aactttttgttttagta-ttttttaaagaaa
a-aataattttaa--ttatagtttattagtattgtaaaagaatattgaaata--atttga
aaaatttttattttaaaagaaaatttaatttgttgtaccttgtgtatcagggtttattaa
ttaattaattattat-attaatttttctcgaattttaaagatttaatt-atatataa-aa
gttattgtggcataactattttaaatatataattagaaatgaaatgttaatcgttttaaa
atatatctagttttttaagaaataaatttaatttagatttataaa-ttaaaaatttta-t
ttat-ttaatattttta-----ttttataaaattaatattttaagggattagctttaaaa
taaatttttaaattttaa----------------------ataaaatattttaataaatg
taagcttaaaaatag-ttatcattaataaatttgttataatttattttaaattt--ttta
ttattta-----tttttaaattaaattatttattaaaattta-------aattttaat-t
aataaaatt--------tattaattatgataaaattagtatatt-aaatttat-------
aaaaattatt-taaaatgaaaggt-----ttaaataaggaat------------tcggca
aatt---atatattcacctgtttatcaaaaacatgtctttttgaat-ttaatttaaagtc
taacctgcccactgat-----aatattaaagggccgcagtattctgactgtgcgaaggta
gcataatcaatagtcttttaattgaagacttgtatgaatggttgaatgagatatatactg
tc-ttttttaaattt-ttatagaattttattttttaattaaaaagttaaaatgtaattaa
aggacgagaagaccctatagatctttatt----tttattta-ttataaattaaaaagaat
atttaaatttatattattat-taaaaattttactggggtggtattaaaatttaaataact
tttat-tattta-tttacattaata----tatgaattattgatccaattttattgattaa
aaaattaagttaccttagggataacagcgtaatttttttttagagttcatatcgacaaaa
aagattgcgacctcgatgttggattaagagttatttttaggtgtagaagtttaaagttta
agtctgttcgacttttgaattcttacatgatctgagttcaaaccggcgtaagccaggttg
gtttctatccttaataaa--attattatattatagtacgaaaggacctaatataaaaaat
atagatttta--aaaata-tgaataatattaatatttgataaaggataatagttaactat
aacatttaatttgcatttaaaaagtattgaa-ttt-attcaatttatctta-aaatatga
agcga-t-atattgcaattagtttcggcctaatcttaggtg--aaa-tt----------c
acccatattttttaattgaaaccaaaa-agaggtatatcactgttaatgatatcattgaa
taa-tttaatattccaat----taag--aaaaaattagtttta-ta-aaaaccttagtat
gtcaaactaaaaaaattagta-ttaatctaatatttttt-aaacttta--tattcaata-
---atgatattagactgcaattctgaaggaataattttt-taattatta-aagttttata
ttttggtgtatgatgcacaaaagtttttgaatctttcggaaatagtttaattctattaaa
tataa------atttatatagttt-aaa--ataaaacattacattt-tcactgtaaaaat
aaaaatt---t-at-tttttataaataatttataaagtatata-attgtatatgtgactt
ccaatcacaaggactaaataaatttagtataaat-aatttaaatagtttaaaaaaaaata
ttgatttgtggtgtcaatgatatgaaa-t---tttcattttagatcaatgaattgcctga
caaaaaggattaccttgatagggtaaatcataaagattt-aatgctttattcatta--ca
ttagatgactgaaa-gcaagtaatgatctcttaaatcatattatagtaaattagcactta
cttctaatgaaaaaagataagctaa-ttaagctattgggttcataccccacttataaagg
ttataatccttttcttttt-aatttaaatagcttatat-ttagagcgtgacactgaagat
gttaaggaaatt-gttataatttttaaatacaagaaatagtttat-at-aaaatattaac
tttgggagttaatgaaaagg--aag-tttcttttttcttgagttttaatagttt-aaaa-
---aaaacattagtcttgtaaactaaaaataaaatttta-ttttttttaaaac-taagaa
tttaagttaa-aaaaactaatagccttcaaagctgaaaatatttgtat-t--aatc--ct
ttaattctta-gattaaatggct-gaag-tttaggcgataaattgtaaatttatatataa
g---aataa-ttctttttaatca------caatttaaagcttaattagtaaagtatttca
tttacattgaaaagaaatttgtgcaaatcaatttaaattg-----------attatttta
ttttggtt--aataattttattattattttattttacatgtaaatttttgtatgaattaa
ttta-atttttaaaagattaaatg---------gattttatttattcgcagtaattaata
t--taattaaaaaaagaaattttgtgt--tagtaataatatat-agtattggtaaaattt
gtgccagctaccgcggttatacaaataatgcaagtaaa-att-ttttagtattagttaaa
tt---aaaaaatttaataatataaatataaatttattaggtgaaatttttaaatt-----
---tatttatttattatt-taaaaaattaatttaagctataaacttttta-taataaact
aggattagataccctattattgaaaataaatattt--aaatgctaaagtagtattagtta
tattcttaaaatttaaaaaatttggcggtgttttagtctatttagaggaatctgtcctgt
aattgataatccacattgaaccttacttaaatttgttt----aatttatatatcgccgtc
atcagaatatgttataagat---gaaaattttcttaatatt-taattaaataaaatgtca
ggtcaaggtgtagtttatatttaagtagagatggattacaat-aa---atttattt-aa-
acggataattt-tttgaa----atagaaatttgaaggtggatttaatagtaatataaaat
agattat--ttatatgattttagctctaaaacat--gtacatatcgcccatcgttcttat
ttt-------taaaataa-gat-aagttgtaacat-agtagatgtact--ggaaagtgta
tctagaaaga-
>MN389466_1_Aedes_rubrithorax_isolate_MI102
-gaaatatggtgatcgagagaaagctgctaacttttatc-tttaatggtttaattccatt
tatatttc--ttctaatatggcagattagtgcaatgaatttaagcttcatatataaagat
tattatcttttattagaaaactattttggcagattagtgcaataaatttagaatttattt
atataatttaa-tta--attataaatagta-------aatta--ataagcttt-tat-ag
catatgtcttgaaaacataagaaag-aag-tatagtcttctattaatttatgataacaaa
tttattttcagtatttgacccttcaacaactattttaaatttatcattaaattgattaag
aacttttttaggattattaattattccctcaacatattgattaatacctaatcgatttca
agttatttgaaataatattttattaactcttcataaagaatttaaaactctattaggacc
taatggtcataatggaagaactttaatatttgtttctttattttcattaattatatttaa
taatttcttaggactattcccttatatttttacaagtactagtcatttaacattaacatt
aacattagctttccctttatgattaagttttatactttatggttgaatttgtcatacaca
acatatatttgctcatttagttccacaaggaactccccctgtattaataccttttatagt
atgtattgaaacaattagtaatgttattcgaccaggaacattagcagttcgattaacagc
taatataattgctgggcatctattaataactttattaggaaatacaggaccaatatcaac
atcttatattattttatcattaattttaattactcaaattgctttattagtattagaatc
agcagttgcaattattcaatcttatgtttttgcagtattaagaactttatattctagtga
agtaaattaaattcctcaaatagcccctattagatgattagttttgttttttgttttttc
aataacactaataatttttaatattaaaaattatttttgtttttttt---ataattcaaa
tgaatcttcc-caaaatttaaatattaaacaa-----cataaa---------------at
aaattgaaaatgataa---------------atagattatttgttatcattaattggaag
tttattattagttatttgtgttatagtaggagtagcttttttgactttattagaacgtaa
agttttaggttatattcaaattcgaaaaggaccaaataaagttggatttataggtttatt
acaaccttttagagatgccgtaaagttatttactaaggaacaaacttatcctttgttatc
taattatattttttattatttttctccaattttttctttatttttatctcttttaatttg
aatatgtttaccttatttaattaaattatattcatttaatttaggtgttttatttttttt
gtgtattactagattaagagtttatactgttatagtagcagggtgatcttcaaattcaaa
ttatgctttattggggggattacgagcagttgctcaaacaatttcttatgaagttagatt
agttttaattttattaagttttatttttttaattggaaattataattttttaagttttta
tttatatcaaaaatatatatgatttattgttttttgttttcctttagccttagtttggtt
tgcttcttgtttagcagaaactaatcgtactccttttgattttgctgaaggagaatctga
gttagtttctgggtttaatgtagaatatagaagagggggatttgctttaatttttttagc
tgaatattcaagtattttatttataagtatattatttagagttatttttttaggtagcga
tgtttatagaattatattttttttaaaattaacaattatttcttttatgtttatttgagt
tcgaggaactctacctcggtttcgatatgataaattaatatatttagcttgaaaaagatt
tttacctatatctttaaattatttatttttttttattggattaaaaatttttattttatc
tttatta--ttttaaa---tcaaaaaaatttctaataacattttttttattatattaatt
ttaggatctttaattactatttcttctaattcatgattaggtgcttgaataggattagaa
attaatttactttcatttattcccttaataaatgaaggaaaaaaaaatttaatggcatca
gaaagtagattaaaatattttttaactcaagcttttgcttcatcaattttattattcgca
attattttaataatattattttttaataataattgaat------aataaataataatttt
aatgatttattaattttatcaactttattattaaaaagtggggcagctcctttccatttt
tgattccctggagtaatggaaggattaaattgaattaatagattaattttaataacttga
caaaaaattgctcctataatattaatttcttataatataaattataatttctttttaatt
tca---attatcttatctataattattggagctttaggaggattaaatcaaacttcatta
cgtaaattaatagctttttcttctattaatcatttaggatgaatattaatagctataata
aataatgaattattatgattaacttattttattttatattcaattttatcaatatcaatt
attttaatatttaataattttaaattatttcatttcaatcaaatttttaatttttctata
ataaacccaacaatt---aaattttttatatttttaaatttattatcattaggaggatta
cctccgtttttaggatttttacctaaatgattagtaattcaaaatataattgaattaaat
caaatttttttactatttattgctgtgtgtttaactttaattactttatattattattta
cgaatatcttatagaatttatatattaa----attataataaaaattcatgaatattaat
gaattcatataataat--aaaaatataaattttattttatctttaaatttt-------at
ttc--tattataggattaataattattactttaatttatttaattttataaattattata
ttattaattataagatgtattatttttgctattacaatcattgtaataatactagctaca
attttatcaaaaaaaacaattattgatcgagaaaaatcttctccttttgaatgtggattt
gatccaataaattattctcgtttaccattttcacttcgattttttttaattgctattatt
tttttaatttttgatgtagaaattgcactaattttacctataattttgattattaaaact
tcaaatttaattaattgatctattactagtttattttttatttttattttattagtaggg
ttataccatgaatgaaaccaaggagctttagaatgaaataat------ttaaaatttatt
tttataattttgtttatgtttttttta---ttttttaaaaaaaatatttactgaatggtt
caaaatttaatttttttagctacagggttatttataattaaaattagagctaattattat
ttttgtgacatttcttattat-tttggaatagatataatttcttatggattaattttatt
aagtttttgaatttgtggtttaatattaatagcaagagaaagtgttgttcgtataaataa
tcatattaatttatttttatttataattattttcttattattgatattaatttttacttt
tagttcaataagtatatttatattttatttattttttgaaagtagattaattcctacttt
atttttaattttaggatgaggttatcagcctgaacggttacaagcgggtatctatttatt
attttatactttattagcttctttacctttattaattggtattttttttattaaaagaga
aaattatacaataaattttgttatat---taagttataaa---aatttatataattta--
---gattttttatacttatgtatagtttttgcatttttagttaaaatgcctatattttta
gttcatttatgattacctaaggctcatgttgaagctcctgtttccggttccataatttta
gccggggttttattaaagttaggaggttatggattattacgagtattttctattttacaa
attttaggaataaagtttaattttatttgaattagaattagattgattggaggagtttta
gtaagattaatttgtttatggcaaatagatttaaaggcattaattgcttattcatctgtt
gctcatataggaattgttttaagtggtttaataacaataacatattggggattaaatggg
tcatataccttaataattgctcatggattatgttcttctgggttattttgtttagctaat
atttcttatgaacgaataggaagacgaagattattaattaataaggggatattaaatttt
ataccaagattatccttatgatgatttttattatgttctggtaatatagctgctcctcca
actttaaatttattaggagaaatttctttattaaatagaattgtaagttgatcttgatta
actataattagtttagcttttttatctttttttagagctgcttataccttgtatttattt
gcttatagtcaacatggaaaaatttattcaggagtttattttttttcttcagggagagtt
cgagaatttttattattaatattacattgattacctttaaatttattaattataaaaagt
aatttttgtatattatgaatt------gtaaatttttat-----atatattatttaataa
ttattatatttatatttgggtgtattgtttttatttcaagtcgaaagcatctattatgta
ctttattaagattagaatttatggtattaatattatttatgttattatttatatatttaa
attttataaattatgaaagatattttagtatattttttttaactttttgtgtgtgtgaag
gagttttaggtttatctattttagtttctataattcgtacccatggtaatgattattttc
aaagattttctattttacaatgt---gtgaattatttaattaatta----ttgtaaaaat
agattttatattttaatttctattagatttattttatttattataagattaaaattttta
ttaatagatttaatttattttattgaatgagaaattgtatctttacattctttatctatt
gtaataacttttttatttgattgaataagattaatatttatatcttttgttttattaatt
tcttctctagtaattttttatagaaatcaatatataggggaggattataatgttaatcgg
tttattttattagtgttaatatttgttttttctataataatattaattattagacccaat
ttaattagaattttgttaggttgggatggattgggtttagtttcttattgtttagttatt
tattttcaaaatgtaaaatcatataatgcaggtatattaacagctctatcaaatcgaatc
ggggatgttgctttattattagctattgcttgaatattaaattatggtagttgaaattat
attttttatttagaaataataaaaagaaatattgaaataataattattgggggattagta
atgttagctgctataactaaaagagctcaaattcctttttcttcttggttacctgcagct
atggcagcccctacaccagtgtctgctttagtccattcttctactttggtaactgctggt
gtttatctattaattcggtttaatattttgttagaaaatacttttttaggacaattttta
ttattgatctctggtcttactatatttatagctggattaggagctaattttgaatttgat
ttaaagaaaattattgctttatctacattaagacaattagggttaataataagaatttta
tctattgggttttataaattagctttttttcatttattaactcatgctttgtttaaggct
ttattatttatatgtgctggagtaattattcataatacaaaaaatgctcaagatattcgt
tttatagggggtttaagcataagtatacctttaacttgtagttgttttaatattgctaat
ttagctttatgtggtataccttttttggcaggattttattcaaaggatttaattttagaa
atagttatattatcttatataaattttttttctttttttcttttttttttttctactggg
ttaacagtatgttattcatttcgtttagtttattattctataactggagatttta-----
-------atagaacttctttaaacatattaaatgataagggttgaactataacttttagt
attttttttttaataattatagcaattattgggggaagtatattaaattgattaatattt
tttaaccctgaaataatttgtttacctttttatttaaaaattttaacattaattgtttgt
atcttaggaggattaatagggta---------tttaattagaaatgttagtttatttttt
tttaataaatcttttatttattataattttagttttttttctggaagaatatgatttata
ccaattatttccacaattggtattattaaatgaccattaattttaggaatacattcttat
aaaaattttgatcatggatgaagtgaatattttgggggtcaaatgttatataagcaatta
aaaaattattctttatatgttcaagaatttcaaaataataatttaaaaatttatttatta
agttatatattatgagtaattattctagtaataataacaatatttttaaaaatt---ata
acatttattatattaacatctttaattac---tagatttatttttatacaaataaaacac
cctttagctataggattaatattattaattcaaacttttttaacttctttattaacagga
atatttgtaaaaacattttgattttcttatatattatttttaatttttatagggggtata
ctagttttatttatttatgtcacctctctttcttcaaatgaaatattttctatatcatt-
taaattatcttttatagca---------atttctataataataattttcataattttttc
tttttttttagataaatcaattattgaaaattttattaataataatga---aataacttt
atttttttataattctttaataccagaaaattccactgaactaaataaaatatataactt
tccaacaaatttaattactttattattaattaattatttatttttaactttattagtaac
agtaaaaattacaaaaaaaaattatggt-cctttacgcccaataaat-----atgactaa
atctttacgaaaaactcaccctttaattagaattgcaaataatgctttagtagatttacc
cgcaccttccaatatttctgcttgatgaaattttggatcattattaggtctttgtttaat
tattcaaattttaacaggtttatttttagcaatacattacacagctgatattgaaacagc
ttttaatagagtaaaccacatttatcgagatgtgaataatggttgattcctacgaatttg
tcatgctaacggagcatcatttttttttgcttgtttatttattcatgtaggacgaggagt
ttattatagttcttatttatttaccccaacatgaataattggagtaatcattttatttat
agtaatagcaacaggatttttaggatatgtattaccttgaggacaaatatcattctgagg
ggccacagttattactaatttattatcagctgttccttacttaggaactgatcttgttca
atgaatttgaggaggatttgcagttgataatgctactttaacacgattttttacatttca
ttttattctaccttttattgtattagcattaacaataattcatttattatttttacatca
aacaggatctaataatccattaggattaaatagaaatgtagataaaatcccatttcatcc
ttattttatttataaggatgttgtagggttcgtaatttttatttgaattttaattggatt
tatttga--aaatttaat-------tatttattaatagacccagaaaattttattcctgc
taatcctttagttactccagttcatattcaaccagaatgatattttttatttgcctatgc
tattttacgatcaattcctaataaattaggaggagtaattgctttagttttatctattgc
cattttaataattttaccttttacacatattagtaaattccgaggattacaattttatcc
attaaatcaaattttattttgaaatatagttattattgcatctttattaacatgaattgg
agctcgccctgtagaagacccttatgttttaacaggccaaattttaacagttttatattt
ttcttattttttaattaatccattattaactaaatattgagataagttattaaat---t-
--cgcgacaatggttattttcaacaaatcataaagatattggaacattatatttcatttt
tgggatttgatcaggaatagtaggaacatctttaagaattttaattcgtgctgaattaag
acatcctgggatatttattgggaatgatcaaatttataatgtaattgtaacagctcatgc
ttttattataattttttttatagttatacctattataattggagggtttggaaattgatt
agtacctttaatattaggagcaccagatatggcattccctcgaataaataatataagttt
ttgaatacttcctccttcattaactcttcttctttcaagaagtatagtagaaaatgggtc
aggaacaggatgaacagtttatcctcctctttcttcaggaactgctcacgctggagcttc
agtagatttaacaattttttctcttcacttagcaggggtatcttcaattttaggagcagt
aaattttattactactgtaattaatatacgatcttcaggaattactttagaccgattacc
tttatttgtttgatcagttgtaattacagctgtattattacttttatcattacctgtttt
agcaggagctattactatactattaacagatcgaaatttaaatacttcattttttgatcc
aattggaggaggagacccaattttataccaacatttattttgattttttggacatccaga
agtttatattttaattttacctggatttggtataatttctcatattattactcaagaaag
aggaaaaaaggaaacttttggaactttaggaataatttatgctatactaaccattggatt
attaggatttattgtttgagcacaccatatatttacagttggaatagatgttgatactcg
agcttatttcacttcagctacaataatcattgctgttcctacaggaattaaaatttttag
ttgattagctactcttcatggaactcaattaacttatagtccagctttattatgatcatt
aggatttgtatttttatttacagtaggaggattgacaggagttgtccttgctaattcatc
aattgacattgtattacatgacacatattatgttgttgcacattttcattatgttctttc
aataggagcagtatttgccattatagcaggattcattcattgatatccactattaacagg
attagttataaatccttcatgattaaaggctcaatttgttataatatttattggtgtaaa
tttaaccttttttcctcaacattttttaggattagcaggaatacctcgacgatattctga
ttttcctgatagatacttaacttgaaatattatttcttcattaggaagtactatttcttt
atttgctattattttctttatttttattatttgagaaagtataattgcacaacgtactcc
ttctttcccaatacaattatcttcatcaattgaatgatatcatacacttcctcctgctga
acatacttattcagaacttccattactttcttctaatt-----atggcaacatgagcaaa
tttaggacttcaagatagttcatctcctttaatagaacaattaaacttttttcatgatca
tacacttttaattttaattataattacagtattaattgcttatattatatttatactatt
ttttaataaatttactaatcgataccttttacatggtcaaacgattgaaattatttgaac
tattttaccagctgtaattttaatatttattgcttttccttcattacgattattatactt
aatagatgaaattaattctcctttaattactttaaaagctattggacatcaatgatattg
aagttacgaatattctaattttttaaatttagaatttgactcttatataattcctacaaa
tgaattagatattaatggattccgacttttagatgtagataatcgaattattttaccaat
aaataatcaaattcgaattttagtaactgctacagatgttattcattcatgaactgttcc
ctctcttggagtaaaaattgatgcaacaccaggacgtttaaatcaaactaattttttaat
caatcaacctggtttattttttggtcaatgttcagaaatttgcggggcaaatcacagttt
tataccaattgtaattgaaagaattcctataaattatttcattaaatgaatttcttctca
aataaatt---atgtcaacacatgcaaatcatccctttcatttagtagattatagccctt
ggcctttaacaggagctattggggcaataacaacagtaactggtcttgttcaatggtttc
atcaatataatatttcattatttttattaggaaatattattactatattaacaatatatc
aatgatgacgagatatttcacgagaaggaacatttcaaggacttcacactatcccagtta
cattaggtttacgatgaggaataattttatttattatttcagaagtatttttttttattt
cttttttctgagcatttttccatagaagtttatctccaacaattgaattaggaataattt
gacctccagtaggaattattgcttttaatccttttcaaattcctttattaaatacagcaa
ttttactagcttcaggggtaactgtcacttgagctcatcatagattaatagaaaataatc
acactcaaactttacaaagtttattttttactgtattattaggaatttatttttctattc
ttcaagcatatgaatatattgaagccccatttacaattgctgataatgtatatggatcta
cattttttgtagcaacaggattccacggacttcatgtattaattggaacttcatttttat
taatttgtttaattcgacatttaaattatcacttttcaagtagtcatcattttggatttg
aagctgcagcttgatactgacattttgttgatgtagtttgattatttttatatatttcaa
tttattgatgaggtagtta------------------------a-tta-aattttattta
ttaatttt-atttattt------------------------------------a----ta
tattta--tttaataaaaataattttat-aactttttgttttagta-ttttttaaagaaa
a-aataattttaa--ttatagtttattagtattgtaaaagaatattgaaata--atttga
aaaatttttattttaaaagaaaatttaatttattgtaccttgtgtatcagggtttattaa
ttaattaattattat-attaatttttctcgaattttaaagatttaatt-atatataa-aa
gttattgtggcataactattttaaatatataattagaaatgaaatgttaatcgttttaaa
atatatctagttttttaagaaataaatttaatttagatttataaa-ttaaaaatttta-t
ttat-ttaatattttta-----ttttataaaattaatattttaagggattagctttaaaa
taaatttttaaattttaa----------------------ataaaatattttaataaatg
taagcttaaaaatag-ttatcattaataaatttgttataatttattttaaattt--ttta
ttattta-----tttttaaattaaattatttattaaaattta-------aattttaac-a
aataaaatt--------tattaattatgataaaattagtatatt-aaatttat-------
aaaaattatt-taaaatgaaaggt-----ttaaataaggaat------------tcggca
aatt---atatattcacctgtttatcaaaaacatgtctttttgaat-ttaatttaaagtc
taacctgcccactgat-----aatattaaagggccgcagtattctgactgtgcgaaggta
gcataatcaatagtcttttaattggagacttgtatgaatggttgaatgagatatatactg
tc-ttttttaaattt-ttatagaattttattttttaattaaaaagttaaaatataattaa
aggacgagaagaccctatagatctttatt----tttattta-ttataaattaaaaagaat
atttaaatttatattataat-taaaaattttactggggtggtattaaaatttaaataact
tttat-tattta-tttacattaata----tatgaattattgatccaattttattgattaa
aaaattaagttaccttagggataacagcgtaatttttttttagagttcatatcgacaaaa
aagattgcgacctcgatgttggattaagagttatttttaggtgtagaagtttaaagttta
agtctgttcgacttttgaattcttacatgatctgagttcaaaccggcgtaagccaggttg
gtttctatccttaataaa--attattatattatagtacgaaaggacctaatataaaaaat
atagatttta--aaaata-tgaataatattaatatttaataaaggataatagttaattat
aacatttaatttgcatttaaaaagtattgaa-ttt-attcaatttatctta-aaatatga
agcga-t-atattgcaattagtttcggcctaatcttaggtg--aaa-tt----------c
acccatattttttaattgaaaccaaaa-agaggtatatcactgttaatgatatcattgaa
taa-tttaatattccaat----taag--aaaaaattagtttta-ta-aaaaccttagtat
gtcaaactaaaaaaattagta-ttaatctaatatttttt-aaacttta--tattcaata-
---atgatattagactgcaattctgaaggaataattttt-taattatta-aagttttata
ttttagtgtatgatgcacaaaagtttttgaatcttttagaaatagtttaattctattaaa
tataa------atttatatagttt-aaa--ctaaaacattacattt-tcactgtaaaaat
aaaaatt---t-at-tttttataaataatttataaagtatata-attgtatatgtgactt
ccaatcacaaggactaaataaatttagtataaat-aatttaaatagttt-aaaaaaaata
ttgatttgtggtgtcaatgatatgaaa-t---tttcattttagatcaatgaattgcctga
caaaaaggattaccttgatagggtaaatcataaagattt-aatgctttattcatta--ca
ttagatgactgaaa-gcaagtaatgatctcttaaatcatattatagtaaattagcactta
cttctaatgaaaaaagataagctaa-ttaagctattgggttcataccccacttataaagg
ttataatccttttcttttt-aatttaaatagcttatat-ttagagcgtgacactgaagat
gttaaagaaatt-attataatttttaaatacaagaaatagtttat-at-aaaatattaac
tttgggagttaatgaaaagg--aag-tttcttttttcttgagttttaatagttt-aaaa-
---aaaacattagtcttgtaaactaaaaataaaatttta-ttttttttaaaac-taagaa
tttaagttaa-aaaaactaatagccttcaaagctgaaaatacttgtat-t--aatc--tt
ttaattctta-gattaaatggct-gaag-tttaggcgataaattgtaaatttatatataa
g---aataa-ttctttttaatca------caatttaaagcttaattagtaaagtatttca
tttacattgaaaagaaatttgtgcaaatcaatttaaattg-----------attatttta
ttttggtt--aataattttattattattttattttacatgtaaatttttgtgtgaattaa
ttta-atttttaaaaaattgaata---------gattttatttattcgcagtaattgata
t--taatt-aaaaaagaaattttgtat--tagtaataatatat-agtattggtaaaattt
gtgccagctaccgcggttatacaaataatacaagtaaa-att-ttttagtattagttaaa
tt---taaaaatttgataatataaatataaatttattaggtgaaatttttaaatt-----
---tatttatttattatt-ttaaaaaataatttaagctataaacttttta-taataaact
aggattagataccctattattgaaaataaatattt--aaatgctaaagtagtattagtta
tattcttaaaatttaaaaaatttggcggtgttttagtctatttagaggaatctgtcctgt
aattgataatccacattgaaccttacttaaatttgttt----aatttatatatcgccgtc
atcagaatatgttataagat---gaaaattttcttaatatt-taattaaataaaatgtca
ggtcaaggtgtagtttatgtttaagtagagatggattacaat-aa---atttattt-aa-
acggataattt-tttgaa----atagaaatttgaaggtggatttaatagtaatataaaat
agattat--ttatatgattttagctctaaaacat--gtacatatcgcccatcgttcttat
ttt-------taaaataa-gat-aagttgtaacat-agtagatgtact--ggaaagtgta
tctagaaaga-
>MK575476_1_Ochlerotatus_fulvus
-gaaatatggtgatcaagaaaaagctgctaacttttatc-tttaatggtttaattccatt
tatatttc--ttctaatatggcagattagtgcaatgaatttaagcttcatatataaagat
tcttatcttttattag-aaactattttggcagattagtgcaataaatttagaatttattt
atataatttaa-tta--attataaatagta-------aatta--ataagcttt-tat-ag
catatgtcttgaaaacataagaaag-aag-taaagtcttctattaatttatgataacaaa
tctattctctgtttttgacccttcaacaactattttaaatctttctttaaattgattaag
aacttttttaggacttttaattattccttctgcttattgattaatacctaatcgattcca
aattatttgaaataatattttattaactcttcacaaggaattcaaaactttattaggacc
taatggacataatggaagaacattaatatttgtatctttattttcattaattatatttaa
taattttttaggattatttccttatatttttacaagtacaagtcacttaacattaacttt
aacattagccttcccattatgattaagttttatactttatggatgaatttgtcatactca
acatatatttgctcatttagttcctcaaggtactccccctgtactaataccttttatagt
ttgtattgaaacaattagtaatgtaattcgaccaggaactttagctgttcgattaactgc
aaatataattgcaggacatttattaataactttattaggaaatacaggaccaatatcaac
ttcatacattattttatcattaattttaattactcaaattgctttattagttctagaatc
agctgttgcaattattcaatcatatgtatttgctgtattaagtactctttattctagtga
agttaattaaattcctcaaatagcacctattagatgattaactttattttttattttttc
aattacactagtaatttttaatattaaaaattatttttgtttttctt---atagttcaac
tggatcttcc-caaaatttaaatattaaacaa-----cataaa---------------at
aaattgaaaatgataa---------------atagattatttattatcattgattggaag
tttattattggttatttgtgtaatagttggcgttgcttttttaactttattagaacgaaa
ggtattagggtatattcaaattcgaaagggtcctaataaagttggttttatagggttatt
acaaccttttagagatgctgtaaagttatttactaaggaacaaacttatcctttattatc
aaattatattttttattatttttctcctattttttctttatttttatctcttttaatttg
aatatgcattccttatttgattaagttatattcttttaatttgggtgttttatttttttt
atgtattacaagtttaggggtgtatacagttatagttgctggatgatcttcaaattctaa
ttatgctttgttagggggtttacgagcagtagctcaaacaatttcatatgaagtaagatt
agctttaattttattaagttttatttttttaattgggaattataattttttaaattttta
tttataccaaaaatatatatgatttattgtattttgttttcctttagctttagtttgatt
tgcttcttgtttagctgaaactaatcgtactccttttgattttgctgaaggggaatcaga
attagtttcagggtttaatgtagaatatagaagaggaggatttgcattaatttttttagc
tgaatattcaagtattctatttataagaatgttatttagagtaatttttttaggaagaga
tatttatagtattatatttttttttaagttaactgttatttcttttttatttatttgagt
tcgagggactcttcctcgatttcgatatgataagttaatatatttagcttgaaagagatt
tttacctatatctttaaattatttatttttttttattggggtaaaaatttttatcttgtc
tctatta--ttttaaa---ttaaaaaaatctctaataatattttttttattatattaatt
ttaggatctttaattactatttcttctaattcctgattaggagcatgaatagggttagaa
attaatttactttcatttatccccttaataaatgaaggtaaaaaaaatttaataacttct
gaaagtagtttaaagtattttttaactcaagcttttgcttcatcaattttattatttgca
attatcctaataatattattttttaataataattgaat------aataaataataatttt
aatgatttattaattttatcaactttattactaaaaagtggagcagctcctttccatttt
tgatttccaggagtaatggaaggattaaactgaattaatagattaattttaataacatga
caaaaaattgctcctttaatacttatttcttataatataaattataatttttttttaatt
tct---attattttatcaataattattggagctttaggaggattaaatcaaacatcatta
cgtaaattaatagcattttcttcaattaaccatttaggttgaatattaatagctataata
aataatgaattactttgatttacttattttattttatactcaattttatcaatatcaatt
attttgatattcaataattttaaattatttcattttaatcaaatttttaatttttcaata
ataaatccctcaatt---aaattttttatattcttaaacctattatcattaggtggatta
ccaccatttttaggatttttaccaaaatgattagtaattcaaaatataattgaattaaat
caaatctttttattatttatttctgtttgtttaacattaatcactttatattattattta
cgaatatcttacagagtttacatattaa----attacaataaaaattcatgaatattaat
aaattcttattctaat--aataatttaactttaattttaactataaatttt-------at
ttc--tattataggattattaattattacattaatttatttaatcttataaattttaaca
ttattaattataagatgtattattttcattattacaattattgtaataatattagctaca
attttatcaaaaaaaactattactgatcgagaaaaatcatccccctttgaatgtggattt
gatccaataaattactctcgcctcccattttcattacggttttttttaattgctattatt
tttttaattttcgatgtagaaattgctttaattttacctataattttaattataaaatca
tcaaatataattaattgatcaattaccagtttattttttatttttattctattaattgga
ttataccatgaatgaaaccaaggagcattagaatgaaataat------ttaaaatttatt
tttatagttatatttatatttttttta---ttttttaaaaaaaatatttattgaatggtt
cagaatttagtttttttagcaacaagtttatttataattaaaattagatctaattattat
ttttgtgatatttcttattat-tttggaatagatataatttcttatggattaattttatt
aagtttttgaatttgtggattaatattaatagcaagagaaagtgtagttcgatttaataa
ttatattaatttatttttatttataattatttttttattattaatattaatttttacatt
tagatcaataagtatatttatattttatttattttttgaaagaagattaattccaacctt
atttttaattttaggatgagggtatcaacctgaacgtttacaagctggaatttatttatt
attttatactttattagcatctttacctttattaattggtattttttttattaaaaatga
taattatacaataaattttattatat---tgagttataaa---aatttatataatttg--
---gaatttttatatttatgtatagtttttgcttttttagtaaaaataccaatattttta
gttcatttatgattaccaaaggctcatgtagaagctccagtttctggatcaataatttta
gctggagtgttattaaagttaggaggttatgggttattacgagttttttcgattttacaa
gttttaggaataaagtttaattttgtttgaattagaattagattaattggaggagtttta
gttagattaatttgtttatgacaaatagatttaaaggctttaattgcttattcttcagtt
gctcatatggggattgtattgagaggattaataacaataacttattgaggattaaatgga
tcttatactttaataattgctcatggattatgttcttctggtttattttgtttagcaaat
atttcttatgaacgtataggaagacgaagtttattaattaataagggaatattaaatttt
ataccaagattatctttatgatgatttttattatgttcaggaaatatagctgctcctcct
actttaaatttattaggagaaatttctttattaaatagaattgttagatgatcttgatta
acaataattagtttagcatttttatctttttttagagctgcttatacactatatttattt
gcttatagtcaacatggaaaaatttattcaggggtttattttttttcttctgggagagtg
cgggaatttttattattaatattacattgattacctttaaatttattaattatgaagaga
agtctttgtatattatgaatt------ataaatttatat-----atatattatttaataa
ttattatatttatatttgggtgtattgtatttatttctagtcgaaagcatttgttatgta
ctttattaagattagaatttatagtattaatattattcatattattatttttgtatttaa
attttataaattatgaaagatattttagtatattttttttaactttttgtgtgtgtgaag
gagttttaggtttatcaattttggtttctataattcgtactcatggtaatgattattttc
aaagtttttcaattttacaatgt---gtgaattatttagttaatta----ttgtaaaaat
agtttttatattttgatttctattagttttattttatttattttgagattaaaattttta
ttaaaggatttaatttattttattgaatgagaaattgtttctcttcattctatatcaatt
gtaataacttttttatttgattgaataagattaatatttatatcttttgtattgttaatt
tcttcattagtaattttttacagaaatcaatatatagaaagtgattttaatgtaaatcga
tttattttattagtattaatatttgtattttctataatgatgttaattattagtcctaat
ttaattagaattttattagggtgagatggactaggattggtttcttattgtttagttatt
tactttcaaaatgtaaagtcttataatgctggtatattaacagctttatccaatcgaatt
ggagatgttgctttattattagctattgcttgaatgttgaattatgggagttgaaattat
attttttatttagatataataaaaatagattttgaaataatagtaattggtggattggtt
atgttagctgctataactaaaagagctcaaattcctttttcttcttgattgcccgcagct
atagctgctcctactcctgtttctgcattagttcattcttcaactttagtaactgcaggg
gtttatttattaattcgatttaatattttattagaaaatacttttttaggtcaattttta
ttattaatttctggtttaactatatttatagctggtttaggagcaaattttgaatttgat
ttaaaaaaaattattgctttatctacattaagacaattaggtttaataataagaatttta
tctgttggattttataaattggcattttttcatttattaacccatgcattatttaaggct
ttattatttatgtgtgctggggtaattattcataatacaaaaaatgctcaagatattcga
tttatgggaggattaagaataagaatacctttaacatgtagttgttttaatattgctaat
ttagcattatgtggaataccatttttagctggattttattcaaaggatttaattttagaa
atagttatattatcttatataaattttttttctttttttcttttttttttttcaacaggc
ttaactgtttgttattcatttcggttagtttattattcaataacaggggatttta-----
-------atagaacttctttaaatatattaaatgataaggggtgaacaatgtcatttaga
attttttttttaatagttatggcaattattggaggaagtatattaaattgattaatattt
tttaatccagaaatgatttgtttacctttttatataaaaatattaactttatttgtatgt
attagaggaggtgtaatagggta---------tttaattagaaatgtaaaattatttttt
tttaataaatctttagtttattataattttagttttttttctggaagaatgtgatttata
ccaattgtttcaacaattggggtaattaaatgaccattaattttaggaatacattcttat
aaaagttttgatcaaggatgaagtgaatattttggaggtcaaatattatataagcaatta
aaaaattattcattatatgttcaagaatttcaaaataataatttgaaaatttatttatta
agttatatattatgagtaattattttagtaataataatattatttttaaatatt---ata
atatttattatactaacatcctttattac---tagatttatttttatacaaataaagcac
cctttagctataggacttatattattaattcaaacttttttaacttccctattaacagga
atatacgtaaaaacattttgattttcttatgtattatttttaatttttataggaggaata
ctagttttatttatttatgtaacatctttatcatcaaatgaaatattttcaatatcatt-
caaattatcatttttagct---------tttttaataataataatttttataataattac
atttttcatagataaatcaattattgataattttattaataataatgaaataataaattt
atttaattcaatctctttattgccagaaaatttaattgaacttaacaaaatatataattt
tcccactaatttaattactttactcttaattaattatttatttttaactttattagtaac
agtaaaaattacaaaaaaaaattatggt-cctttacgaccaataaat-----atgactaa
atctcttcgaaaaactcaccctttaattaaaattgcaaataatgctttagtagacttacc
tgctccttcaaatatttccgcttgatgaaattttggatctttattaggattatgcttaat
tattcaaattttaacaggtttatttttagctatacattatacagcagacattgaaacagc
ttttaatagagttaatcatatttatcgagacgtaaataatggttgattcctacgaatttg
tcacgccaatggagcttcattctttttcgcatgtttatttattcatgtaggacgtggagt
ttattatagttcttacctatttgttcctacttgaataattggagtaattattctatttat
agttatagcaacaggattcttagggtatgtattaccttgaggacaaatatcattttgagg
agctacagtaattactaatttgctatcagcagttccttatttaggaactgacttagtaca
atgaatttgaggaggatttgctgttgataatgcaactttaactcgatttttcactttcca
ttttattttaccttttattgtattagctttaacaataattcatttactatttttacatca
aacagggtctaataatccattaggcttgaatagaaatgttgataaaattcctttccatcc
atattttatttacaaggatattgttggatttgttatttttatttgaattttaattggttt
catttga--aaatttaat-------tatttactaatagacccagaaaattttattcctgc
taatccattagttaccccagtccatattcaaccagaatgatactttttatttgcctatgc
aattttacgatcaattcctaataaattaggaggagtaattgcattagtattatcaattgc
aattttaataattcttccatttactcatattagtaaattccgaggtcttcaattttatcc
tttaaatcaaattttattttgaaatatagtaattattgcatctttattaacatgaattgg
agcacgacctgtagaagacccttatgttttaacaggacaaatcctaacagttttatattt
ctcttattttttaattaatcctttaatatcaaaatattgagataaattattaaat---t-
--tgcgacaatgattattttcaacaaaccataaagatattggaactttatattttatttt
cggagtttgatcaggaatagttggaacatcattaagaattttaattcgtgctgaattaag
tcaaccaggtatatttattggaaatgaccaaatttacaatgtaattgttacagctcatgc
atttattataattttctttatagtaatacctattataattggaggatttggaaattgatt
agttcctttaatattaggagccccagatatagcattcccacgaataaataatataagttt
ttgaatactacctccatcattaaccttactcctttctagtagtatagtagaaaatggatc
tggaacaggatgaacagtttaccctcctctttcatctgggacagctcatgctggagcttc
tgttgatttaacaattttttctcttcatttagcaggggtatcttcaattttaggagcagt
aaattttattacaactgttattaatatacgatctgcaggaattactttagatcgactacc
tttatttgtttgatctgttgtaattacagctattttattacttctatctttacctgtttt
agccggagctattacaatattattaactgaccgaaacctaaatacttctttctttgaccc
aatcgggggaggagacccaattttataccaacatctattttgattttttggacatccaga
agtttacattttaattttacctggatttggaataatttctcacattattactcaagaaag
agggaaaaaggaaacatttggaactttaggaataatctatgcaatattaacaattggatt
acttggatttattgtatgagctcatcatatatttactgttggaatagacgttgatactcg
agcttatttcacatctgcaacaataattattgctgttcctacaggaattaaaatttttag
ttgattagctactcttcatggtacacaactaacttatagtcctgctttactttgatcatt
aggatttgtatttttatttactgttggaggattaacaggagtagttcttgctaattcatc
tattgatattgttcttcatgatacttattatgttgttgctcatttccattatgttttatc
aataggggcagtatttgctattatagctggatttattcattgataccctttattaacagg
tttagtaataaatccatcatgattaaaggctcaatttactatcatatttattggagtaaa
tttaacatttttccctcaacatttcttagggttagctgggatacctcgacgatattccga
ctttcctgatagttatttagcttgaaatattgtttcttctctaggaagtactatttcttt
atttggaattattttctttatatttattatttgagaaagtataattgcacaacgtacacc
ttctttccctatacaattatcttcatcaattgaatgatatcatactcttcctcctgcaga
acatacttactcagaatttttctttctttcttctaatta---aatggcaacatgagcaaa
cttaggtcttcaagatagagcatcacctttaatagaacaattaaatttttttcatgatca
cacacttttaattttaattataattactgtattaattgcttatattatatttatattatt
ttttaataactttactaatcgatatttattacacggacaaacaattgaaattatttgaac
aattttacctgcagtaattttaatatttattgcttttccttcactacgattattatacct
aatagatgaaattaactcacctttaattactttaaaagctattggtcatcaatgatattg
aagttatgaatattctaattttttaaatttagaatttgattcttatataatcccaacaaa
tgaattagacactaatggatttcgattattagatgttgataaccgaattattctaccaat
aaataatcaaattcgaattttagtcacagcaactgatgtaattcattcatgaactgtccc
tgctcttggtgtaaaaattgatgcaactccaggacgattaaatcaaactaattttttaat
taaccaaccaggattattctttggtcaatgttctgaaatttgtggagcaaaccatagttt
tataccaattgtagttgaaagtattcctataaattattttattaaatgagtttcttctct
cataaatta-aatgtcaacacatgcaaatcatccctttcatttagtagattatagccctt
gacctttaacaggagctattggtgcaataacaacagttacaggtcttgttcaatggttcc
accaatatgatatttatttatttttattaggaaatattattactatattaacaatatatc
aatgatgacgagatatttctcgagaaggaacttttcaaggtcttcatacaatccctgtta
cattaggattacgatgaggaataattttatttattatttcagaagtattcttctttattt
cttttttttgagctttttttcacagaagtttatccccaactattgaattaggaataattt
gacccccaattggaattattgcatttaatccatttcaaattcctttattaaatactgcta
ttttattagcttcaggagtaacagttacttgagctcatcacagtctaatagaaaataacc
acactcaagctttacaaagtttattttttactgttttattaggaatttatttttctatat
tacaagcttatgaatacgtagaagctccttttacaattgccgataatgtttatggatcaa
cattctttgtagcaactggattccacggacttcatgttttaattggaacttcttttttat
taatttgtttaattcgacatataaattatcatttttcaagtagtcatcattttggatttg
aagctgcagcttgatattgacattttgttgatgtagtatgattattcttgtatatttcaa
tttattgatgaggtagttaagaaagaaaccccgcgctaaaaaaa-aaa-gatttt-----
----------------------------------------------------------ta
tatttat-tttaataaaaataattttat-aatttttagttttagta-ttttttcaagaaa
a-aataattttaa--taatagtttattagtattgtaaaagaaaattgaaata--atttga
aaaatttttatgttaaaagaaaatttaatttattgtaccttgtgtatcagggtttattaa
ttaattaattattat-aataatttttctcgaattttaaagatttaatt-atatataa-aa
gttactgtggcataattattttaaatatataattagaaatgaaatgttaatcgttttaaa
atatatctagttttttaagaaataaatttaatttagatttataaa-ttaaaaatttta-t
tttt-ataatattttta-----ttttatagaattaatattttaagggattagctttaaaa
taaatttttaaattttaa----------------------ataaaatattttaataaatg
taagcttaaaaatag-ttatcattaataaatttgttataatttattttaaattt--ttta
ttattta-----ttgttaaattaaattttttattaaaatata-------aattttagt-t
aaaaaaatt--------tattaattatgataaaattagtatatt-taatttat-------
ataaattatt-taaaatgt-----------------------------------------
------------------------------------------------------------
-------tccactgat-----aatattaaagggccgcagtattttgactgtgcgaaggta
gcataatcaatagtcttttaattggaggcttgtatgaatggttgaatgagatatatactg
tc-ttttttaaattt-ttatagaattttattttttaattaaaaagttaaaatgaaattaa
aggacgagaagaccctatagatctttatt----tttgttaa-ttataaattaaaaagaat
atttaaatttatattttaat-aaaaaattttactggggtggtattaaaatttaaataact
tttat-tattta-tttacattaata----tatgaataattgatccagttatattgattaa
aaaattaagttaccttagggataacagcgtaatttttttttagagttcatatcgacaaaa
aagattgcgacctcgatgttggattaagagttatttttaggaaaaaaa------------
------------------------------------------------------------
------------------------------------------------------------
------------------------------------tgatcgaggataatagttaactat
aacatttaatttgcatttaaaaagtattgaa-ttt-attcaatttatctta-aaatatga
agcga-t-ttattgcaattagtttcggcctaatcttaggtg--aaa-tt----------c
acccatattttttaattgaaaccaaaa-agaggtatatcactgttaatgatatcattgaa
taatttatatattccaat----taag--aaaaaattagtttta-ta-aaaaccttagtat
gtcaaactaaaaaaattagta-ttaatctaatatttttt-aaacttta--tattcaata-
---atgatattagactgcaattctgaaggaataattttt-taattatta-aagttttata
ttttagtgtatgatgcacaaaagtttttgaagcttttggaaatagtttaattctattaaa
tataa------atttatatagttt-aa---ttaaaacattacattt-tcactgtaaaaat
aaaaatt---t-at-tttttataaataatttataaagtatata-attgtatatgtgactt
ccaatcacaaggactaaataattttagtataaat-aatttaaatagttt-aataaaaata
ttgatttgtggtgtcaatgatatgaattt---tttcattttagatcaatgaattgcctga
taaaaaggattaccttgatagggtaaatcataaagattt-aatgc-ttattcatta--ca
ttagatgactgaaa-gcaagtaatgatctcttaaatcatattatagtaaattagcactta
cttctaatgaaaaaagataagctaa-ttaagctattgggttcataccccacttataaagg
tta------ttttctttat-tatttaaatagcttatat-ttagagcgtgacactgaagat
gttaaggaaatt-attataatttttaaatacaagaaatagtttataat-aaaatattaac
tttgggagttaatgaaaagg--aag-tatcttttttcttgagttttaatagttt-aaaa-
---aaaacattagtcttgtaaactaaaaataaaaatta---tttttttaaaac-taagaa
tttaagttaa-aaaaactaatagccttcaaagctgaaaatatttgtac-t--aatc--ct
ttaattctta-gattaaatggct-gaag-tttaggcgataaattgtaaatttatatataa
g---aataa-ttctttttaatca------caatttaaagcttaattagtaaagtatttca
tttacattgaaaagaaatttgtgcaaatcaatttaaattga--------atgttatttta
ttttggtt--aatatttttattattattttattttacatgtaaatttttgtgtgaattaa
ttta-atttttaaaaaattaaatt---------tgttgattttattcgcagtaattaata
t--taatagaaaaaagaaattttgtgt--tagtaataatatat-agtattggtaaaattt
gtgccagctaccgcggttatacaaataatgcaagtgaa-aat-ttttagtattagttaaa
tta-aatagattgtaataatataaacataaatttattaggtgaaatttttaaatt-----
---tataaatttattattataaaaaaataatttaagctataaacttttta-taataaact
aggattagataccctattattgaaaataaatatat--aaatactaaagtagtattagtta
tattcttaaaatttaaaaaatttggcggtgttttagtctatttagaggaatctgtcctgt
aattgataatccacattgaaccttacttaaatttgttt----aatttgtatatcgccgtc
atcagaatatgttataagat---aaaaattttcttaatatt-taattaaataaaatgtca
ggtcaaggtgcagtttatgtttaagtagagatggattacaat-aa---atttattt-at-
atggaaaattt-tttgaa----atagagatttgaaggtggatttaatagtaatataaaat
agattat--ttatatgattttagctctaaaacat--gtacatatcgcccatcgttcttat
ttt-------taaaataa-gat-aagttgtaacat-agtagatgtact--ggaaagtgta
tctagaaagac
>KT372555_1_Haemagogus_janthinomys
-gaaatatgttgatcaagaaaaagctgctaacttttatc-tttaatggtttaattccatt
tatatttc--ttctaatatggcagattagtgcaatgaatttaagcttcatatataaagat
tcttatcttttattag-aaactattttggcagattagtgcagtaaatttagaatttattt
atataatttaa--ta--attataaatagta-------aatta--ataagcttt-tat-ag
tatatgtcttgaaaacataagaaag-aag-taaaatcttctattaatttatgataacaaa
tttattttctgtttttgacccttctactactattttgaatttatccttaaattgattaag
aacttttttaggtcttttaattattccctcaacttattgattaatacctaatcgatttca
aattatctgaaataatattttattaactttacataaagaatttaaaactttattaggacc
aaatggacataatggaagtacattaatatttgtttcattattttcattaattatattcaa
taattttttaggtttatttccttatatttttacaagtacaagtcatctaacattaacatt
aacattagcattccctttatgattaagttttatattatatggatgaatttgtcacacaca
acatatatttgcacatttagttccacaaggaactcctcctgtattaataccttttatagt
ttgtattgaaacaattagaaatgtaattcgacctggaactttagctgttcgattaactgc
aaatataattgcaggacatttattaataacattattaggaaatacaggacctatatcaac
atcttattttattttatcattaattttaattactcaaattgctttattagttttagaatc
tgctgtcgcaattattcaatcttatgtattcgctgtattaagtactctttattctagtga
agtaaattaaattcctcaaatagctcctattagatgattaacattattttttattttttc
tattacattaataatttttaatattaaaaattatttttgtttttttc---ataattctaa
tgaatcttcc-caaaatttaaatattaaacaa-----tttaaa---------------at
aacttgaaaatgataatt------gttttttatagattatttgttatcattgattggaag
attattattagtaatttgtgtaatagttggggttgcatttttaactttattagagcgaaa
agttttaggatatattcaaattcgaaaagggcctaataaagttggttttatagggttatt
acaaccttttagagatgctgtaaaattatttactaaggaacaaacttatcctttattatc
taattatattttttattatttttctcctattttttctttatttttatctcttttaatttg
aataagaataccttatttagttaaattatattcatttaatttaggggttttatttttttt
atgtattactagattaggggtatatacagtaatagttgctgggtgatcttctaattcgaa
ttatgcattattaggaggtttacgagcagtagctcaaactatttcttatgaagtaagatt
agcattaattttattaagatttatttttttaattggaaattataattttttaaattttta
tttatttcaaaaatatatatgatttattgttttttgtatacctttatcattagtatgatt
tgcttcatgtttagcagaaactaatcgaactccatttgattttgctgaaggagaatctga
attagtttcaggatttaatgttgagtatagaagagggggttttgcattaatttttttagc
tgaatattcaagaattttatttataagaatgttatttagagtaatttttttaggtagaga
tatttatagaattttattttttattaaattaactttaatttcttttttatttatttgagt
tcgggggactttacctcgatttcggtatgataaattaatatatttagcttgaaaaagatt
tttacctatatctttaaattatttatttttttttattggacttaaaatttttattttatc
tttatta--ttttaaa---ttaaaaaaatctctaataatattttttttattatattaatt
ttaggctccttaattactatttcctcaaattcttgattaggtgcatgaataggattagaa
attaatttactttcatttattcccttaataaatgaaagtaaaaaaaatttaataacctca
gaaagtagtctaaaatattttttaacgcaagcttttgcttcttctattttattatttgca
attattttaataatattattttttaataataattgaat------aactaataataatttt
aatgatttattaattttatcaactttattattaaaaagtggagctgctccttttcatttt
tgattcccaggagttatagaaggtttaaattgaattaacagtttaattttaataacttga
caaaaaattgctcctttaatattaatttcttataatataaattataatttttttttaatt
tct---attattttatcaataattattggagcattaggaggattaaatcaaacctcatta
cgtaaattaatagctttttcttctattaatcatttaggttgaatattaatagcaatgata
aataatgaattattatgatttagttattttacattatattcaattttatcaatatcaatt
attttaatatttaataattttaaattatttcattttaatcaaatatttaatttttcatta
attaacccattaatt---aaattttttatatttttaaatttattatctttaggaggatta
cctccatttttaggatttttacctaaatgattagtaattcaaaatttaattgaattaaat
caaaattttttattatttattagagtttgtttaacattaattactttatattattattta
cgaatatcttatagtatctatatattaa----attacaataaaaattcatgaatattaac
aaacttttataataat--aataatataaatctaattttaactttaaatttt-------at
ttc--tattataggattaataattattacattaatttatttaattttata---------a
ttattaattataagatgtattatttttactattacaattattgtaataatattagcttct
attctatcaaaaaaaactattattgatcgagaaaaatcttcaccttttgaatgtggattt
gacccaataaattattctcgtttacctttttcattacgattttttttaattgctattatt
tttttaatttttgatgtagaaattgctttaattttaccaataattttaattattaaatca
tccaatttaattaattgatcaattactagattattctttatttttattttattagtagga
ttatatcacgaatgaaatcaaggaaccttagaatgaaataaa------t-----------
----------------tattttttata---ttttttaaaaaaaatatttattgaatggtt
caaaatttgatttttttatttagtggtttatttataattaaaattagatcaaattattat
ttttgtgatatttcttattat-tttggaatagatataatttcttatgggttaattttatt
aagtttttgaatttgtggattaatattaatagcaagagaaggagtaattcgttataataa
ttatattaatttatttttatttataattgtttttttattattaatattaatttttacttt
tagatctataagattatttatattttatttattttttgaaagtagattaattcctacttt
atttttaattttaggatgaggttatcaacctgaacgattacaagctggaatttacttatt
attttatacattattagcttctttacctttattaattggaattttttttgttaaaaataa
tgattatacgatacattatattatat---taagttataaa---aatctttataattta--
---gaatttttatatttatgtttagtatttgcatttttagtaaaaataccaatattttta
gttcatttatgattaccaaaagctcatgtagaagcccctgtttcaggttcaataatttta
gctggagtattattaaagttaggaggatatggattattacgagttttttctattttacag
gttttaggtatgaaatttaattttatttggattagaattagattaattggaggggtatta
gttagattaatttgtttatggcaaatagatttaaaagctttaattgcttattcttctgtt
gcacatataggaattgtattaagaggtttaataacaataacttattggggattaaatggt
tcttatactttaatgattgctcatggattatgttcttctggattattttgtttagctaat
atttcttatgaacgaataagaagacgaagattattaattaataaaggaatattaaatttt
atacctagattatctttgtgatgatttttattatgttcaggtaatatagctgctcctcct
actttaaatttattaggagaaatttctttattaaatagaattgttagttgatcttgatta
acaataattagattagcttttttatctttttttagagcagcgtatactttatatttattt
gcttacagacaacatggaaaattttattcagggatttattttttttcttcaggaagaact
cgagaatttttattattaatattacattgattgcctttaaatttattaattatgaaaagt
aatttttgtatattatgaatt--------------------------tattatttaataa
ttattatatttgtatttggatgtattgtatttatttctagacgaaaacatttattgtgta
ctttattaagattagaatttatagtattaatattatttatattattatttttatatttaa
attttataaattatgaatcatattttagtatattttttttaacattttgtgtatgtgaag
gagttttaggtttatctattttggtatctatgattcgaactcatggaaatgattattttc
aaagtttttctattttacaatgt---gtgaacaatttagttaatta----ttgtaaaaat
agattttatattttaatttctattagatttactttatttatttttagattaaaattttta
ttgaatgacttaatttattttattgaatgggagattgtttctttacattcattatcaatt
gtgataacttttttatttgattgaataagattaatatttatatcttttgttttattaatt
tcttctctagtaattttttatagagatcaatatataagagaagattttaatgttaatcgt
tttattttattagtattaatatttgttctttcaataataatattaattattagacctaat
ttaattagaattttattaggatgagatggattaggtttagtttcttactgtttagtaatt
tattttcaaaatgtaaaatcttataatgcaggtatattaacagctttatcaaatcgaatt
ggggatgttgctttattattagcaattgcatgaatattgaattatggaagatgaaattat
attttttatttagatattataaaaatggattttgaaataataattattggatcattagtt
gtattagctgcaataactaaaagagcccaaattccattttcttcttgattacctgctgct
atagcagctccaactcctgtttcagctttagtccactcttctacattagtaacagctggg
gtttatttattaatccgttttaatattttattagaaaattcttttttaggtcaattttta
ttattagtttctggtttaactatatttatagcaggattaggagcaaattttgaatttgat
ttaaaaaaaattattgctttatctactttaagtcaattaggattaataataagaatttta
tcaattggttattataaattagcattttttcatttactaactcatgctttatttaaggct
ttattatttatatgtgcaggtgttattattcataatactaaaaatgctcaagatattcga
tttataggaggtttaagaagtagaatacctttaacttgtagatgttttaatattgctaat
ttagctttatgtggtataccttttttagctggattttattcaaaggatataattttagaa
atagtaagattatcttatattaattttttttctttttttcttttttttttttcaacaggg
ttaactgtatgttattcttttcgattagtgtattattcaataactggagatttta-----
-------atataacttctttaaatatattaaatgataaaggttgaattatatcatttaga
attttttttttaatagtaatagcaattattggaggaagtatattaaattgattgatattt
tttaatcctgaaataatttgtttacctttttatttaaaaatattaactttaatagtatgt
attataggtggaatattgggtta---------tttaattagaaatgtaaaattatttttt
tttaataaatcgatagatttttataattttagatttttttcagggagtatgtgatttata
ccaatagtatcaacaattggtgttattaaatgaccattaattttaggaatatattcatat
aagagttttgatcaaggatgaagtgaatattttggaggtcaaatattatataaacaatta
aaaaattgttcattatatgtacaagaatttcaaaataataatttaaaaatttatttatta
agttatatattatgagttattgttttaattttaataatattatttttaaaa------ata
ataattattatattaatatcatttattac---tagatttatttttatacaaataaaacat
cctttagctataggattaatattattaattcaaacttttttaacttctttattaacaggt
atatatgttaaaacattttgattttcttatgtattatttttaatttttataggtggaata
ctagttttatttatttatgttacttctctttcatcaaatgaaatattttcaatatcatt-
taaattaagttttttatca---------attattttcataataatttcaacttttatttt
atttttttttgataaatcaattattgaaaattttattaataataatga---aataaattt
attttttaataacactttaatactagaaaatattactgaattaaataaaatatataattt
tcctacaaatttgattacattattactaattaattacttatttttaactttattagtagt
agtaaaaattacaaaaaaaaattatggt-ccattacgacctatttat-----atgaataa
atcatttcgaaaaactcaccctttaattaaaattgctaataatgcattagttgatttacc
agccccttcaaatatttcagcatgatgaaattttggatcattattaggtttatgtttaat
tattcaaattttaacaggattatttttagctatacattatacagctgacattgaaacagc
ttttaatagagttaaccatatttatcgagatgtaaataatggttgatttttacgaatttg
tcatgctaatggagcttctttcttttttgcttgcttatttattcatattggacgaggaat
ttattataattcttacttatttgttcctacatgaataattggagtaattattttatttat
agtgatagctacaggatttttaggatatgttttaccatgaggacaaatatctttttgagg
agctactgttattactaatcttttatctgctattccttatttaggaattgatcttgtaca
atgaatttgaggaggatttgcagttgataatgctactttaactcgattttttacctttca
ttttattttaccattcattgtattagctttaacaataattcatttattatttcttcacca
aacaggttctaataatccattaggattaaatagaaatattgataaaattccatttcatcc
atattttatttataaggatataattggatttgttatttttatttgaattttaattggatt
tatttga--aaatttaat-------tatttattaatagacccagaaaattttattccagc
aaatccattagttactcctgttcatattcaacctgaatgatattttctatttgcttatgc
tattttacgatcaattccaaataaattaggtggagtaattgcattagttttatcaattgc
tattttaataattctaccttttactcatataagtaaattccgaggattacaattttatcc
tttaaaccaaattttattttgaaatatagtaattgtatcctcattattaacttgaattgg
agctcgacctgttgaagacccttatgttttaacaggacaaattctaacagtattatattt
ttcttattttctaattaatcctttattaacaaaatattgagataaattattaaat-----
-------caatgactattttcaactaatcataaagatattggtactttatattttatttt
tggagtttgatcaggaataattggaacatcattaagaattttaattcgagctgaattaag
tcatccaggtatatttattggaaatgatcaaatttataatgtaattgttacagctcatgc
attcattataattttctttatagttatacctattataattggaggatttggaaattgatt
agttcctttaatattaggagcaccagatatagcttttcctcgaataaataatataagttt
ttgaatattacctccttcattaacacttcttttatctagaagtatagtagaaaatggatc
aggtacaggatgaactgtttatcctcctctttcatcaggaactgctcatgctggagcatc
tgttgatttaacaattttttctcttcatttagcaggtatttcttctattttaggagcagt
aaattttattactactgttattaatatacgatcaagaggaattactttagatcgattacc
tttatttgtttgatcagtagtaattacagctattttattacttctatctcttccagtatt
agcaggagctattactatattattaactgatcgaaatttaaatacttcattctttgatcc
aattggaggaggagatcctattctttatcaacatttattttgattttttggtcatccaga
agtttatattttaattttacctggatttggaataatttcccatattattactcaagaaag
aggaaaaaaggaaacatttggaactcttggaataatttatgctatattaacaattggttt
attaggatttattgtttgagctcatcatatatttactgttggtatagatgtagatacacg
agcttatttcacttctgcaacaataattattgctgttcctacaggaattaagatttttag
ttgattagcaactcttcatggaacacaattaaattatagtcctgctttattatgatctct
tggatttgtattcttatttactgtaggaggattaactggagtagtattagctaattcatc
aattgatattgtattacatgatacttattatgttgttgctcatttccattatgtattatc
aataggagctgtatttgctattatagcaggtttcattcattgatatcctttattaacagg
attagtaataaatccttcatgattaaaaatacaatttgctataatatttattggagtaaa
tttaacattctttcctcaacactttttaggattagcaggaatacctcgacgatattctga
ttttccagatagttatttaacatgaaatattatttcttcattaggtagaactatttcttt
atttggtattatcttctttatatttattatttgagaaagtataatttcacaacgtactcc
ttctttccctatacaactatcttcatcaattgaatgatatcatacacttcctcctgctga
acatacttattcagaattaccattactttcttctaatt-----atggcaacatgagcaaa
tctaggacttcaagatagttcttctcccttaatagaacaattaaatttttttcatgatca
tacacttttaattttaattataattactatattaattgcttatattatatttatattatt
ttttaataaatttactaatcgttatttattacatggacaaacaattgaaattatttgaac
aattataccagcagtaattttaatatttattgcttttccttctttacgattattatattt
aatagatgaaattaattctcctttaattactttaaaagttattggtcatcaatgatattg
aagttatgaatattctaattttttaaatttagaatttgactcatatataattcctacaaa
tgatttagatttaaatggatttcgattattagatgttgataatcgaattattttaccttt
aaataatcaaattcgaattttagtaactgctactgatgtaattcattcgtgaactgttcc
ttcccttggtgttaaaattgatgctactcccggtcgtttaaatcaaactaattttttaat
taatcaaccaggtctattttttggtcaatgttcagaaatttgtggagcaaatcatagttt
tataccaattgttattgaaagaattccaataaataattttattaaatgagtttcttctca
aataaatt---atgtcaacacatgcaaatcacccttttcatttagtagattatagacctt
gacctttaacaggagcaattggagcaatatcaacagttacaggattagttcaatgatttc
atcaatatgatatttcattatttttattaggaaatattattactttattaacaatatatc
aatgatgacgagatatttctcgagaaggaacatttcaaggacttcatactattcctgtta
ctttaggattacgatgaggaataattttatttattatttcagaagtatttttttttattt
catttttttgagctttttttcatagaagattatctccaacaattgaactaggaataattt
gacctcctattggaattgttgcttttaatcctttccaaattccattattaaatacagcta
ttttattagcttctggagttacagttacttgagcccatcatagtttaatagaaaataatc
atactcaaacaacacaaagtttattttttacgattctattaggaatttatttttcaatat
tacaagcatatgaatatattgaagctccatttacaattgcagataatgtttatggatcaa
cattttttgttgcaactggctttcatggacttcatgtattaattggaactacatttttat
taatttgtttaattcgacatataaattatcatttttcaagtggccatcactttggatttg
aagctgcagcttgatattgacattttgttgatgtagtttgattatttttatatatttcaa
tttattgatgaggtagttag-----------------------a-tta-gattttattta
ttaattttaatatatgt------------------------------------at---tt
tattta--tttaataaaaataattttat-aattttttgttttagta-ttttttaaaaaaa
a-aataattttaa--taatagtttattagtattgtaaaagaatattgaaata--atttga
aaaatttttattttaaaagaaaatttaatttattgtaccttgtgtatcagggtttattaa
ttaattaattattat-attaatttttctcgaattttaaagatttaatt-atatataa-aa
gttactgtagcataattattttaaatatataattagaaatgaaatgttaatcgttttaaa
atatatctagttttttaagaaataaatttaatttagatttataaa-ttaaaaatttta-t
tttt-ttaatattttta-----ttttataaaattaatattttaagggattagctttaaaa
taaatttttaaattttaa----------------------ataaaatattttaataaatg
taagcttaaaaatag-ttatcattaataaatttgttttaatttattttaaattt--ttta
ttattta-----ttttaaaattaaattatttattaaaatata-------aattttaat-t
attaaaatt--------tattaattatgataaaattagtatat--aaatttat-------
ataaattttt-taaaatgaaaggt-----ttaaataaggaat------------tcggca
aatt---atatattcacctgtttatcaaaaacatgtctttttgaat-ttaatttaaagtc
taacctgcccactgat-----taatttaaagggccgcagtattttgactgtgcgaaggta
gcataatcaatagtcttttaattgaaggcttgtatgaatggttgaatgagatatatactg
tc-ttttttaaattt-ttatagaattttattttttaattaaaaagttaaaatgtaattaa
aggacgagaagaccctatagatcttta-t----ttttttta-ttataaattaaaaagaat
atttaaatttataatataat-aaaaaattttactggggtggtattaaaatttaaataact
tttat-tattat-tatacattaata----tatgaatatttgatccaattatattgattaa
aaaattaagttaccttagggataacagcgtaatttttttttagagttcatatcgacaaaa
aagattgcgacctcgatgttggattaagagttatttttaggtgtagaagtttaaagttta
ggtctgttcgacctttgatttcttacatgatctgagttcaaaccggcgtaagccaggttg
gtttctatccttaattta--gttattatattatagtacgaaaggacctaatataaaaaat
ataaatttta--aaatta-agaattttattaatatttaatagaggataatagttaactat
aacatttaatttgcatttaaaaagtattgaatttt-attcaatttatctta-aaatatga
agcga-t-ttattgcaattagtttcggcctaatcttaggtg--aaa-tt----------c
acccatattttttaattgaaaccaaaa-agaggtatatcactgttaatgatatcattgaa
taattta-ttattccaat----taag--aaaaaattagtttca-ta-aaaaccttagtat
gtcaaactaaaaaaattagt-attaatctaatatttttt-aaacttta--tattcaata-
---atgatattagactgcaattctaaaggaataatttaa-aaattatta-aagttttata
ttttagtgtatgatgcacaaaagtttttgaagcttttagaaatagtttaattctattaga
tataa------atttatatagttt-aa---ataaaacattacattt-tcactgtaaaaat
aaaaatt---t-at-tttttataaataatttataaagtatatt-tttgtatatgtgactt
ccaatcacaaggactaaataattttagtataaat-aatttaaatagttt-aaataaaata
ttgatttgtggtgtcaatgatatgaaa-t---tttcattttagatcaatgaattgcctga
caaaaaggattaccttgatagggtaaattataaaga-aa-tat-ctttattcatta--ca
ttagatgactgaaa-gcaagtaatgatctcttaaatcatattatagtaaattagcactta
cttctaatgaaaaaagataagctaa-ttaagctattgggttcataccccacttataaagg
ttataatccttttcttttt-aatttaaatagcttatat-ttagagcataacattgaagat
gttagggaaatt-attataatttttaaatacaagaaatagtttataat-aaaatattaac
tttgggagttaatgaaaagg--aag-tatcttttttcttgagttttaatagttt-aaaa-
---aaaacattagtcttgtaaactaaaaataaaatttt---cttttttaaaac-taagaa
tttaagttaa-ataaactaatagccttcaaagctgaaaatatttgtat-t--aatc--ct
ttaattctta-gattaaatggct-gaag-tttaggcgataaattgtaaatttatatataa
ga-aaataa-ttctttttaatc-------caatttaaagcttaattagtaaagtatttca
tttacattgaaaagaaatttgtgcaaatcaatttaaattga--------aagttatttta
ttttggtt--aaaatttttattattattttattttacatgtaaatttttgtgtgaattag
ttta-atttttaaaaaattgaatt---------tatt-tatttattcacagtaattaata
t--taatt-taaaaagaaattttgtat--tagtaataatatat-agtattggtaaaattt
gtgccagctaccgcggttatacaaataatgcaagtaaa-aat-ttttagtattagttaaa
tta-aaaattatttaataatataaatataaatttattaggtaaaatttttaaatt-----
---tatttatttattatt-cttaaaaataatttaagctataaacttttta-taataaact
aggattagataccctattattaaaaataaatattt-aaaatactaaagtagtattagtta
tgttcttaaaatttaaaaaatttggcggtgttttagtctatttagaggaatctgtcctgt
aattgataatccacattgaaccttacttaaatttgttt----aatttgtatatcgccgtc
atcagaatatattattagat---aaaaattttcttaatatt-taattaaataaaatgtca
ggtcaaggtgcagtttatgtttaagtagagatggattacaat-aa---atatattt-aa-
atgaataaatt-tttgaa----ataaaattttgaaagtggatttaatagtaatataaaat
agattat--ttgtatgattttagctctaaaacat--gtacatatcgcccatcgttcttat
ttt-------taaaataa-gat-aagttgtaacat-agtagatgtact--ggaaagtgta
tctagaaagac
>MN531846_1_Haemagogus_albomaculatus
-gaaatatgatgatcaagaaaaagctgctaacttttatc-tttaatggtttaattccatt
tatatttc--ttctaatatggcagattagtgcaatgaatttaagcttcatatataaagat
tattatcttttattag-aaactattttggcagattagtgcaataaatttagaatttattt
atataatttaattta--attataaatagta-------aattaatataagcttt-tat-ag
tatatgtcttgaaaacataagaaag-aag-taaaatcttctattaatttatgataacaaa
tctattttctgtttttgatccttctactacaattttgaatttatctttaaattgattaag
aacttttttaggacttttaattattccatcaacttattgattaataccaaatcgatttca
aattatttgaaacaatattttatttacactacataaagaatttaaaactttattaggacc
taatggtcataatggaagaacattaatatttgtatcattattttcattaattatatttaa
taattttttaggattatttccatatatttttacaagtacaagtcatttaacattaacatt
aactttagctttccctttatgattaagttttatattatatggatgaatttgtcatacgca
acatatatttgctcatttagttccccaaggaactcctcctgtattaataccttttatagt
ttgtattgaaacaattagaaatattattcgaccaggaactttagctgttcgattaactgc
aaatataattgcaggacatttattaataacattattaggaaatacaggccctatatcaac
atcatatattattttatcattaattttaattactcaaattgctttattagttttagaatc
tgctgttgcaattattcaatcttatgtatttgctgttttaagaactctttattctagtga
agtaaattaaattcctcaaatagcacctattagatgattaactttattttttattttttc
tattacattaataatttttaatattaaaaattatttttgtttttttc---ataattctaa
tgaatcttcc-caaaatttaaatattaaacaa-----tttaaa---------------at
aacttgaaaatgataatt------gttttttatagattatttattaccattaattggaag
attattattagtaatttgtgtaatagttggggttgcttttttaactttattagaacgtaa
agttttaggttatattcaaattcggaaagggcctaataaagttggatttatagggttatt
acaaccttttagagatgctgtaaaattatttactaaggaacaaacttatcctttattatc
taattatattttttattatttttctcctattttttctttatttttatctcttttaatttg
aataagtataccttatttaattaaattatattcttttaatttaggaattttatttttttt
atgtattactagattaggtgtttatacagtcatggttgctgggtgatcttctaattctaa
ttatgctttattaggaggattacgagcagtagctcaaactatttcttatgaagtaagatt
agcattaattttattaagatttgtttttttaattggaaattataattttttaaattttta
tttatttcaaaaatatatatgatttattgtattttgtttacctttagcattagtttgatt
tgcttcttgtttggcagaaactaatcgaactccttttgattttgctgaaggggaatctga
attagtgtcagggtttaatattgaatatagaagagggggttttgcattaatttttttagc
tgaatattcaagaattttatttataagtatattatttagagtaatttttttaggaagtga
tatttatagaattttattttttttaaaattaactttaatttcttttttatttatttgagt
tcgggggaccttacctcgatttcgatatgataaattaatatatttagcttgaaaaagatt
tttacctatatctttaaattatttatttttttttattggatttaaaatttttattttatc
tttatta--ttttaaa---ttaaaaaaatttccaataatattttttttattatattaatt
ataggttctttaattactatttcttcaaattcttgattaggagcttgaataggattagaa
attaatttactttcatttatccccttaataaatgaaagtaaaaaaaatttaataacctca
gaaagtagattaaaatattttttaacacaagcttttgcttcctcaattttattatttgca
attattttaataatattattttttaataataattgaac------aataaataataatttt
aatgatttattaattctatctactttattattaaaaagtggagctgctccctttcatttt
tggttccctggagttatagaaggattaaattgaattaatagtttaattttaataacttga
caaaaaattgctcctttaatattaatttcttataatataaattataatttttttttaatt
tct---attattttatcaataattatcggagctttaggaggattaaatcaaacatcatta
cgtaaattaatagctttttcttcaattaatcatctaggttgaatattaatagcaataatt
aataacgaattattatgattaagttattttatactatattcaattttatctttatcaatt
attttaatattcaacaattttaaattatttcattttaatcaaatatttaatttttcatta
attaatccattaatt---aaatttttcatatttttaaatctactatctttaggaggatta
cccccatttttaggatttttacctaaatgattagtaattcaaaatttaattgaattaaat
caaatttttttattatttattagagtttgtttaacattaattactttattctattattta
cgaatatcttatagaatttatatattaa----attacaataaaaattcatgaatattaat
aaattcatatagtaat--aaaaatataaatttaattttaactttaaatttt-------at
ttc--tattggaggattaataattattactttaatttatttgattctataaattattata
ttattctttataagatgtattatttttattattacaattattgtaataatattagcttct
attttatcaaaaaaaactattattgatcgagaaaaatcttctccatttgaatgtggattt
gatcctataaattattctcgtctacctttttcattacgtttttttttaattgctattatc
tttttaatttttgatgtagaaattgctttaattttaccaataattttaattattaaaaca
tctaacttaattaattgatcaattactagactattttttatttttattctattagtaggg
ttatatcatgaatgaaatcaaggagctttagaatgaaataaa------ttaaaatttatt
tttatagttatatttatatttttttta---ttttttaagaaaaatatttattgaatggtt
caaaatttaacttttttagttactagtttatttataattaaaattagatcaaattattat
ttttgtgatatttcttattat-tttggaatagatataatttcttatggtttaattttatt
aagtttttgaatttgcggattaatattaatagcaagtgaaaatgtaattcgttataataa
ttatattaatttatttttatttataatcttatttttattattaatattaatttttacttt
tagttctataagattgtttatattttatttattttttgaaagtagattaattcctacatt
atttttaattttagggtggggctatcaacctgaacgattacaagcgggaatttatttatt
attttatactttattggcctcattacctttattaattggtattttttttgttaaaaataa
tgattatacaatacattatattatat---taagttataaa---aatctttataattta--
---gaatttttatatttatgtttagtatttgcttttttagtaaaaataccaatattttta
gttcatttatgattaccaaaagctcatgttgaagctcctgtatcaggttcaatgatttta
gctggagtattattaaaattagggggatatggattattacgtattttttctattttacag
attttgggaataaaatttaattttatttgaattagaattagattaattggaggggtttta
gttagattaatttgtttatgacagatagatttaaaagctttaattgcatattcttctgta
gcacatataggaattgttttaagaggtttaataacaataactatatgaggattaaatggt
tcttatactttaataattgctcatggattatgttcttctggattattttgtttagctaat
atttcttatgaacgaataagaagacgaagattattaattaataagggaatattaaatttt
atacctagattatcattatgatgatttttattatgttcaggaaatatagcagctcctcct
actttaaatttattaggagaaatttctttattaaatagaattgttagttgatcttgatta
acaataattagattagcttttttatctttttttagagcagcttatactttatatttattt
gcttatagtcagcatggaaaaatttattcagggacttattttttttcttttggaagaatt
cgagaatttttgttattaatattacattgattacctttaaatttattaattataaaaagt
aatttttgtatattatgaatt------ataaatatatat-----atatattatttaataa
ttattatatttgtatttggttgtattgtatttatttctagacgaaaacacttattatgta
cattattaagattagaatttatagtattaatattatttatattattatttttatatttaa
attttatagattatgaaacttattttagtatattttttttaacattttgtgtatgtgaag
gagttttaggtttatctattttagtatctataattcgaactcatggaaatgattattttc
aaagtttttctattttacaatgt---atgaataatttaattaatta----ttgtaaaaat
agtttttatattttaatttttattagatttactttatttatttttagattaaaattttta
ttaaatgatttaatttattttattgaatgggaaattgtttctttacattcaatatcaatt
gtaataacttttttatttgattgaataagattaatatttatatcttttgttttattaatt
tcttctttagtaattttttatagtgatcaatatataaatgaagattttaatattaatcgt
tttattttattagtattaatatttgttttttcaataataatattaattattagacctaat
ttaattagaattttattaggatgagatggattaggattagtttcttattgtttagtaatt
tattttcaaaatattaaatcttataatgctgggatattaacagctttatctaatcgaatt
ggagatgtagctttattattggcaattacttgaatattaaattatgggagatgaaattat
attttttatttagatattataaaaatagattttgaaataatagttattggtctgttggtt
gttttagctgcaataacaaaaagagctcaaattcctttttcttcttgattacctgcagct
atagcagccccaacacctgtttcagcattagttcattcttcaacattagtaacagctggg
gtatatttattaattcgatttaatattttattagaaaatacttttttaggtaagttttta
ttattaatttctggtttaactatgtttatagcaggattaggtgctaattttgaatttgat
ttaaaaaaaattattgctttatcaacattaagtcaattaggtttaataataagaatttta
tcaattggttattataaattagcttttttccatttattaacacatgctttatttaaagct
ttattatttatatgtgcaggggtaattattcataatactaaaaatgctcaagatattcgt
tttataggaggtttaagaaatagaatacctttaacttgtagttgttttaatattgctaat
ttagctttatgtggaataccttttttagcaggattttattcaaaagatttaattttagaa
atagtaagtttatcttatataaattttttttctttttttcttttttttttttcaacagga
ttaacagtatgttattcatttcgattagtgtattattcaataacaggagatttta-----
-------atataacttctttaaatatattaaatgataaagggtgaattatatcatttaga
attttttttttaatgataatagcaattattgggggaagtatattaaattgattaatattt
tttaatccagaaataatttgtttgcctttttatataaaaatattaactttgatagtatgt
atttcagggggaatattgggtta---------tttaattagaaatgttaaattatttttt
tttaataaatcattaagattttacaattttagatttttttcaggaagtatatgatttata
cctgtagtatcaacaattggaattattaaatgaccattaattttaggaatatattcatat
aaaaattttgatcaaggatgaagtgaatattttggaggtcaaatattatataaacaatta
aaaaatttttcattatatgttcaagagtttcaaaataataatttaaaaatttatttatta
agttatatattatgagttattgttttaattttaataatattatttttaaatatt---ata
ataattattatattaatatcatttattac---tagatttatttttatacaaataaaacat
cctttagctatgggattaatattattaattcaaacttttttaatttctttattaacaggt
atatatgttaaaacattttgattttcttatgtattatttttaatttttataggaggtata
ttagtattatttatttatgttacatccctttcatcaaatgaaatattttcaatatcttt-
taaattgatatttttatca---------attgtttttttaataatttcaatttttatttt
attttttcttgatttatcaataattgaaaattttattaataataatga---aataaattt
attttttaataattcattaatattagaaaatatttttgaattaaataaaatatataattt
tcctacaaatttaattacattattattaattaattatttatttttaactttattagtagt
agtaaaaattacaaaaaaaaactatggt-ccattacgacctatttac-----atgaataa
atcattccgaaaaactcaccctttaattaaaattgcaaataatgcattagttgatttacc
cgctccttcgaatatttctgcatgatgaaattttggttcattattaggtttatgtttaat
tattcaaattttaacaggattatttttagcaatacattatacagctgatattgaaacagc
ttttaatagagttaaccatatttatcgagacgtaaataatggatgatttttacgaatttg
tcacgctaatggagcttcttttttttttgcttgcttatttattcatattggacgaggtat
ttattataattcttatttatttactcctacatgaataattggagtaattattctatttat
agtaatagctacaggatttttaggatatgttttaccatgaggtcaaatatctttttgagg
agctactgtaattactaatcttttatctgctattccttatttaggaattgatttagtaca
atgaatttgaggaggttttgcagttgataatgctactttaacacgattttttacttttca
ttttattttaccatttattgtattagctttaacaataattcatttattatttttacatca
aacaggatcaaataatcctttaggtttaaatagaaatattgataaaattccttttcaccc
ttattttatttataaagatataattggatttgttatttttatttgaatcttaatcggatt
tatttga--aaatttaat-------tatttattaatagatccagaaaattttattccagc
aaaccctttagttactcctgttcatattcaacctgaatgatattttttatttgcttatgc
tattttacgatcaattcctaataaattaggaggagtaattgcattagttttatcaattgc
tattttaataattttaccatttactcatataagcaaatttcgaggattacaattttatcc
tttaaatcaaattttattttgaaatatagtaattgtatcttcattattaacttgaattgg
agctcgtcctgtagaagatccttatattttaacaggacaaattttaacagtattatattt
ttcttattttttaattaatccattattaacaaaatattgagataaactattaaat-----
-------caatgactattttcaactaatcataaagatattggtactttatattttatttt
tggagtttgatcaggaataattggaacttctttaagaattttaattcgtactgaattaag
tcatcccggtatatttattggaaatgatcaaatttataatgtaattgttacagctcatgc
atttatcataattttttttatagttatacctattataattggaggatttggaaattgatt
agttcctttaatattaggagccccagatatagcttttcctcgaataaataatataagttt
ttgaatattacctccatcattaactcttcttctgtctagaagtatagtagaaaacgggtc
aggaactggttgaacagtttatccccctctttcatcaggaactgctcacgctggagcatc
agttgatttaacaattttttctcttcacttagccggagtatcttcaattttaggagcagt
aaattttattactactgttattaacatacgatctagaggaattactttagatcgattacc
tttatttgtatgatctgtagtaattacagctattttattacttttatctttacctgtatt
agccggagctattactatattattaactgatcgaaatttaaatacttcattttttgatcc
aattggaggaggagatccaattctttatcaacatttattttgattttttggtcatccaga
agtttatattttaattttacctggatttggtataatttctcatattattactcaagaaag
aggaaaaaaagaaacatttggaacacttggaataatttatgctatattaacaattggttt
attaggatttattgtttgagcccatcatatatttactgttggtatagatgtagatacacg
agcttattttacttctgcaacaataattattgctgttcctacaggaattaaaatttttag
ttgattagcaactcttcatggaacacaattaaattatagtccagctttattatgatctct
tggatttgtatttttatttactgtaggaggattaaccggggttgtattagctaattcatc
aattgatattgtattacatgatacttattatgttgtagctcattttcattacgttttatc
aataggagctgttttcgctattatagcggggttcattcattgatatccattattaacagg
attagtaataaatccctcatgattaaaaatacaatttgctataatatttattggagtaaa
tttaacattttttccccaacattttttagggttagcaggtataccccgacgatattctga
ttttcctgatagttatttaacatgaaatattatttcttcattaggtagaactatctcttt
atttggtattattttttttatatttattatttgagaaagaataatttcacaacgtactcc
ttctttccctatacaattatcttcttcaattgaatgatatcatacacttcctcctgctga
acatacttattcagaattaccattactttcttctaatt-----atggcaacatgagcaaa
tttaggtcttcaagatagttcatctcctttaatagaacaattaaatttttttcacgatca
tacacttttaattttaattataattactatattaattgcttatattatatttatattatt
ttttaataaatttactaatcgttatttattacatggtcaaacaattgaaattatttgaac
aattataccagcagtaattttaatatttattgcttttccttctcttcgattattatattt
aatagatgaaattaattctcccttaattactttaaaagtaattggtcatcaatgatattg
aagttatgaatattctaactttttaaatttagaatttgattcatatataattcctacaaa
tgatttagatttaaatggatttcgattattagatgtagataatcgtattattttaccttt
aaataatcaaattcgaattttagtaacagctactgatgtaattcattcatgaactgttcc
ttctttaggtgtaaaaattgatgctactcctggtcgtttaaatcaaactaattttttaat
taatcaacctggtttattttttggtcaatgttcagaaatttgtggagcaaatcatagttt
tataccaattgttattgaaagagttccaataaataattttattaaatgagtttcttctca
aataaatt---atgtcaacacatgcaaatcatccttttcatttagtagattatagacctt
gacctttaacaggagctattggagcaatatcaacagttactggattagttcaatgatttc
atcaatataatatttcattatttttattaggaaatattattactttattaactatatatc
aatgatgacgagatatttctcgagaaggaacatttcaaggacttcataccattcctgtaa
cattaggtttacgatgaggaataattttattcattatttcagaagtattcttttttattt
catttttttgagctttttttcatagaagcctatctccaacaattgaattaggaataattt
gacctcctattggtattattgcttttaatccctttcaaattcccttattaaatacagcta
ttttattagcttctggagttacagtcacttgagctcatcatagtttaatagaaaataatc
atactcaagctatacaaagtttattttttacaattttattaggaatttatttttctattt
tacaagcatatgaatatattgaagctccatttacaattgctgataatgtttatggatcaa
cattttttgttgcaacaggttttcatggacttcatgtattaattggaacaacatttttat
taatttgtttaattcgacatataaattatcatttttcaagtggtcatcattttggttttg
aagctgcagcttgatattgacattttgttgatgtagtttgattatttttatatatttcaa
tttattgatgaggtagttaa-----------------------a-----gattatattta
ttaattttaatatattt------------------------------------at---tt
tattta--tttaataaaaataattttat-gaatttttgttttagta-ttttttaaagaaa
a-aataattttaa--tgataatttattagtattgtaaaagaatattgaaata--ttttga
aaaatttttattttaaaagaaaatttaatttattgtaccttgtgtatcagggtttattaa
ttaattaattattat-attaatttttctcgaattttaaagatttaatt-atataaaa-aa
gttattgtggcataattattttaaatatataattagaaatgaaatgttaatcgttttaaa
atatatctagttttttaagaaataaatttaatttagatttataaatttaaaaatttta-t
tttt-ttaatgttttta-----ttttataaaattaatattttaagggattagctttaaaa
taaatttttaaattttaa----------------------ataaaatattttaataaatg
taagcttaaaaatag-ttatcattagtaaatttgttataatttattttaaattt--ttta
ttattta-----ttataaaattaaattatttattaaaatata-------aattttaat-a
attaaaatt--------tattaattatgataaaattagtatatt-aaatttat-------
aaaaattatt-tttaatgaaaggt-----ttaaataaggaat------------tcggca
aatt---atatattcacctgtttatcaaaaacatgtctttttgaat-ttaatttaaagtc
taacctgcccactgat-----taatttaaagggccgcagtattttgactgtgcgaaggta
gcataatcaatagtcttttaattgaaggcttgtatgaatggttgaatgagatatatactg
tc-ttttttaaattt-ttatagaattttattttttaattaaaaagttaaaatataattaa
aggacgagaagaccctatagatctttatt----ttttttta-ttataaattaaaaagaat
atttaaatttatattataataaaaaaattttactggggtggtattaaaatttaaataact
tttat-tataat-tttacattaata----tatgaatatttgatccaattatattgattaa
aaaattaagttaccttagggataacagcgtaatttttttttagagttcatatcgacaaaa
aagattgcgacctcgatgttggattaagagttatttttaggtgtagaagtttaaagttta
ggtctgttcgacctttgatttcttacatgatctgagttcaaaccggcgtaagccaggttg
gtttctatccttaattta--aatattatattatagtacgaaaggacctaatataaaaaat
ataaatttta--aattta-agaattttattaatatttaatataggataatagttaattat
aacatttaatttgcatttaaaaagtattgaa-ttt-attcaatttatctta-aaatatga
agcga-t-ttattgcaattagtttcggcctaatcttaggtg--aagttt----------c
acccatattttttaattgaaaccaaaa-agaggtatatcactgttaatgatatcattgaa
taatttatttattccaat----taag--aaaaaattagtttta-ta-aaaaccttagtat
gtcaaactaaaaaaattagtatttaatctaatatttttt-aaacttta--tattcaata-
---atgatattagactgcaattctaaaggaataatttaa-aaattatta-aagttttata
ttttagtgtatgatgcacaaaagtttttgaagcttttagaaatagtttaattctattaaa
tataa------atttatatagttt-aa---ataaaacattacattt-tcactgtaaaaat
aaaaatt---t-at-tttttataaataatttataaagtatatt-attgtatatgtgactt
ccaatcacaaggactaaataattttagtataaat-aatttaaatagttt-aaataaaata
ttgatttgtggtgtcaatgatatgaat-t---tttcattttagatcaatgaattgcctga
caaaaaggattaccttgatagggtaaattataaagatat-tat-ctttattcatta--ca
ttagatgactgaaa-gcaagtaatgatctcttaaatcatattatagtaaattagcactta
cttctaatgaaaaaagataagctaa-ttaagctattgggttcataccccacttataaagg
ttataatccttttcttttt-aatttaaatagcttatat-ttagagcataacattgaagat
gttggggaaatt-attataatttttaaattcaagaaatagtttataat-aaaatattaac
tttgggagttaatgaaaagg--aag-aatcttttttcttgagttttaatagttt-aaaa-
---aaaacattagtcttgtaaactaaaaataaaatatt---tttttttaaaac-taagaa
tttaagttaa-agaaactaatagccttcaaagctgaaaatatttgtac-t--aatc--ct
ttaattctta-gattaaatggct-gaag-ttaaggcgataaattgtaaatttatatataa
ga-aaataa-ttctttttaatca------caatttaaagcttaattagtaaagtatttca
tttacattgaaaagaaatttgtgcaaatcaatttaaattga--------agttattttta
ttttagtt--aaaatttttattattattttattttacatgtaaatttttgtgtgaattaa
ttta-atttttaaaaaattaaatt---------tatt-tatttattcgcagtaattaata
t--taatt-taaaaagaaattttgtat--tagtgataatatat-agtattggtaaaattt
gtgccagctaccgcggttatacaaataatacaagtgaa-aat-ttttagtattagttaaa
tta-aaaattaattaataatatacatataaatttattaggtaaaatttttaaatt-----
---tatttatttattatt-ttataaaataatttaagctataaacttttta-ttataaact
aggattagataccctattattaaaaataaatattt-aaaatactaaagtagtattagtta
tattcttaaaatttaaaaaatttggcggtgttttagtctatttagaggaatctgtcctat
aattgataatccacattgaaccttacttaaatttgttt----aatttgtatatcgccgtc
atcagaatatgttattagat----aaaattttcttaatatt-aaattaaataaaatgtca
ggtcaaggtgcagtttatgtttaagtagagatggattacaat-aa---atatattt-aa-
atgaataaatt-tttgaa----ataaaattttgaaagtggatttaatagtaatataaaat
agattat--ttatatgattttagctctaaaacat--gtacatatcgcccatcgttcttat
ttt-------taaaataa-gat-aagttgtaacat-agtagatgtact--ggaaagtgta
tctagaaagac
>MN531848_1_Haemagogus_spegazzinii
-gaaatatgatgatcaagaaaaagctgctaacttttatc-tttaatggtttaattccatt
tatatttc--ttctaatatggcagattagtgcaatgaatttaagcttcatatataaagat
tcttatcttttattag-aaactattttggcagattagtgcaataaatttagaatttattt
atataatttaa-tta--attataaatagta-------aatta--ataagcttt-tat-ag
tatatgtcttgaaaacataagaaag-aag-taaaatcttctattaatttatgataacaaa
tttattttctgtgtttgatccttctactacaattttaaatttatctttaaattgactaag
aacttttttaggtcttttaattattccatcaacttattgattaataccaaatcgatttca
aattatttgaaataatattttattaactttacataaagaatttaaaactctattaggtcc
taacggtcataatggaagaacattaatatttgtatcattattttcattaattatattcaa
taattttttaggattatttccttatatttttacaagtactagtcatttaacattaacatt
aactttagcttttcctttatgattaagttttatattatatggatgaatttgtcatacaca
acatatatttgctcatttagttcctcaaggaactcctcctgtattaataccttttatagt
atgtattgaaacaattagaaatattattcgaccaggaactttagctgttcgattaactgc
aaatataattgcaggacatttattaataacattattaggaaatacaggacctatatcaac
atcttatattattttatcattaattttaattactcaaattgctcttttagtattagaatc
tgccgtagcaattattcaatcttatgtttttgctgtattaagaactctttattctagtga
agtaaattaaattcctcaaatagctcctattagatgattaactttattttttattttttc
ttttacattaataatttttaatattaaaaattatttttgtttttttc---ataattctaa
tgaatcttcc-caaaatttaaatattaaacaa-----tttaaa---------------at
aacttgaaaatgataatt------gtttattatagattatttattatcattaattggaag
attattattagtaatttgtgtaatagttggagttgcttttttaactttattagaacgaaa
agttttaggttatattcaaattcgtaaaggtcccaataaagtaggatttataggattatt
acaaccttttagagatgctgtaaaattatttactaaggaacaaacttatcctttattatc
taattatattttttattatttttctcctattttttctttatttttatctcttttaatttg
aataagtataccttatttaattaaattatattcttttaatttaggagttttatttttttt
atgtattactagtttaggagtttatacagttatagttgctggatgatcttctaattctaa
ttatgctttattagggggattacgagcagtagctcaaactatttcttatgaagtaagatt
agctttaattttattaagatttatttttttaattggaaattataattttttaaattttta
tttatttcaaaaatatatatgatttattatattttgttttcctttagcattagtttgatt
tgcttcttgtttagctgagactaatcgtactccttttgattttgctgaaggagaatcaga
attagtatcaggatttaatgttgaatatagaagagggggatttgctttaatttttttagc
tgaatattcaagaattttatttataagtatattatttagagtaatttttttagggagaga
tatttatagaattatattttttttaaaattaactttaatttcttttttatttatttgagt
tcgaggaactttacctcgatttcgatatgataaattaatatatttagcttgaaaaagatt
tttacctatatctttaaattatttatttttttttattggatttaaaatttttattttatc
tatatta--ttttaaa---ttaaaaaaatctctaataatattttttttattatattaatt
ttaggttctttaattactatttcttcaaattcttggttaggagcatgaatagggttagaa
attaatttactttcatttattcccttaataaatgaaagtaaaaaaaatttaataacatca
gaaagtagattaaagtattttttaacacaagcttttgcttcctcaattttattatttgca
attattttaataatattattttttaataataattgaat------aataaataataatttt
aatgatttattaattttatctactttattattaaaaagtggagctgctccttttcatttt
tgatttcctggagttatagaaggattaaattgaattaatagattaattttaataacttga
caaaaaattgctcctttaatattaatttcttataatataaattataatttttttttaatt
tct---attattttatcaataattattggagctttaggaggattaaatcaaacctcatta
cgaaaattaatagcattttcttcaattaatcatttaggttgaatattaatagctataata
aataatgaattattatgatttagttattttatattatattctattttatcaatatccatt
attttaatattcaataactttaaactatttcatttcaatcaaatatttaatttttcatta
attaatccattaatt---aaattttttatatttttaaatctattatctttaggaggatta
cctccttttttaggatttttaccaaaatgattagtaattcaaaatttaattgaattaaat
caaatttttttgttatttattagagtttgtttaacattaatcactttatattattattta
cgaatatcatatagaatttatatattaa----attacaataaaaattcatgaatattaac
aaatttttatagaaat--aaaaatataaatttaattttaactttaaatttt-------at
ttc--tattataggattaataattattagtttaatttatttaattctataaattattcta
ttattcattataagatgtattatttttattattacaattattgtaataatattagcttct
attttatcaaaaaaaactattattgatcgagaaaaatcttccccttttgaatgtggattt
gatccaataaattattctcgtttacctttttcattacgattttttttaattgctattatt
tttttaatttttgatgtagaaattgctttaattttaccaataattttaatcattaaatca
tctaatttaattaattgaacaattactagattattttttatttttattttattagtgggt
ttatatcatgaatgaaatcaaggagctttagaatgaaataaa------ttaaaatttatt
tttatagttatatttatatttttttta---ttttttaaaaaaaatatttattgaatggtt
caaaatttaatttttttagttactggtttatttataattaaaattagatcaaattattat
ttttgtgatatttcttattat-tttggaatagatataatttcttatggtttaattttatt
gagtttttgaatttgtggtttaatattaatagcaagtgaaggtgttgttcgttataataa
ttatattaatttatttttatttataattatttttttattattaatattaatttttacttt
tagttcaataagattatttatattttatttattttttgaaagtagattaattcctacatt
atttttaattttaggatgaggatatcaaccagaacgattacaagcaggaatttatttatt
attttatactttattggcttcattaccattattaattggaattttttttgttaaaaataa
tgattatacaatacattatattatat---taagttataaa---aatctttataactta--
---gaatttttatatttatgtttagtatttgcatttttagtaaaaatacctatattttta
gttcatttatgattacctaaagctcatgttgaagcccctgtatcgggttcaataatttta
gcaggagtattattaaagttaggaggatatggattattacgaattttttctattttacag
gttttaggtataaaatttaattttatttgaattagaattagattaattggtggagtatta
gttagattaatttgtttatgacaaatagatttaaaagctttaattgcttattcttctgtt
gcacatataggaattgtattaagtggtttaataacaataacttattggggattaaatggt
tcttatacattaataattgcacatggattatgttcttcaggtttattttgtttagctaat
atttcatatgaacgaataagaagacgaagtttattaattaataagggtatattaaatttt
atacctagattatctttatggtgatttttattatgttctggaaatatagctgctcctcca
actttaaatttattaggagaaatttctttattaaatagaattgttagatgatcttgatta
acaataattagattagcttttttatctttttttagagctgcttatactctttatttattt
gcttatagtcaacatggaaaaatttattcaggggtttattttttttcttctggaagtatt
cgagaatttttattattaatattacattgattacctttaaatttattaattataaagagt
aatttttgtatattatgaatt------ataaatatatat-----atatattatttaataa
ttattatatttgtatttgggtgtattgtatttatttctagacgaaaacacttattatgca
ctttattaagattagaatttatagtattaatattatttatattattatttttatatttaa
attttataaattatgaatcatattttagtatattttttttaactttttgtgtttgtgaag
gagttttaggtttatctattttagtttctataattcgaactcacggaaatgattattttc
aaagtttttctattttacaatgt---gtgaataatttaattaatta----ttgtaaaaat
agattttatattttaatttctattagatttactttatttatttttagattaaaattttta
ttaaatgatttaatttattttattgaatgagaaattgtttctttacattccatatcaatt
gtaataacttttttatttgattgaataagattaatatttatatcttttgttttattaatt
tcttctttagtaattttttatagagatcaatacatgagagaagattttaatgttaatcgt
tttattttattagtattaatatttgttttttcaataataatattaattattagacctaat
ttaattagaattttattaggatgagatggattaggtttagtttcttattgtttagtaatt
tattttcaaaatgtaaaatcttataatgcaggtatattaacagcattatcaaatcgaatt
ggggatgttgctttattattagctattgcatgaatattaaattatggtagatgaaattat
attttttatttagatattataaaaatagatattgaaataatagttattgggtctttagta
gtattagccgcaataactaaaagagcacaaattcccttttcatcttgattacctgctgcg
atagcagcaccaacccctgtttcagcattagttcattcttcaacattagtaacagcagga
gtatatttattaattcgttttaatattttattagaaaatacttttttaggtcaattttta
ttattaatttctggtttaactatatttatagcaggattaggggcgaattttgaatttgat
ttaaagaaaattattgctttatcaacactaagtcaattaggtttaataataagaatctta
tcaattgggtactataaattagcattttttcatttattaactcatgctttatttaaggct
ttactttttatatgtgcgggagtaattattcataacactaaaaatgctcaagatattcga
tttataggggggttaagaaatagaatacctttaacttgtagatgttttaatattgctaat
ttagctttatgtggaataccttttttagcaggattttattcgaaggatttaattttagaa
atggtgagattatcttatataaattttttttctttttttcttttttttttttcaacagga
ttaactgtttgttattcatttcgattggtatattattcaataacaggagatttta-----
-------atataacttctttaaatatattaaatgataaggggtgaattatatcttttaga
attttttttttaatagtaatagcaattattgggggaagaatattaagttgattaatattt
tttaatcctgaaataatttgtttaccattttatataaaaatattaactttattagtatgt
attttagggggaatatttggata---------tttaattagaaatattaaattgtttttt
ttcaataaatcattaaatttttataattttagatttttttcagggagtatatgatttata
cctgtagtatcaacaattggggtaattaaatgaccattaattttaggaatatattcattt
aaaagatttgatcaagggtgaagtgaatattttgggggtcaaattttatataaacaatta
aaaaattattcattatatattcaagaatttcaaaataataatttaaaaatttatttatta
agttatatattatgagttattgttttagttttaataatattatttttaaaaatt---ata
ataattattatattaatatcatttattac---tagatttatttttatacaaataaaacat
cctttagcaataggattaatattattaattcaaacttttttaatctctttattaacagga
atatatgctaaaacattttgattttcttatgtattatttttaatttttatagggggaata
ttagtattatttatttatgttacatctttatcatcaaatgaaatattttcaatatcatt-
taaattaacatttttatct---------attatttttttaataatttcaaattttatttt
attttttattgataaatcaattattgaaaactttattaataataatga---aataaattc
atttttaaataattcattaataatagaaaatattattgaattaaataaaatatataattt
tccaacaaatttaattacactattattaattaattatttatttttaactttattagtagt
agtaaaaattacaaaaaaaaattatggc-ccattacgacctatttat-----atgaataa
atcatttcgaaaaactcaccctttaattaaaattgcaaataatgcattagttgacttacc
tgctccctcaaatatttctgcatgatgaaattttgggtcattattaggattatgtttaat
tattcaaattttaactggattattcttagcaatacattatacagctgatattgaaacagc
ttttaatagagttaatcatatttatcgagatgtaaataatggatgatttctacgaatttg
tcacgctaatggagcttcttttttttttgcttgtttatttattcatattggacgaggaat
ttattataattcttatttatttgttcctacatgaataattggggtaatcattttatttat
agtaatagctacaggatttttaggatatgttttaccatgaggtcaaatatcattttgagg
agcaactgttattacaaatcttttatctgctgttccttacttaggagtcgatcttgttca
atgaatttgaggaggcttcgcagttgataatgctactttaacacgattttttacatttca
ttttattttaccatttattgtattagcattaacaataattcatttattatttttacatca
aacaggatcaaacaatcctttaggtttaaatagaaatattgataaaattccttttcatcc
ttattttatttataaggatataattggatttgttatttttatttgaattttaattgggtt
tatttga--aaatttaat-------tatttattaatagatccagaaaattttattccagc
aaatcctttagttactcctgttcatattcaacctgaatgatattttttatttgcttatgc
tattttacgatcaattccaaataaattaggtggggtaattgcattagttttatcaattgc
tattttaataattcttccatttactcatataagtaaattccgaggattacaattttatcc
tttaaatcaaattttattctgaaatatagtaattgtagcttcattattaacttgaattgg
agctcgacctgtagaagatccttatgttttaacaggacaaattttaacagtactttattt
ttcttattttttaattaatccattattaacaaaatattgagataaattattaaat-----
-------caatgactattttcaactaatcataaagatattggtactttatatttcatttt
tggggtttgatcaggaataattggaacttccctaagaattttaattcgtgctgaattaag
tcatcctggaatatttattggaaatgatcaaatttacaatgtaattgtaacagctcatgc
atttattataattttttttatagtaatacctattataattggaggatttggaaattgatt
agtccctttaatattaggggctccagatatagctttccctcgaataaataatataagttt
ctgaatactacctccttcattgactcttctcttgtctagaagtatagtggaaaatggatc
aggtacaggatgaacagtttatccccctctttcatcaggaactgcccacgccggagcttc
tgttgatcttacaattttttctcttcatttagctggtgtttcatcaattttaggagcagt
aaattttattactactgtaattaatatacgatctagaggaattactttagatcgattacc
tttatttgtatgatctgttgtaattacagctattttattacttttatctttacctgtatt
agctggagctattactatattattaactgatcgaaatttaaatacttcattttttgatcc
tattggaggaggagatcctattctttatcaacatttattttgattttttggtcatccaga
agtttatattttaattttacctggatttggtataatttctcatattattactcaagaaag
aggaaaaaaggaaacatttggaactttaggtataatttatgctatattaacaattggatt
attaggatttattgtatgagctcatcatatatttactgttggtatagatgtagatacacg
agcttattttacatctgcaacaataattattgctgttcccacaggaattaaaattttcag
ttgattagcaactcttcatggaacacaattaaattatagtcctgctttactatgatcctt
aggatttgtatttttatttactgtagggggattaactggagttgtattagctaattcatc
aattgatattgtattacatgatacttattatgtcgttgctcatttccactatgttttatc
aataggagctgtatttgctattatagctggtttcattcattgatatcctttattaacagg
attagtaataaatccttcatgattaaaaatacaatttgctataatatttattggggtaaa
tttaacattttttcctcaacattttttaggattagctggaatacctcgacgatattctga
tttcccagatagttacttaacatgaaatatcatttcttctttaggtagaactatttcttt
atttggaattattttttttatatttattatttgagaaagtataatttcccaacgtacccc
ttctttccctatacaattatcttcttcaattgaatgatatcatactcttcctcctgcgga
acatacttattcagaattaccattactttcttctaatt-----atggcaacatgagcaaa
tctaggacttcaagatagttcctctcctttaatagaacaattaaatttttttcatgatca
tacacttttaattttaattataattactatattaattgcttatattatatttatattatt
ctttaataaatttacaaatcgttatttattacacggacaaacaattgaaattatttgaac
aattatacctgcagtaattttaatatttattgcttttccctctcttcgattattatactt
aatagatgaaattaattctcctttaattaccttaaaggtaattggtcatcaatgatattg
aagttatgaatattctaattttttaaatttagaatttgattcatatataattcctacaaa
tgatttagatttaaatggatttcgattattagatgttgataatcgtattattttaccttt
aaataatcaaattcgaattttagtaacagctactgatgtcattcattcatgaactgtccc
ttctttaggtgtaaaaattgatgctactccaggtcgcttaaatcaaactaattttttaat
taatcaacctggattattttttggtcaatgttcagaaatttgtggagcaaatcatagttt
tataccaattgttattgaaagagttccaataaataattttattaaatgagtttcttctca
aataaatt---atgtcaacacacgcaaatcacccttttcatttagtagattatagacctt
ggcctttaacaggagctattggagcaatatcaactgttactggattagttcaatgatttc
atcaatatgatatttcattatttttattaggaaatattattactttattaacaatatatc
aatgatgacgagatatttctcgagaaggaacatttcaaggacttcatactattcctgtta
cattagggttacgatgaggaataattttatttattatttctgaagtctttttttttattt
catttttttgagctttctttcacagaagtttatctcctacaattgaattaggaataattt
gacctcctgttggaattattgcttttaatccttttcaaattcctctattaaatacagcta
ttttattagcttcaggagttacagttacttgagctcatcatagtttaatagaaaataatc
atactcaaacaatacaaagtttattttttacaattttattaggaatttatttttctattt
tacaagcatatgaatatattgaagctccatttacaattgctgataatgtttatggatcaa
cattttttgttgcaacaggttttcatggacttcatgtattaattggaacaacatttcttt
taatttgtttaattcgacatataaattatcatttttcaagtggtcatcattttggattcg
aagctgcagcttgatattgacattttgttgatgtagtttgattatttttatatatttcaa
tttattgatgaggtagttaa--------------------------------------ta
ttaatttttatatgttt------------------------------------at---tt
tattta--tttaataaaaataattttat-aaatttttgttttagta-ttttttaaagaaa
a-aataattttaa--tgatagtttaatagtattgtaaaagaatattgaaata--atttga
aaaatttttattttaaaagaaaatttaatttattgtaccttgtgtatcagggtttattaa
ttaataaattattat-attaatttttctcgaattttaaagatttaatt-atatataa-aa
gttactgtagtataattattttaaatatataattagaaatgaaatgttaatcgttttaaa
atatatctagttttttaagaaataaatttaatttagatttataaa-ttaaaaatttta-t
tttt-ttaatattttta-----ttttataaaattaatattttaagggattagctttaaaa
taaatttttaaattttaa----------------------ataaaatattttaataaatg
taagcttaaaaatag-ttatcattaataaatttgttataatttattttaaattt--ttta
ttattta-----ttataaaattaaattatttattaaaatata-------aattttaat-t
attaaaatt--------tattaattatgataaaattagtatata-aaatatat-------
aatgattttt-taaaatgaaaggt-----ttaaataaggaat------------tcggca
aatt---atatattcacctgtttatcaaaaacatgtctttttgaat-ttaatttaaagtc
taacctgcccactgat-----taatttaaagggccgcagtattttgactgtgcgaaggta
gcataatcaatagtcttttaattgaaggctcgtatgaatggttgaatgagatatatactg
tc-ttttttaaattt-ttatagaattttattttttaattaaaaagttaaaatataattaa
aggacgagaagaccctatagatcttta-t----ttttttta-ttataaattaaaaagaat
aattaaatttatattataat-aaaaaattttactggggtggtattaaaatttaaataact
tttat-tattat-tttacattaata----tatgaatatttgatccaattatattgattaa
aaaattaagttaccttagggataacagcgtaatttttttttagagttcatatcgacaaaa
aagattgcgacctcgatgttggattaagagttatttttaggtgtagaagtttaaagttta
ggtctgttcgacctttgatttcttacatgatctgagttcaaaccggcgtaagccaggttg
gtttctatccttaattaa--aatattatattatagtacgaaaggacctaatataaaaaat
atagatttta--aaatta-agaattttattaatatttaataaaggataatagttaactat
aacatttaatttgcacttaaaaagtattgaa-ttt-attcaatttatctta-aaatatga
agcga-t-atattgcaattagtttcggcctaatcttaggtg--aaa-tt----------c
acccatattttttaattgaaaccaaaa-agaggtatatcactgttaatgatatcaatgaa
taattta-atattccaat----taag--aaaaaattagtttta-ta-aaaaccttagtat
gtcaaactaaaaaaattagt-tttaatctaatatttttt-aaacttta--tattcaata-
---atgatattagactgcaattctgaaggaataatgtaa-aaattatta-aagttttata
ttttagtgtatgaagcacaaaagtttttgaagcttttagaaatagtttaattctattaaa
tataa------atttatatagttt-aa---ataaaacattacattt-tcactgtaaaaat
aaaaatt---t-at-tttttataaataatttataaagtatatt-tttgtatatgtgactt
ccaatcacaaggactaaataattttagtataaat-aatttaaatagttt-aaataaaata
ttgatttgtggtgtcaatgatatgaaa-t---tttcattttagatcaatgaattgcctga
caaaaaggattaccttgatagggtaaattataaagatat-tat-ctttattcatta--ca
ttagatgactgaaa-gcaagtaatgatctcttaaatcatattatagtaaattagcactta
cttctaatgaaaaaagataagctaa-ttaagctattgggttcataccccacttataaagg
ttataatccttttcttttt-aatttaaatagcttatat-ttagagcataacactgaagat
gttagggaaatt-attataatttttaaatacaagaaatagtttataat-aaaatattaac
tttgggagttaatgaaaagg--aag-aatcttttttcttgagttttaatagttt-aaaa-
---aaaacattagtcttgtaaactaaaaataaaataat---tttttttaaaac-taagaa
tttaagttaa-aaaaactaatagccttcaaagctgaaaatatttgtat-t--aatc--ct
ttagttctta-gattaaatggct-gaag-ttaaggcgataaattgtaaatttatatataa
ga-aaataa-ttctttttaatca------caatttaaagcttaattagtaaagtatttca
tttacattgaaaagaaatttgtgcaaatcaatttaaattga--------aagttatttta
ttttggtt--aagttctttattattattttattttacatgtaaatttttgtgtgaattaa
ttta-atttttaaaaaattaaatt---------tatt-tatttattcgcagtaattaata
t--taatt-taaaaagaaattttgtat--tagtaataatatat-agtattggtaaaattt
gtgccagctaccgcggttatacaaataatgcaaataaa-aat-ttttagtattagttaaa
tta-ataa-taatttataatataaatataaatttattaggtaaaatttttaaatt-----
---tatttatttattatt-taaaaaaataatttaagctataaacttttta-taataaact
aggattagataccctattattaaaaataaatattt-aaaatgctaaagtagtattagtta
tattcttaaaatttaaaaaatttggcggtgttttagtctatttagaggaatctgtcctgt
aattgataatccacattgaaccttacttaaatttgttt----aatttgtatatcgccgtc
atcagaatatgttattagat----ataattttctaaatatt-aaattaaataagatgtca
ggtcaaggtgcagtttatgtttaagtagagatggattacaat-aaa-tatatattt-aa-
atgaataaatt-tttgaa----ataaaattttgaaagtggatttaatagtaatataaaat
agattat--ttatatgattttagctctaaaacat--gtacatatcgcccatcgttcttat
ttt-------taaaataa-gat-aagttgtaacat-agtagatgtact--ggaaagtgta
tctagaaagac
>MN531847_1_Haemagogus_leucocelaenus
-gaaatatgatggccaagaaaaagctgctaacttttatc-ttaaatggtttaattccatt
tatatttc--ttctaatatggcagattagtgcaatgaatttaagcttcataaataaagat
tattatcttttattag-aaactattttggcagattagtgcaataaatttagaatttattt
atataattaaa-tta--attataaatagta-------aatta--ataagcttt-taa-ag
tatatgtcttgaaaacataagaaag-aag-tcaaatcttctattaatttatgataacaaa
tttattttctgtattcgatccttcaacaactatcttaaatttatcattcaactgaataag
aacctttttaggtcttttaattattccttcttcattttgattaatacctaatcgattcca
aattatttgaaataatatcttattaactttacacaaagaatttaaaactttattaggacc
taacggccataatggaagaacattaatatttatttcattattttcattaattatatttaa
taattttttaggattattcccttatatttttacaagtaccagtcatttaactttaacatt
aacattagcttttccattatgattaagctttatattatatggatgaatttgtcatacaca
acatatatttgctcatttagtgcctcaaggtacccccgcagtattaataccttttatagt
ttgtattgaaactattagaaatgtaattcgtccaggaactttagctgtacgattaaccgc
aaatataattgccggacatttattaataactttacttggaaatacaggacccatatcatc
atcttatattattttatcattaattttaattactcaaattgctttattattattagaatc
tgctgttgcaattattcaatcttatgtttttgctgttttaagaactctttattctagaga
agtaaattaaattcctcaaatagcccctattagatgattaactttattttttattttctc
aattacattaataattttcaatattaaaaattatttttgtttttctt---ataattctaa
tgaagcaacc-caaaatttaattattaaacaa-----tctaaa---------------at
aaattgaaaatgataatt------gtttttaatagattatttattatcattagttggaag
attattattagtaatttgtgtaatggttggtgttgcttttttgactttattagaacggaa
agttttaggttatattcaaattcgaaaaggtcctaataaagtaggatttataggattatt
tcaaccttttagagatgctgtaaaattatttactaaagaacaaacttatcctttattatc
taattatattttttattatttttctcctattttttcattatttttatctcttttaatttg
gataagtataccttatttaattaaattatattcttttaatttaggtgttttatttttttt
atgtattactagattaggagtttatacagtaatagttgcgggatgatcttctaattctaa
ttatgctttgttggggggattacgagcagttgctcaaactatttcttatgaagtaagttt
agctttaattttattaagttttatttttttaattggaaattataattttttaaatttttt
tttatttcaaaaatatatatgatttattatattttgttttcctttatctatagtttggtt
tgcttcatgtttagctgaaactaatcggactccatttgattttgcagaaggagaatcaga
attagtttctgggtttaatgttgagtatagaagaggaggatttgcattaatttttttagc
tgaatattcgagaattttatttataagaatattatttagagtaatttttttagggagtga
tatttatagaattatattttttttaaaattaactttaatttcttttttatttatttgagt
tcgtgggactttaccacgatttcgttatgataaattaatatatttagcttgaaagagatt
tttaccaatatctttaaattatttatttttttttattgggattaaaatttttattttatc
tttatta--ttttaaa---ttaaaaaaatttctaataatattttttttattatactaatt
ttaggttctttaattactatctcttctaattcctgattaggagcatgaataggattagaa
attaatttactttcatttattcccttaataaatgaaagtaaaaaaaatttaataacctca
gaaagtagattaaaatattttttaacccaagcttttgcttcttcaattttattattttct
attattttaataatattattttttaataataattgaat------aatttataataatttt
aatgatttattaattttatcaactttattattaaaaagaggagctgctccttttcatttt
tgatttcctggagtaatagaaggattaaattgaattaatagattaattttaataacttga
caaaaaattgcccctttaatattactttcttataatataaattatacaattttttttatt
tca---attattttatcaataattattggagcattaggaggattaaaccaaacttcttta
cgaaaattaatagctttttcttccattaatcacttaggttgaatattaatagcaataata
aataatgaattattatgattattttattttttattatactcaatcctatcaatatctatt
attttaatattcaataattttaaattacttcattttaatcaattatttaatttttctata
ataaatccttttatt---aaatttttaatgttcttaaatcttttatctttaggaggatta
cccccatttttaggatttttacctaaatgattagtaattcaaaatttaattgaattaaat
caaatttttttattatttattagaatttgtttaacattaattactttattctattattta
cgaataacttatagtacttttatattaa----attataataagaattcttgaatattaat
tactttatataataat--aaaaatataagttttattttaactttaaatttt-------at
ttc--tattataggattaataataattactttaatttatttaattttataaattattctt
ttattccttataagatgtattatttttattatcacaattattgtaataatgctagctaca
attttatctaaaaaaactattattgatcgagaaaaatcttcaccttttgaatgtggattt
gatccaataaattattctcgtttaccgttttctttacgattctttttaattgctattatt
tttttaatttttgatgtagaaattgcattaattttacctataattttaattattaaatca
tcaaatttaattaattgatcaattactagtcttttttttatttttattttattaattgga
ttatatcatgaatgaaaccaaggagctttagaatgaaataaa------ttaaaatttatt
tttatacttttatttatattttttttc---ttttttaaaaaaaatatttattgaatggtt
caaaatttaatttttttaattagtgggttatttataattaaaattagatcaaattattat
ttttgtgaaatttcttattat-tttggaatggatataatttcttatggtttaattttatt
aagtttttgaatttgtagattaatattaatagctagagaaggggtatttcggtataataa
ttatattaatttatttttatttataattataattttattattgatattaattcttacttt
tagttcaattagattatttatattttatttattttttgagagtagattaattcctacatt
atttttaattttaggatgaggttatcaacctgaacgattacaagctgggatttatttatt
attttatacattattagcttctttacctttattaattgggattttttttattaagaataa
tgattatacaataaattttattataa---taagttataaa---aatttatataatttg--
---gaatttttatatttatgtttagtatttgcttttttagtaaaaatacctatattttta
gttcatttatggttaccaaaggctcatgtagaagctcctgtttcaggttcaataatttta
gctggggtattattaaaattagggggatatggtttacttcgaattttttctattttacag
attttaggtataaaatttaattttatttgaattagtattagattagttggaggggtatta
gtaagattaatttgtttatgacaaatagatttaaaagcattaattgcttattcttctgtt
gctcatataggaattgttttgagaggtttaataacaataacttattggggattaaatggt
tcttatactttaataattgctcatggattatgttcttctggtttgttttgtttagctaat
atttcttatgaacgtataagaagacgaagtttattaattaataaaggaatattaaatttt
atacctagattatcattatgatgatttttattatgttctggtaatatggcagctcctcct
acattaaatttattgggtgaaatttctttattaaatagtattgttagatgatcttgatta
acaataattgggttaggatttttatctttttttagagcagcttacactttgtatttattt
gcttatagtcaacatggaaaaatttattcaggtatttatttttttttttcaggtagagtt
cgagaatttttattattaatattacattgattacctttaaatttattaattataaaaagt
aatttttgtgtaatatgaatt------ataaatatatat-----atatattatttgatag
ttattatatttttatttgggtgtatagtatttatttcaaatcggaaacatttattatgta
ctttattaagtttagaatttatagtattaatattatttatattgttatttttgtatttaa
attttatagattatgagatatattttagtatattttttttgacattttgtgtatgtgagg
gagttttaggtttatctattctagtttctataattcgaactcatggaaatgattattttc
aaagtttttctattttgcaatgt---gtgaataatttaattaatta----ttgtaaaaat
agattttatattttaatttttattagatttattttatttatttttagagtaaaattttta
attaaagatttaatttattttattgaatgagaaattgtttctttgcattctataactatt
gtaataacttttttatttgattgaataagattaatatttatatcttttgttttattaatt
tcatcattagttattttttatagaaatcaatatatgagagaagattttaatattaatcgt
tttattttattagttttaatatttgttttttctataataatattaattattagtcctaat
ttaattagaattttattaggttgagatggattaggattagtatcttattgtttagtaatt
tattttcaaaatgtgaaatcttataatgcaggaatattgactgctttatctaatcgaatt
ggagatgtagcattattattagcaattgcttgaatattaaattatggaagttggaattat
attttttatttagatatttttaaaatagatattgaaataatagttattggggggttagta
atattagcggctataactaaaagagctcaaattcctttttcttcttgattgcctgcagct
atagcagctcctactcctgtttctgctttagttcattcttcaactttagttactgctggt
gtttatttattaattcgatttaatattttattagaaaattctatttggggtcaattttta
ttattaatttctggattaacaatatttatatctgggttaggtgctaattttgaatttgat
ttaaaaaaaattattgctttatcaactttaagtcaattaggattgataataagaatttta
tctattgggttttataagttagcattttttcatttattaactcatgctttgtttaaggct
ttattatttatatgtgcgggggtgattattcataatataaaaaatattcaagatattcgt
tttataggaaatttaagaataagaatgcctttaacatgtagttgttttaatgttgctaat
ttagctttgtgtgggataccatttttagcggggttttattcaaaagatttaattttagaa
atggtaatgttatcttatataaattttttttctttttttcttttttttttctctacagga
ttaacagtgtgttattcatttcgattagtattttattctataacaggagatttta-----
-------atataatttctttaaatatattaaatgataagggatgaaatatatcattcaga
attttttttttaataattatagcaattattggtgggagaatattaaattgattaatattt
tttaatccaaaaataatttgtttacctttttttataaaattattaactttaatagtatgt
attttagggggtttattaggtta---------tataattagtaatgtaagatttattttt
tttaataaatcatttaaatttaataattatagatttttttgaggaagaatatgatttata
cctataatttctactgttggaattattaaatgtccattagttttaggaatatattcttat
aaaagatttgatcaaggatgaagagaatattttggaggtcagatattgtataaacaatta
aaaaattattcattgtatattcaagaatttcaaaataataatttaaagatttatttatta
agttatatattgtgagttattattttagttttgataacattattttgattaatt---ata
ataattattatattaatttcttttattac---tagatttatttttatacaaataaaacat
cctttagcaataggattaatattattaattcaaacctttttaatttctttattaactgga
atatttgtaaaaacattctgattttcttatgtattatttttaatttttataggaggaata
ttagttttatttatttatgtaacctctctctcatcaaatgaaatattttcattatcatt-
taaattaacatttctatca---------attaacttttttatacctataattataatttt
attttttattgattcatcaattattgaaaattttattaataataacga---aataaattt
attttttaattattctataattcctgaaaatattattgaattaaataaaatatataactt
tcctacaaatttaattactttactattaatcaattatctatttttaactttattagtaac
agtaaaaattacaaaaaaaaattatggt-cctttacgccctctttat-----atgaataa
accttttcgaaaaattcacccattaattaaaatagcaaataatgctttaattgatttacc
tgctccctcaaatatttctgcatgatgaaattttggatcactattaggattatgcctaat
tattcaaattttaacaggactatttttagctatacattatactgccgatattgaaacagc
ttttaatagagttaatcatatttatcgagatgtcaacaatggatgattcctacgaatttg
tcatgctaatggtgcttcttttttttttgcctgcttatttattcatatcggacgaggaat
ttattataattcatatttattcattccaacatgaataattggagtaatcattttatttat
agtaatagcaacaggattcttaggatatgttttaccttgaggacaaatatctttttgagg
agctactgtaattactaatcttttatcagctatcccttatttaggaattgatttagtaca
atgaatttgaggaggatttgcagtagataatgctactttaactcgattttttacttttca
ttttattttaccatttattgtacttgctttaactataattcatttattattcctacacca
aacaggttctaataacccattaggattaaatagaaatgttgataaaattcctttccatcc
ttattttatttataaagatataattggatttgtaatttttatttgaattttaattggatt
tatttga--aaatttaat-------tatttattaatagacccagaaaattttattccagc
aaatcctttagttactcctgttcatattcaacctgaatgatattttttattcgcttatgc
tattcttcgatcaattcctaataaattaggaggagtaattgcattagttttatcaattgc
aattttaattattttaccttttacacatataaataaatttcgaggtttccaattttaccc
tttaaatcaaattttattttgaaatatagtaattgtatcttctttattaacttgaatcgg
agcacgaccagtagaagacccttatgtattaacaggtcaaattttaacaattttatattt
ttcatattttttaatcaaccctatattaaataaatattgagataaactactaaat-----
-------caatggctattttcaactaatcataaagatattggtacactatattttatttt
tggtgtttgatcaggaataattggaacttctttaagaattttaattcgtactgaattaag
acacccaggtatatttattggaaatgatcaaatttataatgtaattgttacagctcatgc
atttattataattttttttatagtaatacctattataattggaggatttggaaattgatt
agttcctttaatattaggagctccagatatagcatttcctcgaataaataatataagttt
ttgaatattacctccatcattaacactattattatccagtagtatagtagaaaatggatc
agggactggatgaactgtatatcctcctctttcatcaggaacagctcatgccggagcttc
agttgatttaacaattttttctcttcatttagcaggtatctcatctattttaggtgctgt
aaattttattacaactgttattaatatacgatctagaggaattactttagatcgattacc
tttgtttgtttgatcagtagtaattactgctattttattacttttatctttaccagtatt
agccggagctattactatattattaacagatcgaaacctaaatacatcattttttgatcc
aattggaggaggtgaccctatcctttaccaacacttattttgattttttggacatccaga
agtttatattttaattcttcctggatttggaataatttctcatattattactcaagaaag
aggaaaaaaagaaacatttggaactttaggaataatttatgctatattaacaattggatt
attaggatttattgtttgagctcatcatatatttaccgttggtatagatgtagacacacg
agcttattttacttcagctacaataattattgctgtccctacaggaattaaaatttttag
ttgactagctactcttcatggaacccaactaaattatagacctgcattattatgatcatt
aggatttgtatttttatttactgttggaggattaactggggtagttttagcaaattcatc
aattgatattattttacatgatacttattatgttgttgcacattttcattatgttttatc
tataggagctgtatttgcaattatagccggatttatccactgataccccttattaactgg
cttagtaataaatccttcatgattaaaagctcaatttactataatatttattggagtaaa
tttaaccttttttcctcaacattttttaggactagctggaatacctcgacgatattctga
ttttccagatagttatttaacatgaaatattatttcttctttaggaagaactatttcatt
attcggaattattttttttatatttattatttgagaaagtataatttcacaacgttctcc
atctttccctatacaattatcttcatctattgaatgatatcatacccttcctcctgctga
acatacatattcagaattacctcttctttcttctaact-----atggcaacatgagcaaa
tttaggtcttcaagacagttcttctcctttaatagaacaattaaatttttttcacgatca
tactcttttaatcttaattataattactatattaattgcttacattatatttatattatt
ttttaataaatttactaatcgttatctattacatggtcaaacaattgaaattatttgaac
aattctacctgcagtaattttaatatttattgctttcccctctcttcgtctattatattt
aatagatgaaattaattcacctttaattactttaaaagttattggacatcaatgatactg
aagttatgaatattctaactttttaaatttagaatttgattcttacataattccaactaa
tgatttaaatttaaatagatttcgattattagatgtagataatcgaattattttaccatt
aaataatcaaattcgaattttagtaactgctactgacgtaattcattcatgaactattcc
ttctcttggagtaaaaattgatgctactcctggacgattaaatcaaactaattttttaat
taatcaaccaggattattttttggtcaatgttcagaaatttgtggtgcaaaccatagttt
tataccaattgtcatcgaaagaatcccaataaacaatttcattaaatgagtatcttctca
attaaatt---atgtcaacacatgcaaatcacccttttcacttagtagattatagaccat
gacctttaacaggagctattggagcaatatcaacagttacaggattagttcaatgatttc
accaatatgatatttcattatttttattaggaaatattattacattattaactatatatc
aatgatgacgagatatttcccgagaaggtacttttcaaggtcttcacactattcctgtca
ctttaggactacgatgaggaataattttatttattatttctgaagtatttttttttattt
cttttttttgagcttttttccatagaagtttatcccctacaattgaattaggtataattt
gacccccaattggaatttttgcttttaatccattccaaattcctctattaaatacggcta
ttttactagcttctggagtaacagtcacttgagctcaccatagcttaatagaaaataatc
acacacaaactattcaaagtttattttttactattttattaggaatttatttttctatat
tacaagcctatgaatatattgaagcaccatttactattgctgataatgtatatggatcaa
cattttttgtagcaacaggtttccatggacttcatgtattaattggaactacatttttat
taatttgtttaattcgtcatttaaattatcatttttcaaaaaatcatcactttggatttg
aagctgctgcatgatattgacattttgttgatgtagtatgattatttttatatatttcaa
tttattgatgaggtaactaag----------------------a-tta-aattttattta
ttaattta-atttattt------------------------------------ata-aaa
tattta--tttaataaaaataattttat-ttttttttgttttagta-ttttttataaaaa
a-aataattttaa--tgatagtttaattgtattgtaaaggaatattgaaata--atttga
aaaattattattttaaaagaaaattttatttattgtaccttgtgtatcagggtttattaa
ataattaattattat-tttaatttttctcgaattttaaagatttaatt-atatataa-aa
gttattgtggtataattattttaaatatataattagaaatgaaatgttaatcgttttaaa
atatatctagttttttaataaataaatttaatttagatttattaa--taaaaatatta-a
ttaa-ataatattttta-----ttttatagaattagtattttaagggattagctttaaaa
taaatttttaaattttaa----------------------ataaaatattttaataaatg
taagcttaaaaatag-ttaccattaacaaatttgttataatttattttaaattt--ttta
ttattta-----tttttaaattaaattatttaataaattata-------aattttaat-t
attaaaatt--------tattaattattataaaattagtatat---aaattgt-------
aaaaatattt-aaaagtgaaaggt-----ttaaataaggaat------------tcggca
aact---acatacttacctgtttatcaaaaacatgtctttttgtat-taaatttaaagtc
taacctgcccactgat-----aaaattaaagggccgcagtattttgactgtgcgaaggta
gcataatcaatagtcttttaattgaaggcttgtatgaatggttgaatgaggtatatactg
tc-ttttttaatttt-ttatagaattttattttttaattaaaaagttaaaatataattaa
aggacgagaagaccctatagatctttatt----ttttttta-ttataaattaaaaagaat
ttttaaatttatattatatt-aaaaaattttactggggtggtattaaaatttaaataact
tttat-taatat-tatacataaata----tatgaataattgatccaattttattgattaa
aaaattaagttaccttagggataacagcgtaatttttttttagagttcctatcgacaaaa
aagattgcgacctcgatgttggattaagaattatttttaggtgtagaagtttaaaattta
ggtctgttcgacctttaatttcttacatgatctgagttcaaaccggcgtaagccaggttg
gtttctatccttaatcaa--tattttatattatagtacgaaaggacctaatatgaaaaat
ataaatttta--aaatta-tgaattttattaatgtttattataggataatagttaactat
aacatttaatttgcatgtaaaaagtattgaa-tta-attcagtttgtctta-aaatatga
agcga-t-ttattgcaattagtttcgacctaattttaggtg--aaa-ct----------c
acccatattttttaattgaaaccaaaatagaggtatatcactgttaatgatattattgaa
taa-taaaatattccaat----taag--aaaaaattagtttta-ta-aaaaccttagtat
gtcaaactaaaaaaattagta-ttaatctaatatttttt-taacttta--tattcaaaa-
---atgatattagactgcaattctaaaggaataatttaa-aaattatta-aagttttata
ttttagtgtatgatgcacaaaagtttttgaatcttttagaaatagtttaattctattaaa
tataa------atttatatagttt-aa---ataaaacattacattt-tcactgtaaaaat
aaaaatt---t-at-tttttataaataatttataaagtataat-tctgtatatgtgactt
ccaatcacaaggactaaataattttagtataaat-aatttaaatagttt-aaaaaaaata
ttgatttgtggtgtcaatgatatgaaa-t---tttcattttagatcaatgaattgcctga
caaaaaggattaccttgatagggtaaattataaagtttt-ta--ctttattcatta--ca
ttagatgactgaaa-gcaagtaatgatctcttaaatcatattatagtaaattagcaatta
cttctaatgaaaaaagataagctaa-ttaagctattgggttcataccccacttataaagg
ttctattccttttcttttt-aatttaaatagcttatat-ttagagtataacattgaagat
gttagggaaatt-attataatttttaaatacaagaaatagtttataat-aaaatattaac
tttgggagttagtgaagaag--aaa-tatcttttttcttgagttttaatagttt-aaaa-
---aaaacattagtcttgtaaactaaaaataaaatatt---tttttttaaaac-taagaa
tttaagttaa-aaaaactaatagccttcaaagctgaaaatatttgttt-t--aatc--tt
ttaattctta-gattaaatggct-gaaa-tttaggcgataaattgtaaatttatatataa
g--aaaaaa-ttctttttaatca------caatttaaagcttaattagtaaagtatttca
tttacattgaaaagaaatttgtgcaaatcaattttaattga--------agattatttta
ttttagta--aaattttttatttttattttattttacatgtaaatttttgtatgaattaa
tttt-gtatttaaaatataaaatt---------tatt-tatttattcgcagtaattaata
t--taatttaaaaaagaaattttgtat--tagtaataatatat-agtattggtaaaattt
gtgccagctaccgcggttatacaaataatacaaataaa-att-ttttagtattagttaaa
tt---ttatgatttaataatataaatataaatttattgggtaaaatttttaaatt-----
---tatttatttattatt-aaaaaaaattatttaagctataaactttttg-ttataaact
aggattagataccctattattaaaaataaatatta--aaatattaaagtagtattagtta
tattcttaaaatttaaaaaatttggcggtgttttagtctttttagaggaatctgtcctat
aattgataatccacattgaaccttacttagatttatta----aatttgtatatcgccgtc
atcagaatatgttaatagat---aaaaattttcttaatatt-ttattaaataaaatgtca
ggtcaaggtgcagtttatatttaagtagagatggattacaat-aa---atttattt-aa-
atggataaatt-tttgaa----ataaaattttaaaagtggatttaatagtaatataaaat
agattat--ttatatgattttagctctaaaacat--gtacatatcgcccatcgttcttat
ctt-------taaaataa-gat-aagttgtaacat-agtggatgtact--ggaaagtgta
tctagaaagac
>MN531849_1_Haemagogus_tropicalis
-gaaatatgatgatcaagaaaaagctgctaacttttatc-tttaatggtttaattccatt
tatgtttc--ttctaatatggcagattagtgcaatgaatttaaacttcatatataaagat
ttttatcttttattag-aaactattttggcagattagtgcaataaatttagaatttattt
atataatttaa-tta--attataaatagta-------aatta--ataagcttt-tat-ag
tatatgtcttgaaaacataagaaag-aag-tataatcttctattaatttatgataacaaa
tttattttctgtatttgatccttcaacaactatcttaaatttatcaataaattgattaag
tacttttttaggaattttaattattccatcaatttattgattaatacctaatcgatttca
aattatttgaaataaaattttattaacattacataaagaatttaaaactttattaggtcc
taatggacataatggaagaacattaatatttatttctttattttcattaattatatttaa
taattttttaggattatttccttatatttttacaagtactagtcatttaacaataacatt
aacattagcatttccattatgattaagatttatactttatggttgaatttgtcacactca
acatatatttgcacatttagtaccccaaggaactcccccagtattaataccttttatagt
atgtattgaatcaattagaaatattattcgccctggaaccttagctgttcgattaactgc
aaatataattgctggacatttattaataaccttgttaggaaatactggccctatatcaac
atcatatattattctatcattaattttaattattcaaattgcattattaattttagaatc
tgctgttgcaattattcaatcatatgtctttgctgttttaagaactctttattctagaga
agtaaattaaattcctcaaatagcccctattagatgattaaccttattttttgtattttc
aattacattaataatttttaatattaaaaattactattgtttttttt---atcaatcttc
taattcttcc-caaaatattaatattaaacaa-----tttaaa---------------at
aaattgaaaatgataatt------gtttttttttgattatttattatcattaattggaag
attattattagtaatttgtgtaatagttggggttgcttttttaacattattagaacgtaa
agttcttggatatattcaaattcgtaaaggtcctaataaagtaggatttatagggttatt
acagccttttagagatgctgtaaaattatttactaaagaacaaacttatcctttattatc
taattatattttttattatttttcaccagttttttctttatttttatcacttttaatttg
aataagaataccttatttaattaagttatattcatttaatttaggagtattatttttttt
atgtattactagtttaggggtttatactattatagttgcagggtgatcatctaattcaaa
ttatgctttgttagggggtttacgggctgttgctcaaacaatttcttatgaagttagatt
agttttaattttattaagttttatttttttaattggaaattataattttttaaattttta
tatatttcagaagtatgtatgatttattttattttgtttacctctttctttagtttgatt
tgcttcgtgtttagctgaaactaatcgtactccttttgattttgcagaaggagaatcaga
attagtttctgggtttaatgttgaatatagaagtgggggatttgctttaatttttttagc
tgaatattcaagaattttatttataagaatattatttagagtaatttttttaggaagtga
tatttatagaatatttttttttttaaaattaacattaatttcttttttatttatttgaat
tcgtggtactttacctcgatttcgttatgataaattaatatatttagcttgaaaaagatt
tttacctatatctttaaattatttatttttttttattggatttaaaatttttttattatc
tttatta--ttttaaa---ttaaaaaaatttctaataatatttttctaattatattaatt
ttaggttcattaattactatttcttcaaattcttgattaggagcatgaataggattagaa
attaatttattatcatttattcccttaataaatgataataaaaaaaatttgatatccaca
gaaagtagattaaaatattttttaattcaagcttttgcttcttcaattttattattttca
attatttttataatattattttttaataacaattgaat------aattaatgataattta
aataatttattaattttatcaacattattattaaaaagtggagctgctcctttccatttt
tgattcccaggagtaatagaaggattaaattgaataaataatttaattttaataacttga
caaaaaattgcccctttaatattaatttcctataatataaattataatttttttttattc
tca---attattttatctataattattggtgccctaggaggtttaaatcaaatttcctta
cggaaattaatagctttttcttcaattaatcatttaggttgaatattaatagctataata
aataatgaattattatgatttagatattttttattatattctattttatcaatatcaatt
attttaatatttaatgattttaaattatattattttaatcaaatatttaatttttcctta
gttaatcctttaatt---aaattttttatattattaaatttattatcattaggaggatta
ccaccatttttaggatttttaccaaaatgattaattattcaaaatttaattgaattaaat
gaattttttttattatttattagagtttgtttaacattaattaccttatatttttattta
cgaatatcatacagtatttatatattaa----attataataaaaatgcatgaaatatgac
aaattcttataataat--aataatataaatttaattttaactttaaatttt-------at
ttc--aattacaggattaataattattacaattatttatttaattctataaattattata
ttattaattataagaagtattatttttattattacaattattgtaataatattagctaca
attttatcaaaaaaaactattattgaccgagaaaaatcttcaccttttgaatgtggattt
gatcctataaattactctcgattacctttttctttacgattttttttaattgctattatt
tttcttatttttgatgttgaaattgcattaattctaccaataattttaattattaaatca
tcaaatttaattaattgatcttttactagtttattttttatttttattttattaattggt
ttatatcatgaatgaaatcaaggagccttagaatgaaataaa------ttaaaatttatt
tttataattatatttatatttttttct---ctttttaaaaaaaatatttattgaatggta
caaaatttagtatttttaattactggtttatttataattagaattagatcaaattattat
ttttgtaatatttcttattat-tttggtttagatataatttcttatggtttaattttatt
aagtttatgaatctgtggattaatattaatagcaagagaaaaaattatttattttaataa
ttatattaatttatttttatttataattatatttttattattaatattaatttttacttt
tagttcaataagattatttatattttatttattttttgaaagtagattaattccaacatt
atttttaattttaggatgaggatatcaaccggaacgtttacaagcgggtatttatttatt
attttatactttattagcttcattacctttattaattggaattttttttttgaaaagtaa
aaattttacaatattttattttatac---taagatataaa---aatttatataattta--
---gaatttttatatttatgtttagtatttgcttttttagtcaaaataccaatattttta
gttcatttatgacttcctaaggctcatgtagaagcacctatttcaggttctataatttta
gctggagtattattaaaattagggggatatggattattacggatcttttctattttacaa
attttaggaataaaatttaattttatttgaattagaattagattaattggaggtatttta
attagattaatttgtttatgacaaatagatttaaaatctttaattgcttattcttctgtc
gctcatataggaattgttttgagtggtttaataacaataacttattgaggattaaatgga
tcttatacattaataattgcacacggattatgttcatctggtttattttgtttagctaat
atttcttatgagcgaataagaagacgaagattattaattaataaaggaatattaaatttt
atacctagattgtcattatgatgatttttattatgttctggtaatatagctgctccccct
actttaaatttattaggagaaatttctttattaaatagaattgttagttgatcttgatta
actataattagtttaggatttttatctttttttagagctacttatacattatatttattt
gcttatagtcaacatggaaaaatttattctggaataaattttttttcatttaataatatt
cgtgaatttttattattaattttacattgattacctttaaatttattaattataaaaagt
aatttttgtatattatgaatt------ataaatttatat-----ttatattatttaataa
ttattatatttatttttgggtgtcttgtatttatttttagacgaaaacatttattatgta
ttttattaagattagaatttatagtattaatattatttatattattgtttttatatttaa
attttataaattatgaaagatattttagtatattttttttaacattttgtgtatgtgaag
gggtgttaggtttatcaattttagtttctataattcgaactcatggtaatgattattttc
aaagtttttctattttacaatgt---atgaataatttaattaatta----ttgtaaaaat
agattttatttattaatttttattagattttctttatttatttttagattaaaattttta
ttaaatgatttaatatattttattgaatgagaaattgtttctttacattctctttctatt
gtaataacttttttatttgattgaataagattgatatttatatcttttgttttattaatt
tcttctcttgttattttttatagaaatcaatatatagaagaagatgttaatattaatcgt
tttattttgttagtattaatatttgtattttctataataatattaattattagtcctaat
ttaattagaattttattaggatgagatggtttaggtttggtttcttattgtttagtaatt
tattttcaaaatgtaaaatcttataatgctggaatgttaactgctttgtctaatcgaatt
ggggatgttgcattattattagcaattgcttgaatattaaattatgggggatgaaattat
attttttatttagatataataaaaatagataaagaaataataattattgggggtttagta
atattagcagcaataactaaaagagctcaaattcctttttcttcttggttacctgcagca
atagctgctccaacacctgtttctgcattagttcattcttctactttagtaacagcaggt
atttatttattaattcgttttaatctattattagaaaatacttttttaggtcaattttta
ttattaatttcgggattaaccatatttatagctggattaggagcaaattttgaatttgat
ttaaaaaaaattattgctttatctacattaagtcaattaggtttaataataagaatttta
tctataggattttataaattagctttttttcatttattaactcatgctttatttaaagct
ttattatttatatgtgctggagttattattcataatataaaaaatgctcaagatattcgt
tttataggaaatttaagtaatagaatacctttaacatgtagatgttttaatattgctaat
ttagctttatgtggaataccttttttagcaggattttattctaaggatctaattttagaa
agagtaatattatcttatgtaaattttttttctttttttcttttttttttttctactggt
ttaactgtatgttattcatttcggttggtttattattcaataactggagatttta-----
-------atataacttctttaaatatattaaatgataagggatgaattataatatttaga
attttttttttaataattatatcaattattgggggaagaatattaaattgattaatattt
tttaatccggaaatgatttgtttacctttttatataaaaattttaactttaatagtttgt
ttattagggggaattttaggtta---------tttaattagaaatataaaattatttttt
ttaaataaatcaataaaatattataatataagattttttttaggtagaatatgatttata
cctataatatcaacagttggaattattaaatgaccattaattttaggtatatattcatat
aaaagatttgatcaaggatgaagtgaatattttgggggtcaaatattatataaacaatta
aaaaattattcattaattgtgcaagaatttcaaaataataatttaaaaatttatttatta
agttatatattatgagttattattttagttttaataatattatttttaaaaattataata
ataataattatgttactatcattaattac---tagctttatttttatacaaataaaacat
cctttagctataggattaatattattaattcaaactttttttatttctttattaactgga
atacatattaaaacattttgattttcatatatattatttttaatttttataggaggaata
ttaattttatttatttatgttacatctttatcatcaaatgaaatattttctatatcatt-
tatattaacattttcatca---------tttattatttttataattttaatatttatatt
attaatttttgataaatcaataattgaaatttttgttaataatactga---aataaattt
atttaataataattcactaatattagaaaatatcatcgaattaaataaaatatataattt
tcctacaaatttaattacattattattaattaattatttatttttaactttactcgtagt
cgttaaaattacaaaaaaaaattatggt-cctttacgcccaatttat-----atgaataa
atcattacgaaaaactcatcctttaattaaaattataaataatgctttaattgatttacc
agctccttcaaatatctccgcatgatgaaattttggatcattattaggattatgtttaat
tattcaaattttaactggattatttttagctatacattataccgcagatattgaaactgc
ctttaatagagtaaatcatatttatcgagatgtaaataatggttgatttctgcgaatttg
tcatgctaatggagcctcatttttttttgcctgtttatttattcatgttggacgaggtat
ttattataattcttatctatttatcccaacatgaataattggtgtaattattttatttat
agtaatagccactggatttttaggttatgttttaccttgaggccaaatatctttttgagg
agccactgtaattactaatcttttatcagcaattccatatttaggaattgatcttgttca
atgaatttgaggaggatttgcagtagataatgcaacattaactcgattttttacttttca
ttttattttaccatttattgtattagctttaataataattcatttattatttttacatca
aactggatcaaataatccattaggattaaatagaaatgttgataaaattccatttcatcc
ttattttatttataaagacatagtaggttttattattttcatttgaattttaattggttt
tatttga--aaatttaat-------tatttactaatagatccagaaaattttattcctgc
taatccattagtaacaccagtacacattcaaccagaatgatattttttatttgcttatgc
aattctacgatcaattccaaataaactaggaggagtaattgcactagttctttcaattgc
tattttaataattgttccatttactcatataagtaaatttcaaggattacaattttatcc
tttaaatcaaattttattttgaaatatagttattgtagcttcattattaacttgaattgg
agcacgccctgtagaagacccttatattttaacaggacaaattttaacaattttatattt
ttcttactttttaattaatcctttattaacaaaatattgagataatttattaaaa-----
-------caatggctattttcaactaatcataaagatattggtacattatattttatttt
tggagtttgatccggaataattggaacatcattaagtatattaattcgtactgaattaag
acacccaggaatatttattggaaatgatcaaatttataatgtaattgttacagctcatgc
ttttattataattttttttatagttatacctattataattggaggatttggaaattgact
tgtacctttaatattaggagctcctgatatagcatttccccgaataaataacataagttt
ctgaatattacctccttcattaacacttttactttcaagtagtatagtagaaaatggatc
agggactggatgaactgtttatcctccactttcatctggtactgctcatgcaggtgcttc
tgttgatttaacaattttttctcttcacttagcaggagtatcttcaattctaggagctgt
aaattttattactacagttattaatatacgatcaagaggaattactttagatcgtttacc
cttatttgtttgatcagtagtaattactgcaattttattacttttatctttacctgtatt
agcaggagctattactatattattaacagatcgaaatttaaatacttctttttttgatcc
tattggaggaggagacccaattttatatcaacatttattttgattttttggacatccaga
agtttatattttaattttacctggatttggaataatttctcacattattactcaagaaag
aggaaaaaaagaaacatttggtacattaggaataatttatgcaatattaacaattggttt
attaggatttattgtttgagcacatcatatatttacagtaggtatagatgttgatacacg
agcttatttcacatcagcaactataattattgcagtaccaacaggaattaaaatttttag
atgattagcaacacttcatggaactcaattaaattatagccctgctttattatgatcatt
aggatttgtatttttatttacagtaggaggtttaactggagtagttttagcaaattcatc
aattgatattgtccttcatgatacttactatgttgtagctcactttcattatgtattatc
tataggagcagtatttgctattatagcaggatttattcattgatatcctttattaacagg
tttaataataaatccttcatgattaaaaatacaattttcaataatatttattggagttaa
tttaactttttttcctcaacatttcttaggattagcaggaataccccgacgatattctga
ttttccagatagttatttaacatgaaatattatttcttcattaggaagaactatttcatt
atttggaattattttttttatatttattatctgagaaagaataattacacaacgaactcc
ttcctttcctatacaattatcttcttcaattgaatgatatcatactcttcctcctataga
acatacttattcagaattaccattactttcttctaatt-----atggcaacatgagcaaa
tttaggccttcaaaatagttcttctccattaatagaacaattaaatttttttcatgatca
tacacttttaattctaacaataattacaatattaattgcttatattatatttatactatt
ttttaataaatttactaatcgttatttattacatggtcaaataattgaaattatttgaac
aattttacctgcagtaattttaatatttattgcttttccctcactccgattactatattt
aatagatgaaattaattctcctttaattactttaaaaattattggtcatcaatgatactg
aagttatgaatattcaaattttttaaatttagaatttgattcttatataattcccacaaa
tgatttaaatataaatggatttcgacttttagatgtggataatcgaattattttaccttt
aaataatcaaatccgaattttagtaacagcaacagatgttattcattcatgaacagtccc
ttcacttggagttaagattgatgcaactccaggtcgattaaatcaaaccaattttttaat
taatcaacccggattattttttggacaatgttcagaaatttgtggtgcaaatcatagctt
tataccaattgttattgaaagaatccctataaataattttattaaatgaatttcttttca
aataaatt---atgtcaacaaatataaatcatccctttcacttagtagattatagacctt
gacctttaacaggagcaattggggctatatctacagttacaggattagttcaatgatttc
atcaatataatatttcattatttttattaggtaatattatcactttattaacaatatatc
aatgatgacgagatatttcccgagaaggaacatttcaaggattacatacaatttctgtta
cactaggtttacgttgaggaataattctatttattatttcagaagtatttttttttattt
catttttctgagcattttttcatagaagtttatcaccaacaattgagttaggaataattt
gacccccaattggaattattccatttaatccatttcatattcctttattaaatacaacta
ttttattagcttcaggggtaactgttacttgatctcatcatagattaatagaaaataatc
atacacaaactactcaaagattattttttacaattttattaggaatttatttttctatat
tacaaatatatgaatatattgaagctccttttacaattgctgataatgtttatggttcaa
ctttttttgtagcgacaggatttcatggtctccatgtattaattggaacttcatttttat
taatttgtttaattcgtcatataaattatcatttttcaagtagtcatcattttggatttg
aagccgccgcatgatattgacattttgttgatgtagtttgattatttttatatatttcaa
tttattgatgaggtaattaa---------------------------------------a
ttaatatt-atttattt------------------------------------at---tt
tattta--tttaataaaaataattttat-aaatatattttttagta-ttttttaaataaa
a-aataattttaa--ttatagtttatttgtattgtaaaagaatattgaaata--atttga
aaaattattattataaaagaaaatttaatttattgtaccttgtgtatcagggtttattaa
ttaattaattattat-attaattattctcgaattttaaagatttaatt-atatataa-aa
gttattgtggaataactattttaaatatataatttgaaatgaaatgttaatcgttttgaa
atatatctagttttttaagaaataaatttaatttagatttataaa-ttaaaaatttta-t
tttt-ataatattttta-----ttttataatattaatatttttagggattagcttaaaaa
taaagatttaaattttaa----------------------ataata-atataaataaatg
taggcttaaaaatag-ttattattaataaatttgttataatttattttgaaaat--ttta
ttattta-----ttttaaaattaaattatctattaaaatata-------aattttaat-a
ataaaaatt--------tattaattatgataaaattagtatatt--aatttat-------
ataaattttt-attattgtaaggt-----ttaaataaggaat------------tcggca
aatt---atatattcacctgtttatcaaaaacatgtctttttgaat-ttaatttaaagtc
taacctgcccactgat-----aaatttaaagggccgcagtattttgactgtgcgaaggta
gcataatcaatagtcttttaattgaaggcttgtatgaatggttgaatgaaatatatactg
tc-ttttttaaaatt-atatagaattttattttttaattaaaaagttaaaatataattaa
aggacgagaagaccctatagatctttatt----ttttttta-ttataaattaaaaagaat
agttatatttatattttaat-aaaaaattttactggggtggtattaaaatttaattaact
tttat-tatttattttacataaatt----tatgaattattgatccaattttattgattaa
aaaattaagttaccttagggataacagcgtaatttttttttagagttcatatcgacaaaa
aagattgcgacctcgatgttggattaagaattatttttaggtgtagaagtttaaaattta
ggtctgttcgacctttaatttcttacatgatctgagttcaaaccggcgtaagccaggttg
gtttctatccttaattta--aatattatattatagtacgaaaggacctaatataaaaaat
ataaatttta--atatga-agaatattattaatatttattaaaggattatagttaattat
aacatttaatttgcaattaaaaagtattgaa-tta-attcaatttatctta-aaatatga
agcga-t-ttattgcaattagtttcgacctaattttaggtg--aaa-tt----------c
acccatattttttaattgaaaccaaaa-agaggtatatcactgttaatgatatcattgaa
taatttttatattccaat----taag--aaaaaattagtttta-ta-aaaaccttagtat
gtcaaactaaaaaaattagta-ttaatctaatatttttt-aaacttta--tattcaata-
---atgatattagactgcaattctaaaggaataatttaa-taattatta-aagttttata
ttttagtgtatgatgcacaaaagtttttgaatcttttagaaatagtttaattctattaaa
tataa------atttatatagttt-aa---taaaaacattacattt-tcaatgtaaaaat
aaaaaat---a-at-tttttataaataatttataaagtataat-tttgtatatgtgactt
ccaatcacaaggactaaataactttagtataaat-aatttaaatagttt-aaataaaata
ttgatttgtggtgtcaatgatatgaaa-t---tttcattttagatcaatgaattgcctga
caaaaaggattaccttgatagggtaaattataaaga--t-aattctttattcatta--ca
ttagatgactgaaa-gcaagtaatgatctcttaaatcatattatagtaaattagcaatta
cttctaatgaaaaaagataagctaa-ttaagctattgggctcataccccacttataaagg
ttttaatccttttcttttt-aatttaaatagcttatat-ttagagcataatattgaagat
attaaggaaatt-tttataatttttaaatacaagaaatagtttataat-aaaatattaat
tttgggaattaatgaaaaag--gag-tttcttttttcttgagttttaatagttt-aaaa-
---aaaacattagtcttgtaaactaaaaataaaaattt---tttttttaaaac-taagaa
tttaagttaa-aaaaactaatagccttcaaagctaaaaatatttgtaa-t--aatc--tt
ttaattctta-gattaaatggct-gaaa-ttaaggcgataaattgtaaatttatatataa
ga-aaataa-ttctttttaatca------caatttaaagcttaattagtaaagtatttca
tttacattgaaaagaaatttgtgcaattcaatttaaattga--------aagttatttta
ttttggtt--aaagtttttattattattttattttacatgtaaattttagtgagaattaa
ttta-atttttaaaaaattaaatt---------tatt-tatttattcgcagtaattaata
t--taatt-taaaaagaaattttgttt--tagtaataatttat-agtattggtaaaattt
gtgccagctaccgcggttatacaaataatacaagtaaa-aat-ttttagtattagttaaa
tt--aaataataaaaataatataaatataaatttattaggtaaaattattaaatt-----
---tatttatttattata-ataataaataatttaagctataaactttttg-taataaact
aggattagataccctattattaaaaataaatatat-aatatattaaagtagtattagtta
tattcttaaaatttaaaaaatttggcggtattttagtctatttagaggaatctgtcctat
aattgataatccacattgaaccttacttaaatttgttt----aatttgtatatcgccgtc
atcagaatatattaatagat----aaaattttcttaatatt-taattaaataaaatgtca
ggtcaaggtgcagtttatatttaagtagagatggattacaat-aa---atttattt-aa-
atggataaatt-tttgaa----ataaaattttaaaagtggatttaatagtaatataaaat
agattat--ttatatgattttagctctaaaatat--gtacatatcgcccatcgttcttat
ttt-------taaaataa-gat-aagttgtaacat-agtagatgtact--ggaaagtgta
tctagaaagac
>NC_006817_1_Aedes_albopictus/NC_006817_
-gaaatatgttgatcaagaaaaagctgctaacttttttc-tttaatggtttaattccatt
tatatttc--ttctaatatggcgagttagtgcaatgaatttaagcttcatatataaagat
tattatcttttattag-aaactattttggcagattagagcactaaatttagaatttattt
atataatttaa-tta--attataaatagta-------aatta--ataagcttt-tat-ag
catatgtcttgaaaacataagaaag-aag-taaa-ccttctattaatttatgataacaaa
cttattttctgtatttgacccttcaactactattttcaatatatcattaaattgatttag
aacttttattggtcttttaattatcccatcaacattttgattaatacctaatcgattcca
aattatttgaaataatattttattaactcttcataaagaatttaaaactcttttagggcc
aaatggacataatggaagaactttaatatttgtgtctttattttctttaattatatttaa
taattttttaggactatttccatacatttttactagtactagtcatttaacattaactct
aacattagcttttcctttatgattaagttttatactttatggttgaatttgccatactca
acatatatttgcccacttagttcctcaaggcacccctcctatactaataccttttatagt
ttgtattaaaacaattagaaatgtaattcgtcctggaactttagctgtacggcttacagc
taatataattgcaggacatcttttaataactcttttaggaaataccggccctatatcaac
atcttatattattttatctataattttaattactcaaattgctttattagtacttgaatc
agctgtagctattattcaatcttatgtatttgctgttttaagaactctttattcaagtga
agtaaattaaattcctcaaatagctccaattagttgattaactttattttttattttttc
aattacattagtaatttttaatataaaaaattacttttgtttttttt---ataattcaaa
tgaatcttgc-caaaatttaaatattaaacaa-----tataaa---------------tt
aaattgaaaatgataaa------------ttatagattatttattatcattaattggaag
tttattattagtagtttgtgtaatagtaggagtagcttttttgactttattaaaacgtaa
ggttttaggatatattcaaattcgtaaggggcctaataaagtaggttttatagggttatt
gcaaccttttagtgatgctgtgaatttatttactaaggaacaaacttatcctttattatc
aaattatattttttattatttttctcctattttttctttatttttatcattattaatttg
aatgagaataccttatttaattaaattatattcttttaatttaggggttttatttttttt
atgtattacaagtttaggagtttatactgtaatagttgctggatgatcttcaaattcaaa
ttatgccttattagggggtttacgagcagtagctcaaactatttcttatgaagtaagttt
agcatttattttattaagatttatttttttaatcgggaattataattttttaaattttta
tttatatcaaaaatttatatgatttattattttttgttttcctttaagattagtttgatt
tgcttcatgtttagctgagactaatcgaactccttttgattttgctgaaggagaatctga
attagtttctggatttaatgtagaatatagaagaggaggatttgctttaatttttttagc
agaatattcaagaattttatttataagaatattatttagagtaatttttttaggtagaga
tatttatagaattatattttttttaaaattaactacaatttcttttttatttatttgagt
acgggggactttgcctcggtttcgttatgataaattaatatatttagcttgaaagagatt
tttacctatatctttaaattatttatttttttttattggtttaaaaatttttatcttgtc
tctatta--ttttaaa---ttaaaaaaatttccaataacattttttttattatattaatt
tctgggtctttaattactatttcagctaactcttgattaggggcatgaataggattagaa
attaatttactttcatttattcccttaataaatgaaagtaaaaaaaatctaataacttca
gaaagtagattaaaatattttttagttcaagcctttgcttcttcaattttattatttgct
attattttaataataatattttttaatagaaattgaat------aataaataataatttt
aataatttattagttttatcaacattattattaaaaagaggagcagccccctttcatttt
tgatttcctggagtaatagaaggattatcttgaattaatggattaatccttataacttga
caaaaaattgccccattaatattaatttcttataatttaaattataatttttttctattt
act---attttattttctataattattggggcatttgggggattaaatcaaacctcctta
cgtaaattaatagctttttcttctattaatcatttaggatgaatgcttttagctataata
aataatgaattattatgaataacatattttattttatattcaattttatcaatttcaatt
attttaatatttaataattttaaattatttcattttaatcaaatttttaatttatctata
ataaatccttatata---aaattttttatatttttaaatttattatcattaggaggatta
cctccttttttaggatttttacctaaatgattggtcattcaaaatttagtagaaataaat
caaatatttattttatttattgctgtttgtttaacattagtaactctttattattattta
cgaatatcttatagtatttatatattaa----attataataaaaattcttgattattaat
taatcaacataataat--aataatttaacattaattttaactataaatttt-------at
ttc--tattataggattattaataatttcattaatttttataattttataaattataata
ttaatatttataacaataattatttttattattactattattgtaataatactcgcaaca
attctatcaaaaaaaactattatagatcgagaaaaatcttccccctttgaatgtggattt
gatccaataaattactctcgtttacctttttcattacgattttttttaattgctattatt
tttttaatttttgatgtagaaattgctttaattttaccaataattttaattattaaatca
tcaaatttaattaattgatcaattactagtctattttttatttttattttattaattgga
ttatatcatgaatgaaatcaaggagcattagaatgaaataat------ttaaaatttatt
tttatacttatatttatatttttttta---ctttttaaaaaaaatatttattgaatggtt
cagaatttaatttttttagcaacaagtttatttataattaaaattagatcattatattat
ttttgtaatatttcttattat-tttggtttagatataatttcttacggtttaattttatt
aagattttgaatttgtggtttaattttaatagctatagaaggagtaattcgttataataa
ttatattaatttatttttatttataattatttttttattattaatattaatttttacttt
tagttctataagtatatttatgttttatttattttttgaaagaagtttaattcctacatt
atttttaattttaggatgaggttataacctagagcgattacaagcaggggtttatttatt
attttataccttattagcttccttacccttattaattgggattttttat-------atga
tacttatagaatatattttattatatt-ataggttattaa---aatttatattatttaat
tgggatttattatatttgtgtatggtggttgcttttttagtaaaaataccaatattttta
gttcatttatgattacctaaagctcatgttgaggcacctgtttcaggttctataatttta
gctggagttttattaaaattgggaggatatggtttattacgggtattttcaattatacaa
attttggggacaaaatttaattttatttgagttagaattagattagttggaggagtttta
gtaagtttaatttgtttatgacaaatagatttaaaatctttaattgcttattcttctgta
gctcatataggaattgtattaagaggattaataacgataacttattgaggattaaatggt
tcttatactttaataattgctcatggattatgttcttcagggttattttgtttagctaat
attgcttatgaacgaatgagcagacgaagtttattaattaataaagggatattaaatttt
ataccaagtttatcattatgatgatttttattatgttctggaaatatagctgctcctccg
actttaaatttattaggagaaatttctttattaaatagaattattagttgatcttgatta
acaataattagtctatctttattatctttttttagagcagcttatacattatttttattt
gcatatagacaacatgggaaaatttattcaggaatatactttttttcttcaggaagaagt
cgagaatttttattattaatattacattgactaccattaaatttattaattataaaaaga
agcctttgtatattatgaatt------ataaatttatat-----atatattatttaataa
ttattatatttatttttgggtgtattgtttttatttctagacgaaaacatcttctctgta
cattattaagattagaatttatagtattaatattatttatattattatttttatatttaa
attttataaattatgagagttattttagtatattttttttaactttttgtgtatgtgaag
gggtattagggttgtctattttagtatcaataattcggactcatggtaatgattattttc
aaagtttttctattttacaatgt---gtgaatatgctagttaatta----ttgtaaaata
cgattttatattttaatttctataagattcattttatttattttgagattaaaatttttg
ttaataaatttagtatattttattgaatgagaagttgtttctttacattcaatatctatt
gtaataacttttttatttgattgaataagattaatatttatatcttttgttttattgatt
tcttctttagtaattttttatagtaatcaatatatagctgaagattttaatattaatcga
tttattttattagtattaatatttgtaatatcaataataatattaattattagtcctaat
ttaattagaattttattaggttgagatggattaggattagtttcttactgtttagttatt
tattttcaaaatattaagtcttataatgcatgtatgttgactgctctttctaatcgaatt
ggtgatgtagctctattgttagctattgcttgaatattaaattatggaagttgaaattat
attttttatttagatataataaaaaataattttgaaataataattattggaggattagtt
atattagctgctatgactaaaagagctcaaattcctttttcttcttgattacctgcagct
atagctgctcctactcctgtttctgctttagttcattcttctactttagtaactgcaggg
gttattttattaattcggtttaatgtctttttaaataattcttggaaaggacaattttta
ttattagtttctggattaacaatatttatagctggattaggggctaattttgaatttgat
ttaaaaaaaattattgctttatctactttaagtcaattagggttaataataagtatttta
tctataggattttataaattagctttttttcattttttaacacatgcattatttaaatcc
ttattatttatatgtgcagggtctattattcataatataaaaaatgctcaagatattcga
ttaatagggggtttaaatataagaatacctttaacatgtagttgttttaatattgctaat
ttagctttatgtggggtaccttttttagcagggttttattcgaaggatttaattttagaa
atagtaatgttttcttatgtaaatgttttttctttttttcttttttttttttctacaggg
ttaactgtatgttattcatttcgcttagtttattattcaataactggtgatttta-----
-------atagacgcactttacattttttaaatgatgcagggtgaactatatcttttaga
atttcttttttaacagttatagccattattggaggcagaatgttaagttgattaatattt
tttaatcctgcaataatttgtttaccttatcatttaaaattattaacattaatagtttgt
atattaggaggctttattgggta---------tttaattagacatggtaatttttttttt
attaataagtctttagtttattataattttagttttttttttggttgtatttactttata
cctataatttcaactgtgggagtagcaagttgaccattaaggttaggactatattcttat
aaaatttttgatcaagggtgaagagaatattttgggggtcaaatattgtataatcaatta
aaaaattattcattatatgtgcaagagtttcaaaataataatttaaaaatttatttatta
agatatatattattagtaattattttagtagtaataataatatttttaaatattattata
atattaattatattaattgtttttattat---tagttttatttttatacaaataaaacat
ctgcttgctataggtctaatattattaattcaaacattttttacctgtttattaacagga
atacttataaaaactttttgattttcatatgtgctatttttattttttaataggggaata
ttagttttattcatttatgtaacttctctttcatctaatgaattacttacattatcacta
aaaattagcatttattatg---------cttttcataatt-taatattcttaaaatttta
tttattttttgataaattaatcattgaacctttcattaataataatgaaataattaaatt
atctctaataaataattttttaacagaagacacgatttcattaaataaaatatataattt
tccaactaatttaattactttattattgattaattatttatttttaactttattagtaac
agtaaaaattacaaaaaaaaattatggc-ccattacgaccaataaat-----atgactaa
atcattacgaaaaactcaccctttattaaaaatagctaacaatgctttagtggatttacc
tgctccttctaatatttcagcctgatgaaattttggatcattattgggattatgtttaat
tattcaaattttaacaggattatttttagcaatacattatacagcagatattgaaactgc
ttttaatagagtaaatcatatttatcgagatgtaaataatggttgatttttacgaatttg
ccatgctaatggagcttcttttttttttgcttgtttatttattcacgtaggtcgaggaat
ttattataactcttatttatttgttccaacatgaataattggagtaattatcctatttat
agtaatagcaacaggatttttaggatatgttttaccttgaggacaaatatcattctgagg
ggctactgtaattactaatcttttatcagctattccatattatggaccagatttagtaca
atgaatttgaggaggatttgctgttgataatgcaactttaacccgaattttttactttca
ttttattttaccttttattgtattagcattaactataattcatttattatttttacatca
aactggatctaataatccattaggattaaattctaatgttgataaaattccttttcatcc
ttattttatttataaggatattattggatttattatttttatatgaattttaataggatt
tatttga--aaatttaat-------tatttattaatagatccagaaaatttcattcctgc
taatcccctagttactcctgttcatattcaacctgaatgatattttttatttgcatatgc
aattttacgatcaattcctaataaattagggggagtaattgcattagttttatcaattgc
aattttaataatttttccatttactcatattagtaaattccgagggttccaattttatcc
attaaatcaaattttattttgaaatatagtaattattgcttctcttctaacatgaattgg
agctcgacctgtagaagatccttatgtattaacaggacaaattttaacagttttatactt
ttcttattttattattaatccaatgttatctaaatattgagataaattattaaat---t-
--cgcgacaatggttattttcaacaaatcataaagatattggaacattatactttatttt
cggtatttgacctggaatagtcggaacttcactaagagttttaattcgtattgaacttag
acatcctggtatatttattggaaatcatcaaatttataatgtaattgttactgctcatgc
ttttattataattttttttatagtaatacctatcataattggaggatttggaaactgact
agtccccttaatactaggagcccctgatataacttttcctcgaataaataatataagttt
ttgaatattacccccctctttaacactgctgctttctagttctatagtagaaaacggagc
tggaacagggtgaacggtttatcctcctctttcttctggaacagctcatgctggggcttc
agttgatttagcaattttttctttacatttagcgggaatctcatctattttaggagcagt
aaattttattacaactgtaattaatatacgatcagctggtattactcttgaccgactacc
tttatttgtgtgatcagtagtaattacagctattttattacttctttctctacccgtatt
agccggagctattactatattattaacagaccgaaatttaaatacatctttttttgatcc
aattggagggggagaccctattttatatcaacatttattttgattttttggtcatccaga
agtttatattttaattctgccaggatttggaataatttctcatattattacacaagaaag
aggaaaaaaggaaacttttggtactttaggaataatttatgctatattaacaattggctt
attaggatttattgtatgagctcatcatatattcacagttggtatagatgttgatactcg
agcttattttacgtctgcaactataattattgcggtacctacaggaattaaaatttttag
ttgattagctactcttcatggaacacaattaacatatagccctgcacttttatgatcttt
aggatttgtttttttatttacagttgggggattaaccggagtaattttagctaattcatc
aattgatattgtacttcacgatacatattatgtagtagcccattttcattatgtattatc
tataggagcagtatttgctattatagcaggatttattcattgatatccattattaacagg
aataattataaatccttcatgattaaaagctcaatttacaataatatttatcggagttaa
tttaactttttttcctcaacattttttaggattagccggaatacctcgacgttactctga
ttttccagatagttatttaacttgaaatattatttcttctttaggaagaataatttcttt
atttgctattattttctttttatttattatttgagaaagaataattacacaacgaactcc
ttctttccccatacaattatcttcatctattgaatgatatcatactttacctcctgcaga
acatacctattcagaattacctcttctttcttctaatt-----atggcaacatgaataaa
tctaggacttcaaaatagtacttctcctttaatagaacaattaaatttttttcatgatca
tactttattaattttaattataattactattataattgcatatattatatttatattatt
ttttaataaatttacaaatcaatatttacttcacggacaaacaattgaaattatttgaac
tattcttcctgcaattattttaatatttattgcctttccttctttacgacttttatactt
aatagatgaaattaattctcctttaattactttaaaagttattggccatcaatgatattg
aagttatgaatattctaattttttaaatttagaatttgattcttacataattccaactaa
tgaattagatattaatggatttcgtttattagatgttgataatcgagttattcttccaat
aaataatcaaattcgaattttagtaactgctactgatgtaattcattcttgaacagttcc
ctctataggaataaaaattgatgctactcccggacgtttaaatcaaactaattttttaat
aaatcaacctggattattttatggacaatgctcagaaatttgtggagcaaatcatagttt
cataccaattgttattgagagaatcccaataaattattttattaaatgaatttcttctca
aataaatt---atgtcaacacatgcaaatcacccttttcatttagtagattatagtccct
gaccattaacaggagctattggagctataacaacagttactggacttgttcaatgatttc
atcaatataataactctttatttctattaggaaatattattactatacttacaatatatc
aatgatgacgagatatttctcgagaaggaacatttcaaggtcttcatactatccctgtaa
cattaggattacgatggggaataattttattcattatttcagaagtatttttttttattt
cgtttttttgagctttttttcatagtagtttatccccaactattgaattaggaataattt
gacctcctattggaattattccttttaatcccttccaaattcctttacttaatacagcta
ttctcttagcatcaggagttactgttacatgggctcatcatactttaatagaaagtaatc
attctcaaactactcaaggattattttttacaattatattaggaatttatttttcaattt
tacaagcttatgaatatattgaagcaccttttacaattgcagattctgtttatggatcaa
cattttatattgctacaggatttcatggacttcatgtattaattggaacaacatttttat
taatttgtttattacgacatttaaattatcatttttctaaaaatcatcattttggttttg
aagcagcagcttgatattgacattttgttgatgaagtttgattatttttatatattccaa
tttattgatgaggtaattaa--------------------------ta-aattttattta
ttaatttt-atttattt------------------------------------aa---gt
attata--tttaataaaaataattttaattcaatatagttttagta-ttttttaaagaaa
t-aataattttaa--taatagtttatttgtattgtaaaagaagattgaaata--atttga
acaatttttattttaaaagaaaatttaatttattgtaccttgtgtatcagggtttattaa
ttaattaattattat-agtaatttttctcgaattttaaagatttaatt-atatataa-aa
gttattgtggaataattatttttaatatataattagaaatgaaatgttaatcgttttaaa
atatatctagttttttaagaaataaatttaatctagatttataaa-ttaacagtatta-t
ttat-ttaatattttta-----atttataaaattaatattttaagggattagctttaaaa
taaatttttaaa-tttta----------------------aaaaagta-tttaataaatg
taagcttaaaaatag-ttatcattaataaatttgttataatttattttaaattt--ttta
ttattta-----ttataaaattaaattatttattaaaaatat-------aattttaat-a
ttaatgatt--------tataaattatggt-aaattagtatatt-taatttat-------
ataaattatt-taaattgagaggt-----ttaaataaggaat------------tcggca
aatt---atatattcacctgtttatcaaaaacatgtctttttgtat-ttaatttaaagtc
taacctgcccactgat----agatattaaagggccgcagtattttgactgtgcgaaggta
gcataatcagtagtcttttaattgaaggcttgtatgaatggttgaatgagatatatactg
tc-ttttttaaattt-ttatagaattttattttttaattaaaaagttaaaatataattaa
aagacgagaagaccctatagatctttatt----ttttttaa-ttataagttaaaaagaat
aattaaatttatagttttat-aaaaaattttactggggtggtattaaaatttaattaact
tttat-tatttg-tttacattaata----tatgtatatttgatccaattttattgattaa
aaaattaagttaccttagggataacagcgtaatttttttttagagttcttatcgacaaaa
aagattgcgacctcgatgttggattaagaattatttttaggtgtagaagtttaaagttta
ggtctgttcgacctttgaattcttacatgatctgagttcaaaccggcgtaagccaggttg
gtttctatctttaata-a--attattatattatagtacgaaaggacctaatataaaaaat
ataaatttta--aattta-tgaattatattaatatttaataaagggtaatagttaattat
aacatttaatttgcacttaaaaagtattgaattta-attcaatttacctta-aaatatga
agcga-t-ttattgcaattagtttcgacctaatcttaggtg--aaa-tt----------c
acccatattttttaattgaaaccaaaa-agaggtatatcactgttaatgatataattgaa
tatt---attattccaat----taagt-aaaaaattagtttaa-tcaaaaaccttagtat
gtcaaactaaaaaaattaga--tc-atctaatatttttt-aaacttta--tattcaata-
---atgatattagactgcaattctaaaggaataattttt-taattatta-aagttttata
ttttagtgtatgatgcacaaaagtttttgaaacttttagaaatagtttaattctattaaa
tataa------atttatatagttt-aa---ataaaacattacattt-tcactgtaaaaat
aaaaatt---t-at-tttttataaataatttatatag-atata-attgtatatgtgactt
ccaatcacaaggactaaataattttagtataaat-aatttaaatagtttaaaataaaata
ttgatttgtggtgtcaatgatatgagaat----ttcattttagatcaatgaattgcctga
taaaaaggattaccttgatagggtaaattataaagattt-aatactttattcatta--ca
ttagatgactgaaa-gcaagtaatgaactcttaattcataatatagtaacacgattatta
cttctaatgaaaaaagataagctaa-ttaagctattgggttcataccccacttataaagg
taataatccttttcttttt-aatttaaatagcttataa-ttagagcataacattgaagat
gttggggaaatt-attttaatttttaaatacaagaaatagtttataat-aaaatattaac
tttgggagttaatgaaaagg--aag-aatcttttttcttgagttttaatagttt--aac-
---aaaacatcagtcttgtaaactggaaataaaaa-tt--atttttttaaaac-taagaa
tttaagttaa-ataaactaatagccttcaaagctgaaaatatttgtat-t--aatc--tt
ttaattctta-gattaaatggctggaag-tttaggcaataaattgtaaatttatgtataa
g---aaata-ttctttttaatca------caatttaaagcttaattagtaaagtatttca
tttacattgaaaagaaatttgtgcaaatcaatttaaattga--ataaaattattatttta
ttttagtt--aatatttttgttatcattttattttacatgtaaatttttgtatgaattaa
atta-atttttaaaaaattaaattt-------ataaa-tatttattcgcagtaattaata
ttataatt-aaaaaagaaattttgtat--tagtaataatatat-agtattggtaaaattt
gtgccagctaccgcggttatacaaataatacaaataaa-aat-ttttagtattagttaaa
tg----attaaatttataatataaatttaaatttattaggtgaaatttttaaatt-----
---tatttatttatta-ttattaaaaataatttaagctataaacttttta-taataaact
agga-tagataccctattattaaaaataaatattt--aaatgctaaagtagtattagtta
tattcttaaaatttaaaaaatttggcggtgttttagtctatttagaggaatctgttctgt
aattgataattcacattgaaccttacttaaatttgttt----aatttgtatatcgccgtc
atcagaatatgttataagat---aaaaattttctaaaaatt-taatttaataaaatgtca
ggtcaaggtgcagtttatatttaagtagaaatggattacaat-aa---ttttattt-aa-
atggataattt-tttgaa----ataaagatttgaaggtggatttaatagtaatataaaag
agattat--ttatatgattttagctctaaaaccttgatccatatcgcccatcggtcttat
ttt-------taaaataa-gataaagttgtaacataagtagatgtacctggaaaggtgta
tctagaaaga-
>NC_050044_1_Aedes_flavopictus
-gaaatatgttgatcaagaaaaagctgctaacttttttc-tttaatggtttaattccatt
tatatttc--ttctaatatggcagattagtgcaatgaatttaagcttcatatataaagat
tattatcttttattag-aaactattttggcagattagtgcaataaatttagaatttattt
atataatttaa-tta--attataaatagta-------aatta--ataagcttt-tat-ag
catatgtcttgaaaacataagaaag-aag-taaatccttctattaatttatgataacaaa
tttattttctgtatttgacccttcaactactatttttaatatatcattaaattgacttag
tacttttattggtcttttaattattccttcaacattctgattaatacctaatcgatttca
aattatttgaaataatattttattaactcttcataaagaattcaaaactcttttaggccc
aaatggacataacggaagaactttaatatttgtatccctattttctttaattatattcaa
taattttttaggattattcccatatatttttactagtacaagtcatttaactttaacttt
aaccttagctttcccattatgattaagttttatactttacggttgaatttgtcatactca
acacatatttgcccatttagtacctcaaggtactccccctgtattaataccatttatagt
ttgtattgaaacaatcagaaatgtaattcgccctggaactttagctgtacgacttacagc
taatataatcgcaggacatcttttaataactcttttaggaaatactggccctatatcaac
atcctatattattttatctttaattttaattactcaaattgctttattagtacttgaatc
agccgtagctattattcaatcttatgtatttgctgttttaagaactttatattcaagcga
agtaaattaaattcctcaaatagccccaattagttgattaactttattttttattttttc
aattacattagtaatttttaatgtaaaaaattacttctgtttttctt---ataattcaag
tgaatcttcc-caaaatttaaatattaaacaa-----cataaa---------------tt
aaactgaaaatgataa---------------atagattatttgttatcattaattggaag
tttattattagtaatttgtgtaatagtaggagtagcctttttgactttactagagcgtaa
agttttaggatacattcaaattcgaaaagggccaaataaagtgggttttatagggttatt
acaaccttttagtgatgctgtgaagttatttactaaggaacaaacttatcctttattatc
aaattatattttttattatttttctcctattttttctttgtttttatcattattaatttg
aatgagaataccttatttaattaaattatattcttttaatttaggggttttatttttttt
atgtattactagtttaggggtttatactgtaatagttgctgggtgatcttcaaattcaaa
ttatgctttattagggggtttacgggcagtagctcagactatttcttatgaagtaagttt
agcattaattttattaagatttatttttttaattgggaattataattttttaaattttta
tttatatcaaaaatatatatgatttattattttttgttttcctttaggattagtttgatt
tgcatcatgtttagctgaaactaatcgcactccttttgattttgctgaaggagaatctga
attagtttctggatttaatgtagagtatagaagagggggatttgctttaatttttttagc
tgaatattcaagaattttatttataagtatattatttagagtaatttttttaggtagtga
tatttatagaattttattttttttaaaattaactataatttcttttttatttatttgagt
gcggggaactttacctcgatttcgatatgataagttaatatatttggcttgaaaaagatt
tttgcctatatctttaaattatttatttttttttattggtttaaaaatttttattttatc
tttatta--ttttaaa---ttaaaaaaatttccaataatattttttttattatattaatt
tctgggtctttaattactatttctgctaattcttgattaggagcatgaataggattagaa
attaatttactttcatttattcccttaataaatgaaggtaaaaaaaatctaataacttca
gaaagtagattaaaatattttttaactcaagcttttgcttcttcaattctattatttgca
attattttaataataatattttttaatagaaattgaat------aattaatagtaatttt
aataatttattaattttatctacattattattaaaaagaggagcagctccttttcatttt
tgatttcctggagtaatagaaggattatcttgaattaatagacttattcttataacttga
caaaaaattgctccattaatattaatttcttataatttaaattataattttttcttattt
act---attttactttctataattattggagcatttggaggattaaaccaaacttcttta
cgtaaattaatagctttttcttcaattaatcatttagggtgaatacttttagctataata
aataatgagttattatgaataacttattttattttatactcaattttatcaatttcaatt
gttttaatatttaataattttaaattatttcattttaatcaaatttttaatttatcttta
ataaatccttatatt---aaattttttatatttttaaatttattatcattaggaggatta
cccccctttttaggatttttaccaaaatgattagttattcaaaatttagtagaaataaat
caaatatttgtattatttattgctgtttgtctaacattaattactctttattattatttg
cgaatatcttatagtatttacatattaa----attataacaaaaattcttgattattaat
caaccaatataacact--aataatataacattaattttaactataaatttt-------at
ttc--tattataggattattgataattacattaatttatataattttataaattataata
ttactatttataagaataattatttttattattactattattgtaataatacttgcaaca
attctatcaaaaaaaaccattacagatcgagaaaaatcttctccttttgaatgtggattt
gatccaataaattattctcgtttacctttttcattacgattttttttaattgctattatt
tttttaatttttgatgtagaaattgctttaattttacctataattttaattattaaaaca
tcaaatttaattaattgatcaattactagcctattttttatctttattttattaattgga
ttataccatgaatgaaatcaaggagcattagaatgaaataat------ttaaaatttatt
tttatacttatatttatatttttttta---ctttttaaaaaaaatatttattgaatggtt
cagaatttaatttttttagcaacaggattatttataattaaaattagatcaaactattat
ttttgtgatatttcttattat-tttgggatagatatgatttcttatggattaattttatt
aagtttttggatttgtggtttaattttaatagctagagaaggtgtagttcgttatgataa
ttatattaatttatttttatttataattatttttttattattaatattagtttttacttt
tagttctataagtatatttatattttatttattttttgaaagaagtttaattcctacttt
atttttgattttaggttggggttatcaacctgaacggttacaagctgggatttatttatt
attttataccttattggcttcattgcctttattaattggtattttttatattaaaaatga
taattatacaataaattttattatat---taagctacaaa---agtctatataattta--
---gattttttatatttatgtatagtatttgcttttttagtaaaaataccaatattttta
gttcatttatgattgccgaaggctcatgttgaagcccctgtatcagggtctataatttta
gcgggtgttttattaaaattagggggatatggtttattacgagtattttcaataatacaa
attttaggaacaaaatttaattttatttgaattagaattagattaattgggggagtttta
gttagtttaatttgtttgtgacaaatagatttaaaggctttaattgcttattcttctgtt
gctcatatgggtattgttttaagaggtttaataacaataacttattgaggattaaatggt
tcttatactttaataattgctcatggactttgttcttcaggtctattttgtttagctaat
atttcttatgagcgaataggaagacgaagattattaattaataaggggatattaaatttt
atgccaagtttatctttatgatgatttttattatgttctggaaatatagcagctcctcca
actttaaatttattaggggaaatctctttattaaatagaattgttagttgatcttgatta
acaataattagtttagctttattatctttttttagtgcagcttatactttatttttattt
gcgtatagacaacatggaaagatttattcaggagtgcattttttttcttcaggaagagtt
cgggaatttttattattaatattacattgattgccattaaatttattaattataaaaaga
aatttttgtatattatgaatt------ataaatttatat-----atatattatttaataa
ttattatatttatttttgggtgtattgtttttatttctagacgaaaacatcttctttgta
cattattaagattagaatttatagtattaatattatttatattattatttttatatctaa
attttataaattatgagagttattttagtatattttttttaactttttgtgtatgtgaag
gagttttaggtttatctattttagtatcgataattcgaactcatggtaatgattattttc
agagtttttctattttacaatgt---gtgaattatttagttaatta----ttgtaaaaat
agattttatattttaatttctattagatttattttatttattttgagattaaaattttta
ttaatggatttaatttattttattgaatgggaaattgtttctttacattcaatatctatt
gtaataacttttttgtttgattgaatgagattaatatttatatcttttgtgttattaatt
tcttctttagtaatcttttatagtaatcaatatatggctgaagattttaatgttaatcga
tttattttgttagtattaatatttgtaatatcaataataatattaattattagtcctaac
ttaattagaattttattaggttgggatggattaggattagtttcttattgtttagttatt
tattttcaaaatgtgaagtcctataatgctgggatattaactgctctttctaatcgaatt
ggagatgtagctttattattggctattgcttgaatattaaattatggaagatgaaattat
attttttatttagatataataaaaaataattttgaaataataattattggagggttagtt
atattagccgctataactaaaagtgctcaaattcctttttcttcttgattacctgcagct
atagcagcaccaacacctgtttctgctttagttcattcttctactttagtaactgcgggg
gtttatttattaattcgatttaatattttattagaaaattcaaaattaggccaattttta
ttattagtatctggattaactatatttatggcaggattaggcgctaattttgaatttgat
ttaaagaagattattgctttatctacattaagtcaattagggttaataataagaatttta
tctatagggttttataagttagctttttttcatttattaacacatgctttatttaaggca
ttattatttatatgtgctggagtgattatccataatacaaaaaatgcccaagatattcgg
tttatagggggattaagaataagaatacctttaacttgtagatgttttaatattgcaaat
ctagctttgtgtggaataccatttttagcagggttttattctaaggatttaattttagaa
acagttatgttatcttatataaattttttttctttttttcttttttttttttctactggg
ttaacagtatgttattcctttcgattagtttattattcaatgactggggatttta-----
-------atataacttctttaaatatattaaatgataagggatgaactatatcttttaga
attttttttttaataattatagctattattgggggaagaatgttaaattgattaatattt
tttaatcctgaaataatttgtttacctttttatatgaagttattaactttaatagtatgt
ttaatgggaggttttagagggta---------tttaattagaaatgttaaattatttttt
tttaataaatcaatagaatactataattttagttatttttctggtagaatatgatttata
cctttaatttctactgttggagtaattaaatgaccattaattttagggatatattcattt
aaaagatttgatcagggatgaagcgaatattttggtggtcaaatattatataatcaattg
aaaaattattcattatatgtccaagagtttcaaaataataatttaaaaatttatttatta
agatatatattattagtaattattttagtagtaataataatattttta-----------a
atattaattatattaatttcttttattatt-atagttttatttttatacaaataaaacac
cctcttgctataggactaatattattaattcaaacatttttaacttctttattaacagga
atattcataaaaacattttgattttcatatgttttatttttaatttttataggaggaata
ctagtattatttatttatgtaacctctctttcatctaatgaaatattctctttatcaat-
aaaattaatttttatcagt---------atttttacaattacatcatttttaatatttta
tttattttttgataaatcaattattgaaccttttattaataataatgaaataataaaatt
gcctattataaataatttaataatagaagatacaatttcattaaataaaatatataactt
tccaactaatttaattactttattattaattaattatttatttttaactttattagtaac
agtaaaaattacaaaaaaaaattatggc-ccactacgaccaataaat-----atgactaa
atcattacgaaaaacccaccccttattaaaaatagctaataatgctctagtagatttacc
agctccttctaatatttcagcctgatgaaatttcggatcattattaggattatgcttaat
tattcaaattttaacaggattatttttagcaatacattatacagcagatatcgaaactgc
ttttaacagagtaaaccatatttatcgagatgtaaataatggttgatttttacgaatttg
tcacgctaacggagcttcatttttttttgcttgtctatttattcatgttggtcgaggagt
ttattataattcttatttatttatcccaacatgaataattggagtaattattttatttat
agtaatagcaacaggatttttaggatatgttttaccttgaggtcaaatatctttttgagg
agctactgtaattactaaccttttatcggctgtcccatatttaggaacagatctagttca
atgaatttgaggaggattcgctgttgataacgcaactttaactcgattttttacttttca
ttttattttaccttttattgtattagctttaactataattcatcttttattcttacacca
aacaggatctaataatccattaggattaaattctaatgttgataaaattccttttcaccc
ttattttatttataaggatattgttggatttgttatttttatatgaattttaattggatt
tatttga--aaatttaat-------tatttactaatagatcctgaaaattttattccagc
taatcctttagttactcctgttcatattcaacctgaatgatactttttatttgcatacgc
aattctacgatcaattcccaataaattaggaggagtaattgctttagttctatcaattgc
aattttaataattctaccatttacacatgttagtaaattccgtggattccaattttatcc
attaaatcaaattttattttgaaacatagtaattattgcttctcttttaacatgaattgg
agcccgacctgtagaagacccttatgtattaacaggtcaaattttaacagttttatattt
ctcttattttatcattaatcccttattatctaaatattgagataaattattaaat---t-
--cgcgacaatggttattttcaacaaatcataaagatattggaacattatattttatttt
tggagtttgatctggaatagtgggaacttctttaagagttttaattcgtactgaacttag
acacccaggaatatttattggaaatgatcaaatttataatgtaattgttactgctcatgc
ttttattataattttttttatagtaataccaattataattggaggatttggaaattgatt
agtacccttaatacttggagcacctgatatagcttttcctcgaataaataatataagttt
ttgaatattacccccttctttaacactactactttctagttctatagtagaaaatggagc
tggaactggatgaactgtttatcctcctctttcttctggaactgctcatgctggggcttc
agttgatttagcaattttttctttacatttagctggaatttcttctattttaggggcagt
aaattttattacaactgtaattaatatacgatcagctggtattactcttgaccgacttcc
tttatttgtatgatcagtagtaattacagctattttattacttctttctttaccagtatt
agccggagctattactatattattaacagatcgaaatttaaatacatctttctttgaccc
aattggaggaggagacccaattttatatcaacatttattttgattttttggtcatccaga
agtttatattttaattcttccaggatttggaataatttctcatattattacacaagaaag
agggaaaaaggaaacttttggtactttaggaataatttatgctatattaacaattggttt
attaggatttattgtatgagctcatcatatatttacagttggtatagatgttgatactcg
agcttattttacatctgcaactataattattgcagtacctacggggattaaaatttttag
ttgattagccactcttcatgggacacaattaacatatagccctgctttattgtgatcttt
aggatttgtctttttatttacagttggaggattaactggggtagttttagctaattcatc
aattgatattgttcttcacgatacatattatgtagtagctcatttccattatgtattatc
tatgggggctgtatttgcaattatagcaggatttattcattgatatccattattaactgg
aataattataaatccttcttgactaaaggctcaatttggaataatatttattggagttaa
tttaactttcttcccccaacattttcttggattagctggaatacctcgacgttattctga
ttttccagatagctatctaacttgaaatattgtttcttctctaggaagaataatttcttt
atttgctattattttctttttatttattatttgagaaagtataattacacaacgaactcc
ttcattccctatacaattatcatcatctatcgaatgatatcatacccttcctcctgcaga
acatacttactcagaattacctcttctttcttctaatt-----atggcaacatgaataaa
cctaggacttcaagatagttcctctcctttaatagaacaattaaatttttttcatgatca
tactttattaattttaattataattactgttataattgcatatattatatttatattatt
ttttaataaatttacaaatcgatatttacttcacggacaaacaattgaaattatttgaac
tattcttcctgcaattattttaatatttattgctttcccctctttacgacttctttacct
aatagatgaaattaattcccctttaattactttaaaggttattgggcatcaatgatactg
aagttatgaatattcaaattttttaaatttagaatttgattcatatataattccaactaa
tgaattagacattaatggatttcgtttattagatgttgataatcgaattattcttccagt
aaataatcaaattcgaattttagtgactgctactgatgttattcattcatgaacagttcc
ttctataggagtaaaaattgatgctactcctggacgattaaatcaaactaattttttaat
aaatcaacccggattattctatggacaatgttcagaaatttgtggagcaaatcatagttt
tataccaattgttgttgaaagaattccaataaattattttattaaatgagtttcttctca
aataaatt---atgtcaacacatgcaaatcacccctttcatttagtagactatagcccct
ggccattaacaggggctatcggagctataacaacagttacaggacttgttcaatgatttc
atcaatatgataactctttatttttattaggtaatatcattactatattaacaatatatc
aatgatgacgagatatttctcgagaaggaacatttcaaggtcttcatacaatccccgtaa
cattaggattacgatgaggaataatcttatttattatttcagaagtatttttttttatct
catttttttgagctttttttcatagtagtttatccccaactattgaattaggaatagttt
gacctcctgttggaattattccctttaatccttttcaaattcctttacttaatacagcta
ttcttttagcatcaggagtaaccgttacatgagcccatcacagattaatagaaaataatc
atactcaaactattcaaagtttattttttactgttattttaggaatttatttttcaattc
ttcaagcttatgaatatattgaagcgccctttacaattgctgataatgtttatggatcta
cattttttgttgctacaggatttcatggacttcatgtattaattggaacatcatttttat
taatttgtttattccgacatttaaattatcacttttctagaagccatcactttggatttg
aagcagcagcttgatattgacattttgttgatgtagtttgattatttttatacatttcta
tttattgatgaggtaattaa-------------------------tta-aattttattta
ttaatttt-atttattt------------------------------------aa---gt
atttta--tttaataaaaataattttaattaattatggttttagta-ttttttaaagaaa
t-aataattttaa--taatagtttatttgtattgtaaaagaatattgaaata--atttga
aaaatttttattttaaaagaaaatttaatttattgtaccttgtgtatcagggtttattaa
ttaattaattattat-aataatttttctcgaattttaaagatttagtt-atatataa-aa
gttactgtggaataattatttttaatatataactagaaatgaaacgttaatcgttttaaa
atatatctagttttttaagaaataaatttaatttagatttattaa-ttaaaaagatta-t
ttat-ttaatattttta-----tttgataaaattaatattttaagggattagctttaaaa
taaatttttaaattttta----------------------ataaaata-attaataaatg
taagcttaaaaatag-ttatcattaataaatttgttataatttattttaaattt--ttta
ttattta-----ttataaaattaaattatttattaaaatata-------aattttaat-t
ttaataatt--------tataaattatgataaaattagtatatt-tagtttat-------
ataaattatt-taaattgagaggt-----ttaaataaggaat------------tcggca
aatt---atatattcacctgtttatcaaaaacatgtctttttgtat-ttaatttaaagtc
taacctgcccactgat----aattattaaagggccgcagtattttgactgtgcgaaggta
gcataatcaatagtcttttaattgaaggcttgtatgaatggttgaatgagatatatactg
tc-ttttttaaattt-ttatagaattttattttttaattaaaaagttaaaatataattaa
aagacgagaagaccctatagatctttatt----tttgttaa-ttataaattaaaaagaat
aattaaatttataatttaat-aaaaaattttactggggtggtattaaaatttaattaact
tttat-tattta-tttacattaata----tatgaatatttgatccaattatattgattaa
aaaattaagttaccttagggataacagcgtaatttttttttagagttcttatcgacaaaa
aagattgcgacctcgatgttggattaagagttatttttaggtgtagaagtttaaagttta
ggtctgttcgacctttgaattcttacatgatctgagttcaaaccggcgtaagccaggttg
gtttctatctttaatt-a--attattatattatagtacgaaaggacctaatataaaaaat
ataaatttta--aatata-tgaattatat----------taaagggtaatagttaattat
aacatttaatttgcatttaaaaagtattgaatcta-attcaatttacctta-aaatatga
agcga-t-ttattgcaattagtttcgacctaatcttaggtg--aaa-tt----------c
acccatattttttaattgaaaccaaaa-agaggtatatcactgttaatgatatcattgaa
taattactatattccaat----taagt-aaaaaattagtttaa-cc-aaaaccttagtat
gtcaaactaaaaaaattagt--ttaatctaatatttttt-aaacttta--tattcaata-
---atgatattagactgcaattctaaaggaataattttt-taattatta-aagttttata
ttttggtgtatgatgcacaaaagtttttgaagcttttggaaatagtttaattctattaaa
tataa------atttatatagttt-aa---aaaaaacattacattt-tcactgtaaaaat
aaaaatt---t-at-tttttataaataatttatatagtatata-attgtatgtgtgactt
ccaatcacaaggactaaataattttagtataaat-aatttaaatagtttaaaaaaaaata
ttgatttgtggtgtcaatgatatgatatt---attcattttagatcaatgaattgcctga
caaaaaggattaccttgatagggtaaatcataaagattt-aatgctttattcatta--ca
ttagatgactgaaa-gcaagtaatgatctcttaaatcataatatagtaaattagcactta
cttctaatgaaaaaagataagctaa-ttaagctattgggttcataccccacttataaagg
ttataatccttttcttttt-aatttaaatagcttatat-ttagagcatgacactgaagat
gttagggaaatt-attgtaatttttaaatacaagaaatagtttataat-aaaatattaac
tttgggagttaatgaaaagg--aag-tatcttttttcttgagttttaatagttt-aaaa-
---aaaacattagtcttgtaaactaaaaataaaaa-ta--ttttttttaaaac-taagaa
tttaagttaa-ataaactaatagccttcaaagctgaaaatatttgtat-t--aatc--tt
ttaattctta-gattaaatggct-gaag-tttaggcgataaattgtaaatttatatataa
g---aatta-ttctttttaatca------caatttaaagcttaattagtaaagtatttca
tttacattgaaaagaaatttgtgcaaatcaatttaaattgattatataaatattatttta
ttttggtt--aatatttttattattattttattttacatgtaaatttttgtatgaattag
ttta-atttttaaaaaattaaatt---------taaa-aatttattcgcagtaattgata
t--taatt-aaaaaagaaattttgtat--tagtaataatatat-agtattggtaaaattt
gtgccagctaccgcggttatacaaataatacaaataaa-aat-ttttagtattagttaaa
tt----ataaaatttataatataaatttaaatttattaggtgaaatttttaaatt-----
---tatttatttattatttaataagaataatttaagctataaacttttta-taataaact
aggattagataccctattattaaaaataaatattt--aaatgctaaagtagtattagtta
tattcttaaaatttaaaaaatttggcggtgttttagtctatttagaggaatctgttctgt
aattgataattcacattgaaccttacttaaatttgttt----aatttgtatatcgccgtc
atcagaatatgttataagat---aaaaattttctaaaaatt-ttatttgataaaatgtca
ggtcaaggtgcagtttatgtttaagtagaaatggattacaat-aa---ttttattt-aa-
atggataattt-tttgaa----atagagatttgaaggtggatttaatagtaatataaaaa
agattat--ttatatgattttagctctaaaacat--gtacatatcgcccatcgttcttat
ttt-------taaaataa-gat-aagttgtaacat-agtagatgtact--ggaaagtgta
tctagaaaga-
>NC_035159_1_Aedes_aegypti/NC_035159_
------------------------------------------------------------
-----------tctaatatggcagattagtgcaatgaatttaagcttcatatataaagat
tattatcttttattag-aaactattttggcagattagtgcaataaatttagaatttattt
atataatttaa-tta--attataaatagta-------aatta--ataagcttt-tat-ag
catatgtcttgaaaacataagaaag-aag-ttaaaccttctattaatttatgataacaaa
cttattttccgtatttgacccttcaacaactatcttaaatttgtccttaaattgactaag
aacttttttaggtctattaattattccttcaacttactgattaatacctaatcgattcca
aattatttgaaataacattttattaacacttcacaaggaatttaaaactcttttaggtcc
taatggacataatggaagaacattaatatttgtttctttatttagattaattatatttaa
taattttttaggattattcccgtatatttttacgagtactagtcatttaactttaacttt
aactttagctttcccattatgattaagattcatgctttatggatgaatttgtcacacaca
acatatatttgctcatttagttcctcaaggaactcctcctgttttaataccttttatagt
atgcattgaaactattagtaatgtaatccgaccaggaactttagcagtacgattgactgc
taatataattgcaggacatttactaataactttattaggaaataccggccctatatcaac
atcttatatcattctttcattaattttaattactcaaattgctcttttagttcttgaatc
tgctgttgctattattcaatcttatgtttttgcagtattaagaactctttattctagtga
agtaaattaaattcctcaaatagcccctattagttgattaactttattttttgttttttc
tatcacattagtaatttttaatattaaaaattatttttgtttttctt---ataattcaac
tgaaacatcc-caaaacttgaatattaaacaa-----cacaaa---------------tt
aaactgaaaatgataa---------------atagattatttattatcattgattggaag
tttattattggtaatttgtgtaatagtaggggtagcttttttaactttattagagcggaa
agttttaggatatattcaaattcgtaaaggacctaataaagtaggatttatagggttatt
acaaccttttagtgatgctgtaaagttatttactaaggaacaaacttatcctttattatc
taattatattttttattatttttctcctattttttctttatttttgtctttattaatttg
aataagtatgccttatttaattaaattgtattcttttaatttaggagttttatttttttt
atgtattactagattaggagtttataccgtaatagtggcggggtgatcttctaattctaa
ttatgctttattaggaggattacgggctgttgcacaaactatttcttatgaagttagatt
ggctttaattttattgagatttatttttttaattggaaattataattttttgaatttttt
tatatatcagaaatatatatgatttattgtattttgttttcctttaggtctcgtttgatt
tgcatcttgtttagctgaaactaatcgtaccccttttgattttgctgaaggggagtctga
gttagtttcaggatttaatgtagaatatagaagagggggatttgctttaatttttttagc
tgaatattctagtattttatttataagtatgttatttagagtaatttttttaggtagaga
tatttatagaattttatttttttttaaattaactattatttcttttttttttatttgggt
tcgagggactttacctcggtttcggtatgataaattaatgtatttagcttgaaagagttt
tttaccgatgtctttaaattatttatttttttttattggggtaaaaatttttattttatc
tatatta--ttttaaa---ttaaaaaaatctctaataatattttttttattatattaatt
tcaggaactttaattaccatttcatctaattcctgattaggagcttgaataggattagaa
attaatttactttcatttatccccttaataaatgaaggtaaaaaaaatctaataacttca
gaaagtagtctaaaatattttttaactcaagctttcgcttcttcaattttattatttgct
attattttaataataatattttttaatgaaaattgaat------aataaataataatttt
aataatttattaattttatctactttattattaaaaagaggagcagctccttttcatttt
tgattcccaggagttatagaaggattaaattgaattaatggtttaattttaataacttga
caaaaaatcgctcctttaatacttatttcctataatttaaatattaattttttttacttt
aca---attttactttcaataattattggagctttaggaggattaaatcaaacatcttta
cgtaaattaatagctttttcatcaattaatcatattggttgaatattaatagctataata
aataacgaacttttatgattaacttattttttattatattcaattttatctatatctatc
attttaatatttaataattttaaattatttcattttaatcaaatttttaatttttcaata
ataaatccttacatt---aaattctttatatttttaaatcttttatctttaggaggatta
cccccatttctaggatttttacctaaatgattagttattcaaaatttagtagaaataaat
caattatttcttttatttattgctgtttgtttaactttaattactttatactattattta
cgaatatcttatagtatttatatattaa----attacaataaaaattcatgaatattaat
aaattcttattctaat--aataatttaactttaattttaactataaatttt-------at
ttc--tattataggattattaattattacattaatttatttaatcttataaatt------
------------------attatttttactattacaattattgtaataatattagcaaca
attttatcaaaaaaaactatcacagatcgagaaaaatcatctccatttgaatgtggattc
gacccaataaattactctcgtttacctttttcattacgattttttttaattgctattatt
tttttaatttttgatgtagaaattgctttaatcctaccaataattttaattattaaaaca
tcaaatctaataaattgatcaatgactagtttattttttattttcattttattaattggc
ttataccatgaatgaaaccaaggagctttagaatgaaataat------ttaaaatttatt
tttataattatatttatttttttttta---ttttttaaaaaaaatatttattgaatggtt
caaaatttaatttttttagctacttgtttatttataattaaaattagttctaattattat
ttttgtgatatttcttattat-tttggtatagatataatttcttatggattaattttatt
aagtttttgaatttgtggtttaatattaatagctagagaaggggtagttcgttataataa
ttatgttaatttatttttatttataattgtttttttacttttaatattaatttttacttt
tagttccataagtatatttatattttatttattttttgaaagaagtctaattccaacttt
atttttaattttaggttgaggatatcaacctgaacgtttacaggcggggatttatttatt
attttatactttactggcttcgttgccgttattaattggtattttttatattaaaaatga
taattatacaatgaattttattatat---taagttataaa---aatttatataattta--
---gattttttatatttatgtataatttttgcttttttagtaaaaatgccaatattttta
gttcatttatgactaccaaaggctcatgtagaagcccctgtctcagggtctataattttg
gcaggtgttttattaaaattaggagggtatggcttattacgggtattttctttaatgcaa
gttttaggtataaaatttaattatatttgaattagtattagcttaattgggggagtttta
gttagtttaatttgtttatgacaaatagacttaaaggctttaattgcttattcttcggtt
gctcatatagggatcgtattaagaggattaataacaataacttattggggattaaatggg
tcatatactttaataattgctcatgggttatgttcttctgggttattttgtttggctaat
atttcttatgaacgaataggaagacgaagtttattaattaataaagggatattaaatttt
atgcctagtttatctttatgatgatttttattatgttctgggaatatggcagctccacct
actttaaatttattaggagaaatttctttattaaatagaattgttagttgatcttgatta
actataattagtttagcttttttgtctttttttagagcagcttatactttatatttattt
gcttatagacaacatggaaaaatttattcaggggtttattttttttcttcaggaactact
cgagaatttttagtattaatattgcattgattaccattaaatttattaattataaaaaga
aatttttgtatattatgaatt------ataaatttatat-----atatattatttaataa
ttattatatttatttttggaagtattgtttttatttctagtcgtaagcatttactttgta
ctttattgagattagagtttatagtattaatattatttatgttactatttttgtatttaa
attttataaattatgaaagttactttagtatattttttttaactttttgtgtttgtgaag
gggttctagggctatccattttagtttctataattcgaactcatggtaatgattattttc
agagtttttctattttacaatgt---gtgaattatttagttaatta----ttgtaaaaat
agtttttatattttaatttttattagatttactttatttattttaagattaaagttttta
ttaatagatttagtatattttattgaatgagaaattgtttctttacattcaatatctatt
gtaataacttttttatttgattgaataagtttaatatttatatcttttgttttattaatt
tcttctttagtaattttttatagagaccaatatataggagaagattataatgtaaatcgg
tttattttattagtattaatatttgttatgtcaataataatattaattattagtcctaat
ttaattagaattttattaggatgagatgggttaggattagtttcttattgtttagtaatt
tattttcaaaatgtaaaatcttataatgctggtatattaacagctttatctaatcgaatc
ggggatgttgctttattattagctattgcttgaatattaaattatggaagttgaaattat
attttttatttagatataataaaaaataattttgaaataatagttattggaggattagta
atattagctgcaatgactaaaagtgctcaaattcctttttcttcttgattacctgcagct
atggcagcaccgactcctgtttctgctttagtacattcttctacattagtaactgctgga
gtttatttattaattcgatttaatattttattagataattctaagttaggacaattttta
ttattagtttctggattaacaatatttatagctggattaggggctaattttgagtttgat
ttaaaaaaaattattgctttatctactttaagtcaattaggtttaataataagtatttta
tctattggttattataagttagctttttttcatttattaacacatgcactctttaaggct
ttattatttatatgtgctggagtaattattcataatacaaaaaatgctcaagatattcga
tttatagggggtttaagtataagaatacctttaacatgtagttgttttaatattgctaat
ttagctttatgtggaataccttttttggcggggttttattcgaaggatttaattttagaa
acagtaatgttgtcttatataaattttttttctttttttcttttttttttttctacaggg
ttaactgtatgttattcttttcgattagtttattattcaataacaggggatttta-----
-------atagaactacattgaatatgttaaatgataaggggtgaactatatcttttaga
attttttttttaatagttatagctattattgggggaagaatgttaagttgattaatattt
tttaatcctgaaataatttgtttaccttattatttaaaaaatttaacattaatagtttgt
ttattaggaggatttactgggta---------tttaattagaaatgttaatttttttttt
attaataagtctttagtttattataattttagttttttttctggaagtatgtgatttata
cctttaatttcaactgtaggtgttgtaaaatgaccattaattttaggaatatattcttat
aaaatgtttgatcaaggatgaagtgaatattttggaggtcagatattatataatcaatta
aaaatttattcattatatgttcaagaatttcaaaataataatttaaaaatttatttatta
agttatatattatgagtaattattttagtaagaataatattatttttaaatattat---a
acattaattatactaatttctttaattac---tagttttatctttatacaaataaaacac
cccttagctatagggttaatacttttaattcaaacatttctaacttccctgttaactggt
atattcgtaaaaacattttgattttcttatgttttatttttaatttttataggaggaata
ttagttttattcatttatgtaacttctctttcatctaatgaaatattttcattatctat-
aaaactattttttttatct---------ttaagtataattttaatatttattgtattttc
ttttttttttgataaatcaattattagaatatttattaataataatgaaataaataattt
attttctacaaattctttaataatagaagacttaatttcattaaataaaatatataactt
tccaactaatttaattactttattattaattaattatttatttttaactttattagtaac
agtaaaaattacaaaaaaaaattatggg-cccttacgcccaataaat-----atgtctaa
atcattacgaaaaacccaccctttattaaaaatagcaaataatgctcttgtcgatctccc
ggctccttccaatatttctgcttgatgaaattttggttctttattaggattatgtttaat
catccaaattttaacaggattattcttagcaatacactatactgctgatattgaaacagc
ttttaatagagtaaatcacatttatcgtgatgttaataatggttgattcctacgaatttg
tcatgctaatggagcttctttttttttcgcttgtttatttattcacgtaggacgaggagt
ttattataattcatacttatatattccaacatgaataattggagtaattattttatttat
agtaatagcaacaggatttttaggatatgttctaccttgagggcaaatatcattctgagg
agccacagtaattactaatcttttatccgctgtaccttatttaggtacagatttagttca
atgaatttgaggaggattcgctgttgataatgctactttaactcgattctttacatttca
ttttattctccctttcattgtattagctttaactataattcatctattatttttacacca
aacaggatcaaataatccattagggttaaattcaaatgtagataaaattccctttcatcc
ttattttgtttacaaggatattgttggatttatcatttttatatgaattttaattggatt
tatttga--aaattcaat-------tacttactaatagacccagaaaattttattccagc
taacccattagttactcctgtccatattcaaccagaatgatattttttatttgcttatgc
aattttacgttctattccaaataaattaggaggagtaattgcattagttttatctattgc
aattttaataattctcccatttactcatactagtaaattccgaggattacaattctatcc
tttaaatcaaattttattttgaaatatagtaattgtggcttcccttttaacttgaattgg
agctcgccctgttgaagatccttatgttttaacaggacaaattctaacagtattatattt
ttcttattttattattaatcctttaatatcaaaatattgagataaattattaaat---t-
--cgcgacaatggttattttcaacaaatcataaagatattggaactttatatttcatttt
tggagtatgatctggaatagtcggaacttctctaagaattttaattcgtgctgaacttag
ccaccctggtatatttattgggaatgaccaaatttataatgtaattgtaacagctcatgc
atttattataattttctttatagtaatgccaattataattggaggatttggaaattgatt
agttcctttaatattaggagcccctgatatagctttccctcgaatgaataatataagttt
ttgaatactacctccttcattgactcttctattatcaagctcaatagtagaaaatggggc
aggaactgggtgaacagtttatcctcctctctcttcaggaacagctcatgctggagcttc
tgttgatttagctattttttctcttcatttagctggaatttcctcaattttaggggcagt
aaattttattacaactgtgattaatatgtgatcgtcagggattactttagatcgactacc
cttatttgtttgatctgtagttattacagctatcttattacttctttctcttcctgtttt
agctggagctattactatattattaacagaccgaaacttaaatacatctttctttgatcc
aatcggagggggagaccctattttataccaacacttattttgattctttggacacccaga
agtttatattttaattttacccggatttggaataatttctcatattattactcaagaaag
cggaaaaaaggaaacatttggaactttaggaataatttatgctatattaacaattggatt
attgggatttattgtttgagctcatcatatatttacagtaggtatagacgtagatactcg
agcttattttacttcagcaactataattattgctgttcctacaggaattaaaatttttag
ttgattagcaactttacacggaactcaattaacatatagtccagcccttctatgatcatt
aggatttgtatttttatttacagttggaggtttaacaggagtagtattagctaattcttc
aattgatattgttcttcatgatacttattacgtagttgcccattttcattacgttttatc
tataggagctgtatttgctattatagcaggatttattcattgataccctttattaacagg
aatagttataaacccttcatgattaaaggctcaatttagtataatatttattggagtaaa
tctaactttctttcctcaacattttttagggttagctggaatacctcgacgatactcaga
ttttcctgatagctacttaacttgaaatattatttcttctttaggaagaacaatttcact
atttgccgttattttctttttatttattatttgagaaagtataattactcaacgaacacc
ttctttccctatacaattatcttcatctattgaatgatatcatacacttcctcctgcaga
acatacttattcagaattaccactactttcttctaatt-----atggcaacatgagcaaa
tttaggacttcaaaacagttcatcccctttaatagaacaattaaatttttttcatgatca
tactttattaattctaattataattacagttataattgcatatattatatttatattatt
ttttaacaaatttacaaatcgatatttattacacggacaaacaattgaaattatctgaac
aattttacccgctattattttaatatttattgccttcccttcattacgactattatactt
aatagacgaaattaattcaccattaattactttaaaggttattggtcaccaatgatattg
aagttatgaatactcaaattttttaaatttagaatttgactcttatataattcctaccaa
cgaattagatttaaatggattccgtttattagatgttgataaccgaattattttacctat
aaataatcaaattcgtattttagttacagctacagatgttcttcattcctgaacagtccc
ctctttaggagttaaaattgatgctactccaggacgattaaaccaaactaattttttaat
aaatcaacctggattattctttggtcaatgctcagaaatctgtggagcaaatcatagttt
tataccaattgttgttgaaagaattcctataaactattttatcaaatgaatttcttctca
aataaatt---atgtcaacacatgcaaatcacccatttcacttagtagattatagccctt
gacctttaacaggagctatcggagctataacaacagttacaggccttgtccaatgatttc
atcaatatgataatactttatttttactgggtaatatcattactatattaactatatacc
aatgatgacgagatatttctcgagaaggaacttttcaaggacttcacactattcccgtaa
cattaggattacgatgaggaataattttatttattatttctgaagtttttttctttattt
ccttcttttgagcttttttccatagtagcttatctccaacaatcgaattaggaatagttt
gacctccaattggaattgaaccttttaatccttttcaaattcctcttttaaatacagcta
ttttattagcttccggggttacagtaacttgagcccatcatagtttaatagaaaataatc
atactcaaacaattcaaagattattttttactgttcttttaggaatttatttttcaattc
ttcaagcttatgaatatattgaagctccttttacaattgccgataatgtttatggatcta
cattttttgtagcaacaggatttcacggactacacgtattaattggaacttcttttctat
taatttgtttatttcgacatataaattgtcatttttctagaagtcatcattttggattcg
aagcagctgcttgatattgacattttgttgatgtagtttgactattcttatatatttcaa
tttattgatgaggtaatta---------------------------ta-aattttattta
ttaatttt-tttttttt-----------------------------------------tt
aattta--attaataaaaataattttaa-taattttagttttagta-ttttttaaagaaa
taaataattttaa--taatagtatatttgtattgtaaaagaaaattgaaata--atttga
aaaatttttatttaaaaagaaaatttaatttattgtaccttgtgtatcagggtttattaa
ttaattaattattat-attaatttttctcgaattttaaagatttaatt-atatataa-aa
gttactgtggaataattattttaaatatataattagaaatgaaatgttaatcgttttaaa
atatatctagttttttaagaaataaatttaatttagatttataaa-ttaaaagttcta-t
ttat-atagtattttta-----ttttataaaattaatattttaagggattagctttaaaa
taaatttttaaattttta----------------------ataaaata-tttaataaatg
taagcttaaaaatag-ttatcattaataaatttgttataatttattttaaaatt--ttta
ttattta-----ttgttaaattaaattatttattaaaatata-------aattttaat-g
ataataatt--------tataaattatgataaaattagtatatt-taatttat-------
ataaattatt-taaaatgaaaggt-----ttaaataaggaat------------tcggca
aatt---atatattcacctgtttatcaaaaacatgtctttttgaat-ttaatttaaagtc
taacctgcccactgata---aattattaaagggccgcagtattttgactgtgcgaaggta
gcataatcagtagtcttttaattgaaggcttgtatgaatggttgaatgagatatatactg
tc-ttttttaaattt-ttatagaattttattttttaattaaaaagttaaaatgtaattaa
aagacgagaagaccctatagatctttatt----tttgttaa-ttataaattaaaaagaat
aattaaatttatattttaat-aaaaaattttactggggtggtattaaaatttaaaaaact
tttat-ttttaa-tttacattaatt----tatgaatatttgatccagttatattgattaa
aaaattaagttaccttagggataacagcgtaatttttttttagagttcttatcgacaaaa
aagattgcgacctcgatgttggattaagagttatttttaggtgtagaagtttaaagttta
ggtctgttcgacctttgaattcttacatgatctgagttcaaaccggcgtaagccaggttg
gtttctatctttaatt-a--attattatattatagtacgaaaggacctaatataaaaaat
ataaatttta--aattta-tgaattatattaatatttaataagggataatagttaactat
aacatttaatttgcatttaaaaagtattgaatttatattcaatttatctta-aaatatga
agcga-t-ttattgcaattagtttcggcctaatcttaggtg--aaa-tt----------c
acccata----ttaattgaaaccaaaa-agaggtatatcactgttaatgatatcattgaa
taatttatatattccaat----taag--aaaaaattagtttaa-cccaaaaccttagtat
gtcaaactaaaaaaattagt--ttaatctaatatttttt-aaacttta--tattcaata-
---atgatattagactgcaattctaaaggaataattaaa-aaattatta-aagttttata
ttttagtgtacgatgcacaaaagtttttgaagcttttggaaatagtttaattctattaaa
tataa------atttatatagttt-aa---aaaaaacattacattt-tcactgtaaaaat
aaaaatt---t-at-tttttataaataatttataaagtatata-attgtatatgtgactt
ccaatcacaaggactaaataattttagtataaat-aatttaaatagtttaaaataaaata
ttgatttgtggtgtcaatgatatgaaaat----ttcattttagatcaatgaattgcctga
cgaaaagggttaccttgatagggtaaatcataaag--tt-tatactttattcatta--ca
ttagatgactgaaa-gcaagtaatgatctcttaaatcatattatagtaaattagcactta
cttctaatgaaaaaagataagctaa-ttaagctattgggttcataccccacttataaagg
ttataatccttttcttttt-aatttaaatagcttatat-ttagagcatgacactgaagat
gttagggaaatt-attgtaatttttaaatacaagaaatagtttataat-aaaatattaac
tttgggagttaatgaaaagg--aag-tatcttttttcttgagttttaatagttt-aaaa-
---aaaacattagtcttgtaaactaaaaataaaaatta--ttttttttaaaac-taagaa
tttaagttaa-ataaactaatagccttcaaagctgaaaatatttgtat-t--aatc--tt
ttaattctta-gattaaatggct-gaag-tttaggcgataaattgtaaatttatatataa
ga-aaaata-ttctttttaatca------caatttaaagcttaattagtaaagtatttca
tttacattgaaaagaaatttgtgcaaatcaatttaaattga-------------------
------------------------------------------------------------
------------------------------------------------------------
------------------------------------------------------------
------------------------------------------------------------
-----------gattataatataaatataaatttattaggtgaaatttttaaatt-----
---tattaatttattattta--aaaaataatttaagctataaactttttg-taataaact
aggattagataccctattattaaaaataaatatta--aaatgctaaagtagtattagtta
tattcttaaaatttaaaaaatttggcggtgttttagtctatttagaggaatctgtcctgt
aattgataattcacattgaaccttacttaaatttgttt----aatttgtatatcgtcgtc
atcagaatatgttataagat----ttaattttcttaatatt-ttattaaataaaatgtca
gatcaaggtgcagtttatatttaagtagagatggattacaat-aa---atttattt-aa-
atgaataattt-tttgaa----acaaaaatttgaaggtggatttaatagtaatataaaat
agattat--ttatatgattttagctctaaaacat--gtacatatcgcccatcgttcttat
ttt-------taaaataa-gat-aagttgtaacat-agtagatgtact--ggaaagtgta
tctagaaaga-
>MK575485_1_Psorophora_ferox
-gaaatatggtgatcaagaaaaagctgctaacttttatc-tttaatggtttaattccatt
tatatttc--ttctaatatggcagattagtgcaatgaatttaagcttcatatataaagat
tattatcttttgttag-aaactattttggcagattagtgcaataaatttagaatttattt
atataatttaa-tta--attataaatagta-------aatta--ataagcttt-tat-ag
catatgtcttgaaaacataagaaag-aag-taaagtcttctattaatttatgataactaa
cttattttctgtatttgacccttcaacaacaattttcaatttgtcattaaattgattaag
tacatttttaggccttttaattattccttcatcatattgattaatacctaatcgattcca
aattatttgaaataacatcttattaactcttcataaggaattcaagactttattaggacc
taatggtcataatggaagtactttaatatttatttcattattttctttaattatatttaa
taattttttaggtttattcccttatatttttactagtactagtcatttaactttaacttt
aacattagctttccctttatgattaagttttataatttatggttgaatttgccatacaca
acatatatttgctcatttagtacctcaaggaactcctcctgttttaataccttttatggt
ttgtattgaaactattagtaatgtaattcgacctggaactttagctgttcgattaactgc
taatataattgctggacatttactaataactttattaggaaatacagggcctatatcaac
ttcttacattattttatctttaattttaactactcaaattgctctactagtattagaatc
agctgttgcaattattcaatcttatgtatttgctgttttaagaactctttactctagtga
agttaattaaattcctcaaatagcccctattagttgattaactttattttttgttttttc
tattacattagtaatttttaatattaaaaattattactgtttttttt---atagttcaaa
taaattatcc-caaaatcttaatattaagcaa-----cacaaa---------------at
aaattgaaaatgataatt------gttttatatagatttattattatcactaattggaag
attattgttagtaatttgtgtaatagttggtgtagcttttttaactttattagaacgaaa
ggttttaggttatattcagattcgaaagggaccaaataaggttggttttatagggttgtt
acaaccttttagagatgctgtaaagttatttactaaggaacaaacttatcctttattatc
aaattatattttttattatttttctcctattttttctttatttttatctttattaatttg
aatatgtattccctatttaattaaattgtattcttttaatttaggagttttatttttttt
atgtattactagtttaggggtttatactgttatagttgcagggtgatcttcaaattctaa
ttatgcattattaggggggttacgagctgttgctcaaactatttcttatgaagttagttt
agctttaattttattaagatttatttttttgattggtaattataattttttaaatttttt
tatatatcaaaaatatatgtgatttattgtattttgttttcctttagctttagtatgatt
cgcttcttgtttagctgaaactaatcggactccttttgattttgctgaaggagaatctga
attagtttctgggtttaatgttgaatatagaagagggggatttgcattgatttttttagc
cgaatattcaagaattttatttataagtatgttatttagagtaatttttttaggaagtga
tatttatagtttaatattttttttaaagttatcaattatttcttttatatttatttgagt
tcgtgggacattacctcgatttcgatatgataagttaatatatttagcttgaaaaagttt
tttaccaatatctttaaattatttatttttttttattggagttaagatttttattttatc
tttatta--ttttaaa---tcaagaaaatttctaataatattttctttattatattaatt
tcaggatctttaattactatttcctcaaattcttgactaggagcatgaatagggttagaa
attaatttactttcatttattcccttaataaatgaaggtaaaaaaaatttaataacttca
gaaagtagattaaaatattttttaacacaagctttcgcttcttctattctcctctttgca
attattttaataatattattttttaatataaattgagt------aataaaaaataatttc
aatgatttattaattttatcaactttattattaaaaagaggagcagccccttttcacttt
tgattcccaggtgtaatagaaggattaagatgaattaatggattaatcttaataacatga
caaaaaattgcgcctcttatattaatttcttataatacaaattattcttttttttttatt
aca---attatcttatcaataattattggagcattaggaggattaaatcaaacttcttta
cgtaaattaatagcgttttcttcaattaatcatttaggatgaatattaatagcaatatta
aataatgaaatattatgaataacttattttttactttattcattcctttctatatcaatt
gtattaatatttaataattttaaattatttcattttaatcaaatttttaatttttctata
ataaattctacaatt---aaattctttatatttttaaatttactttcattagggggatta
cctcctttcttaggatttttacctaaatgattagtaattcaaaatttagttgaaattaat
caagtatttttattatttatttcagtttgtttaacattaatcactttatattactattta
cgaatatcttatagtatttatatattaa----atttcaataaaaattcttgaatgttaat
gaataactttagcaat--aaaaatataacttttattttaactataaatttt-------tt
ttc--tatcatagggttaataattatttcattaatttacctaattttataaat------a
ttattatatataagatgtattatttttattattactattattgtaatgatactagcaact
tttttatcaaaaaaaacaattactgatcgagaaaaatcttctccttttgaatgtggattt
gatccaataaattattctcgacttccattttctcttcgattttttttaattgccattatt
tttttaattttcgatgtagaaattgctttaattctacctataattttaattattaaatct
tcaaatttaattaattgatcaattactagcttattctttatttttattttattagcagga
ctttatcatgaatgaaaccaaggggccttagaatgaaataat------ttaaaatttatt
tttataattttatttatattttttctt---gtttttaagaaaaatatttattgaatggtt
cagaatttaatttttttatgtactggtttatttataataaaggttagttcaagttattat
ttttctgatatttcttattat-tttgggttagatataatttcttatggattaattttatt
aagattttgaatttgtgctttaatattaatagcaagagaaggtgttgttcgtcataataa
ttatttaaatttatttttatttataattgtttttttattattaatattaatatttacttt
tagttctataagtatatttatattttatttattttttgaaagaagtttaattccaacttt
atttttaattttagggtgggggtatcaacctgaacgattacaagcgggtatttacttatt
attttatacgttattagcttctttacctttattaattggtattttttatatcaaggatca
acttaatacaataaattttgtaatat---taagttataga---aatttatttgaatta--
---gaatttttatatttatgtatagtattcgcttttttagtaaaaataccaatattttta
gttcatttatgattacctaaggctcatgtagaagctcctgtttctgggtcaataatttta
gctggagttttattaaaattagggggatatggtttattacgagtttttagtattttacaa
attacaggtataaaatttaatcatatttgaattagaattagtttaattggtggagtattg
gtaagtttaatttgtttatgacaaatagacttaaagtccttaattgcgtattcttcagtt
gctcatatgggcattgtattaagaggattaataacaataacttattgaggattgaatgga
tcttatactttaataattgctcatgggttatgttcatcagggttattctgtttagctaat
atttcttatgaacggataggaagacgaagtttattaattaataagggaatattaaatttt
atacctagtttatcattatgatgattcttgttatgttctggaaatatagcagctcctcct
acgttaaatttattaggagaaatttctttaataaatagaattgttagatgatcatgatta
acaataattagattagcctttttatccttttttagtgctgcttatactttatatttattt
gcttatagtcaacatggaaagatttattcaggtgttaattttttttcagtaggatcaatt
cgagaatatttattgttaataatacattgattacctttaaatttattaattataaagagt
aatttatgtatattatgaatt------ataaatttatat-----atatattatttaataa
ttattatatttatgtttggttgtattgtgtttatttctagacgaaagcatttattatgta
cattattaagtttagaatttatagtattaatattatttatattattatttttatatttaa
attttataaattatgaaagatattttagtatattctttttaacattttgtgtttgtgaag
gagttttaggtttatctattttagtatctataattcggactcatggtaatgattattttc
aaagtttttcaattttacaatgt---gtgaataacttagttaatta----ttgtaaaaat
agtttttatattttattttttattagtattgttttatttattataagattaaaattttta
ttaaatgatttagtttattttattgaatgggaaattgtctcattacattcaatatcaatt
gtaataacttttttatttgattgaataagtttaatatttatatcttttgttttattaatt
tcttctttagttattttttatagaaatcagtatataggagaagattttaatattaatcgt
ttcattttattagtattggcttttgttttttctataataatattaattattagcccaaat
ttaattagaattttattaggttgggatggattaggattagtatcttattgtttagtaatt
tactttcaaaatgtaaagtcttataatgctggtatattaacagctttatcaaatcgaatt
ggggatgttgcattattattagctattgcttgaatattaaattatggaagatgaaattat
attttttatttagaaataataagtaacaattttgaaataatagttattggtagattagta
atgttagcagcaataacaaaaagagctcaaatcccattttcttcttgattacctgccgct
atggctgctcctactccagtttctgctttagttcattcttcaacactagtaacagctggg
gtttatctattaattcgatttaatattttattagctaattcttctttagggcaattttta
ttattagtgtctggattaacaatatttatggctgggttaggggcaaattttgagtttgat
ctaaaaaagattattgccttatctactttaagtcagttagggttaataataagaatttta
tctataggattttataagttagcatttttccatttattaactcatgctttatttaaggct
ttattattcatatgtgctggagttattattcataatgtaaagaatgctcaagatattcga
tttataggaagattaagaataagaatacctttaacatgtagttgttttaatattgctaat
ttagctttatgtggaataccttttttagcagggttttactcaaaggatttgattttagaa
acagttatgttgtcttatatgaacttcttttctttttttcttttttttttttctactggc
ttgacagtatgttattcctttcgattggtatattattcaataactggagatttta-----
-------atagaacttctttaaacatattaaatgataaggggtgaacaatatcttttaga
atttttagtttaataattatagcaattattggagggagtatactaagttgattaatattt
tttaacccaagaataatttgtttaccttattatttaaagatattaacattatttgtgtgt
attttagggggtgtaataggtta---------tttaattagtaatgtaagtatctttttt
tttaataagtcattacagtattataattttagttttttttctggaagtatatgatttata
cctgttgtttctacattaggagttgttaaatgaccattaattttagggatacaatcttat
aagagatttgatcaaggttgaagtgaatattttgggggtcagatattatataatcaatta
aaaaattattcattatatgttcaagaatttcaaaataataatttaaaaatttatttatta
agttatatattatgagtaattattttagtagcaataatattatttttaaatatt---ata
atattcattatcttattatcttttattac---tagttttatttttatacaaataaaacac
ccattagcaataggattaatattattaattcaaacatttttaactgctttatttactgga
atatatataaaaactttttgattttcatatgtcttattcttaatttttataggaggaata
ttagttttatttatttatgttacatcgctttcatcaaatgaaatattttctctatcttt-
aaaacttacattcctagca---------actatatttataggaatttttacactatattc
attttttatagataaatcactaattgaaatgtttatccataataacgaaataaattcttt
atctattataaattcatttattaatgaagatactctatcattaaataaaatatataattt
tccaactaatttaattactttattactaattaattatttatttttaactttactagtaac
agtaaaaattacaaaaaaaaattatggg-cctttacgacctataaac-----atgaataa
atcattacgaaaaactcaccctttaattagaattgccaataatgccttagtagatcttcc
tgcaccttcaaatatttctgcttgatgaaattttggatcacttcttggattatgtttagt
tattcaaattttaactggattatttttagctatacattatactgctgatattgaaacagc
ttttaatagtgtaaatcacatttatcgtgatgttaataatggatgattcttacgaatttg
ccatgctaacggagcttcttttttctttgcttgcttatttattcatgtaggacgaggagt
atattatagttcttatttatatgttcctacatgaataattggggttcttattttatttgc
tgtaatagcaactggatttttaggatatgtattaccttgaggacaaatatctttttgagg
agcaacagtaattactaatttactatcagctattccttatttaggaacagatctagtcca
atgaatttgagggggatttgcggtagataacgcaactcttactcgattttttactttcca
ttttattttaccttttattgtattagcaatagtaataattcatttattatttcttcatca
aacaggttcaaataaccctttagggttaaattcaaatgtagataaaattcctttccaccc
ttactttatttataaggatattgttggatttattattttcatttgaattttaattggatt
tatttga--aaatttaat-------tatttactaatagacccagaaaattttattcctgc
taacccattagtaacaccagttcatattcaacctgaatgatattttttatttgcttatgc
tattttacggtcaattcctaataagctaggaggagtaattgcattagttttatctattgc
tattttaataattcttccttttactcatattagtaaattccgaggattacaattctatcc
attaaatcaaattttattctgaaatatagtaattgtagcttctttattaacttgaattgg
agctcgcccagtagaagacccttatattattacaggtcaaattttaactgttttatattt
ttcttattttttaattaaccctctattatcaaagtattgagataaattattaaat---t-
--tgcgacaatgattattttctacaaatcataaagatattggaactttatatttcatttt
tggtgtctgatcaggaatagttggaacttctctaagtattttaattcgtgctgaattaag
tactcctggtatattcattggaaatgaccaaatttataatgtaattgttacagctcatgc
atttattataattttctttatagtaatgcctattataattggaggatttggaaattgatt
agtacctctaatattaggagctcctgacatagctttccctcgaataaataatataagttt
ttgaatacttcctccttcattaacactactactttctagtagtatagtagaaaatggatc
cgggactggatgaacagtttatcctcctctttcatctgggacagctcacgctggagcttc
agttgatttaacaattttttctcttcatttagcaggaatttcttctattttaggagcagt
aaattttattacaacagtaattaatatacgatcttctggaattactcttgatcgaatacc
tttatttgtgtgatctgttgtaattacagctattcttttattattatcactacctgtatt
agccggagctattactatattattaactgatcgtaatttaaatacatctttctttgaccc
tatcggaggaggagaccctattttatatcaacatttattttgattctttggacacccaga
agtttatattttaattttacctggatttggaataatttctcatattattactcaagaaag
aggaaaaaaggaaacatttgggactttaggtataatttatgctatattaacaattggatt
actaggatttattgtttgagctcatcatatgtttactgtaggaatagatgttgatacacg
agcttattttacctcagctactataattattgctgtacctacaggaattaaaatttttag
ttgattagctactcttcatggtactcaactaacttacagcccagctcttctttgatcttt
aggatttgtattcttatttacagtaggaggattaacaggagttgtattagctaattcttc
tattgatattgttcttcatgatacttattatgttgttgctcatttccattatgtattatc
aataggagcagtatttgctattatagctggatttattcactgataccctttattaacagg
attaacaataaatccttcttgattaaaggctcaatttacaattatattcattggagtaaa
tttaacatttttccctcaacatttcttaggattagcaggaataccacgacgatactcaga
cttccctgatagttatttagcctgaaatattatttcatcattaggtagaacaatttcttt
atttgctattattttcttcatatttattatttgagaaagtataatctcacaacgaactcc
ttcattcccaatacaattatcatcatcaattgaatgatatcattctcttcctcctgctga
acatacttattcagaacttttctttttatcatctaatt---aaatggcaacatgagcaaa
tttagggcttcaaaatagttcttctcctttaatagaacaattaaattttttccatgatca
tacaattcttattttaattataattactacattaattgcttatattatgtttatattatt
ttttaataaatttactaatcgatatttattacatggtcaaacaattgaaattatttgaac
aattttaccagcaattattttaatatttattgctttcccatcattacgacttttatattt
aatagatgaaattaattctcctttaattactttaaaggctattggtcatcaatgatattg
aagttatgaatactcaaattttttaaatctagaatttgattcttatataattccaacaaa
tgaattagatattaatggattccgattacttgatgttgataatcgtattattttaccaat
aaataaccaaattcgaattttagtaactgcaactgatgtaattcattcatgaacaattcc
ttcattaggtgtaaaaattgatgctactcctggacgattaaatcaatctaatttcttaat
aaatcaacctggtttattctttggacaatgttctgaaatttgtggagcaaaccatagttt
tatacctattgttattgaaagaattccaataaattattttattaaatgaatttcttctca
attaaatta-aatgtcaacacatgcaaatcacccctttcacttagtagattatagaccat
gacctttgacaggagctattggagcaataacatctgttacaggacttgttcaatggttcc
atcaatatgatatttctttatttttattaggaaatattattactatattaacaatatatc
aatgatgacgagatatttctcgagaaggaacatttcaaggtcttcatactttacctgtta
ctttaggattacgatgaggaataattttatttattatttctgaagtattcttttttattt
catttttctgagcttttttccatagtagtttatccccaacaattgaattaggaataattt
gacctcctgttggaattgtagcttttaatcccttccaaattcctctgttaaatacagcta
ttttattagcttctggggtaacagttacatgagctcatcatagtctaatagaaaataacc
acacacaaactattcaaagtttattttttactgttcttttagggatttatttttctattc
ttcaagcatatgaatatattgaagcttcttttactattgctgatagtgtttatgggtcta
cattttttgtagcaacaggattccacggacttcatgtattaattggaacatcatttttat
tagtatgtttttttcgacatattaattatcatttctcaaaaaatcaccattttggatttg
aagctgcagcttgatattgacattttgttgatgtagtttgattattcttgtatatttcta
tttattgatgaggtagataag----------------------a-tta-aattttattta
ttaatttt-atttattt------------------------------------a----ta
tattta--tttaataaaaataattttaa-aaattttagttttagta-ttttttaaagaaa
a-aataattttaa--ttatagtgtatttgtattgtaaaagaaaattgaaata--atttga
aaaatttttattttaaaagaaaatttaatttattgtaccttgtgtatcagggtttattaa
ttaattaattattat-attaatttttctcgaattttaaagatttaatt-atatataa-aa
gttactgtggaataattattttaaatatataattagaaatgaaatgttaatcgttttaaa
atatatctagttttttaagaaataaatttaatttagatttataaa-ttaaaagtttta-a
ttaa-ataaaattttta-----ctttataaaattaatattttaagggattagctttaaaa
taaatatttaaattttta----------------------ataaaatattttaataaatg
taagcttaaaaatag-ttatcattaataaatttgttataatttattttaaattt--ttta
ttattta-----tttttaaattaaattttttattaaaatgta-------aattttaat-t
ataaaaatt--------tattaattatgataaaattagtatat--aaatttat-------
atgaattatt-taaaatgaaaggt-----ttaaataaggaat------------tcggca
aatt---atatattcacctgtttatcaaaaacatgtctttttgaat-ttaatttaaagtc
taacctgcccactgat----aattattaaagggccgcagtatcttgactgtgcaaaggta
gcataatcagtagtcttttaattgaaggcttgtatgaatggttgaatgagatatatactg
tc-ttttttaaattt-aagtagaattttattttttaattaaaaagttaaaataaaattaa
aggacgagaagaccctatagattt------------------------------------
------------------------------------------------------------
------------------------------------------------------------
------------------------------------------------------------
------------------------------------------------------------
------------------------------------------------------------
------------------------------------------------------------
------------------------------------------aggataatagttaactat
aacatttaatttgcatttaaaaagtattgaa-ttt-attcaatttatcttt-aaatatga
agcga-t-ttattgcaattagtttcggcctaatcttaggtg--aaattt----------c
acccatattttttaattgaaaccaaaa-agaggtatatcactgttaatgatatcattgaa
taattataatattccaat----taag--aaaaaattagtttaa-accaaaaccttagtat
gtcaaactaaaaaaattagtatttaatctaatatttttt-aaacttta--tattcaata-
---atgatattagactgcaattctaaaggaataattttt-taattatta-aagttttata
ttttggtgtatgatgcacaaaagtttttgaagcttttggaaatagtttaattctattaga
tataa------atttatatagttt-aat--taaaaacattacattt-tcactgtaaaaat
aaaaatt---t-at-tttttataaataatttataaagtatata-attgtatatgtgactt
ccaatcacaaggactaaaaaattttagtataaat-aatttaaatagttt-aaaaaaaata
ttgatttgtggtgtcaatgatatgaaatt---tttcattttagatcaatgaattgcctga
taaaaaggattaccttgatagggtaaatcataaagattt-aatgctttattcatta--ca
ttagatgactgaaa-gcaagtaatgatctcttaaatcatattatagtaaattagcactta
cttctaatggaaaaagataagctaa-ttaagctattgggttcataccccacttataaagg
ttataatccttttcttttt-aatttaaatagcttatat-ttagagcatgacactgaagat
gttagggaaatt-atcataatttttaaatacaagaaatagtttataat-aaaatattaac
tttgggagttaatgaaaaag--aag-tatcttttttcttgagttttaatagttt-aaaa-
---aaaacattagtcttgtaaactgaaaataaaaatta--ttttttttaaaac-taagaa
tttaagttaa-ataaactaatagccttcaaagctgaaaatatttgtat-t--aatc--tt
ttaattctta-gattaaatggct-gaag-tttaggcgataaattgtaaatttatatataa
g---agtaa-ttctttttaatcc-------aatttaaagcttaattagtaaagtatttca
tttacattgaaaagaaatttgtgcaaatcaatttaaattga--------atattatttta
ttttggtt--aatatttttattattattttattttacatgtaaatttttgtgtgaatttg
tttt-atttttaaaaaatagaata---------gttt-aatttattcgcagtaattaata
t--taata-aaaaaagaaattttgtat--tagtaataatatat-agtattggtaaaattt
gtgccagctaccgcggttatacaaataatgcaaataaa-aat-ttttagtattagttaaa
ttattaaattatttattaatataaatataaatttattaggtgaaatttttaaatt-----
---tattta-atattattagaaaaaaattatttaagctataaacttttta-taataaact
aggattagataccctattattgaaaataaataata-aaaatactaaagtagtattagtta
tattcttaaaatttaaaaaatttggcggtgttttagtctatttagaggaatctgtcctgt
aattgataatccacattgaaccttacttaaatttgttt----aatttgtatatcgccgtc
atcagaatatgttataagat---taaaattttcttaaaatt-taattaaataaaatgtca
ggtcaaggtgcagtttatgtttaagtagagatggattacaat-aa---atttattt-aa-
atggataattt-tttgaa----ataaaaatttgaaagtggatttaatagtaatataaaat
agattat--ttatatgattttagctctaaaacat--gtacatatcgcccatcgttcttat
ttt-------taaaataa-gat-aagttgtaacat-agtagatgtact--ggaaagtgta
tctagaaagac
>NC_044658_1_Psorophora_saeva
-gaaatatgatgatcaagaaaaagctgctaacttttatc-tttaatggtttaattccatt
tatatttc--ttctaatatggcagattagtgcaatgaatttaagcttcatatataaagat
tattatcttttattag-aaactattttggcagattagtgcaataaatttagaatttattt
atataatttaa-tta--attataaatagta-------aatta--ataagcttt-tat-ag
catatgtcttgaaaacataagaaag-aag-taaagtcttctattaatttatgataactaa
tttattttctgtatttgacccttcaacaacaatttttaatttatcattaaattgattaag
tacatttttaggattattaattattccttcatcttattgattaatacctaatcgatttca
aattatttgaaataatattttattaacacttcataaggaatttaaaactttattagggcc
aaatggtcataatggaagtacactaatatttatctccttattttcactaattatatttaa
taattttttaggtttattcccttatatttttactagtactagtcatttaacattaacttt
gactttagcatttcctctttgattaagatttataatttatgggtgaatttgtcatactca
acatatatttgctcatttagttcctcaaggaactcccccagttttaataccttttatagt
ttgtattgaaactatcagtaatgtaatccgtcctggaactttagctgtccgattaacagc
aaatataattgctggtcatttattaataactttattaggaaatactggacctatatcaac
ttcttatattattttatctttaattttaattactcaaattgctttattagttttagaatc
agctgttgctattattcaatcatatgtatttgcagttttaagaactctttattctagtga
agttaattaaattcctcaaatagctcctattagttgattaacattattttttattttttc
tattacattagtaatttttaatattaaaaattactactgtttttttt---ataattcaaa
taaattatct-caaaatttaaatattaaacaa-----cataaa---------------at
aaattgaaaatgataatt------gttttatatagatttattattatcactaattggaag
attactattagtaatttgtgttatagttggagtagcttttttaactttattagaacgtaa
ggttttaggttatattcaaattcgtaaggggccaaataaggttggatttataggtttatt
acaaccttttagagatgctgtaaagttatttactaaggaacaaacttatcctttattatc
aaattatattttttattatttttcacctattttttctttatttttgtctttattaatttg
aatatgtattccttatttaattaaattatattcatttaatttgggggttttatttttttt
atgtattactagtttaggagtttatactgtaatagttgcagggtgatcttcaaattctaa
ttatgctttattaggaggattacgtgcagtagctcaaactatttcttatgaagttagttt
agcattaattttattaagatttatttttttaattggaaattataattttttaaatttttt
tatatatcaaaaatatacgtgatttattatattttgtttccctttagctttagtatgatt
tgcttcttgtttagctgaaactaatcgaactccttttgattttgcagaaggtgaatcaga
attagtgtctggatttaatgttgaatatagaagaggaggatttgcattgatttttttagc
tgaatattcaagaattttatttataagcatattatttagagtaatttttttaggaagtga
tatttatagtttaatattttttttaaaattatcaactatttcttttatatttatttgggt
acgaggtactcttcctcgatttcgatatgataaattaatatatttagcttgaaaaagttt
tttaccaatatctttaaattatttatttttttttattggggtaaaaatttttattttatc
tttatta--ttttaaa---tcaagaaaatttctaataatattttttttattatattaatt
tcagggtctttaattactatttcatcaaattcttgattaggagcatgaatagggttagaa
attaatttactttcatttatccccttaataaatgaaggtaaaaaaaatttaataacttca
gaaagtagattaaaatactttttaacgcaagcatttgcttcgtctattcttcttttttca
attattttaatgatattatttttcaatataaattgaat------aataaaaagtaatttt
aatgatctattaattttatctaccttattattaaaaagtggagctgctcctttccatttt
tgatttccaggagttatagaaggattaagatgaattaatggattaattttaataacatga
caaaaaattgctccacttatattaatttcttataattcaaattattcttttttttttatt
gtt---attattttatcaataattgtaggagcattaggaggattaaatcaaacctcttta
cgtaaattaatagcattttcttcaattaatcatttaggatggatattgatagcaatactt
aataatgaaatattatgaataacttatttcatactttattcatttttatctatatcaatt
gttttattatttaacaactttaaattatttcattttaaccaaatttttaatttttctata
attaattcttcaact---aaattttttatatttttaaatttactttctttaggtggatta
cctccattcttaggatttcttccaaaatgattagtaatccaaaacttagttgaaattaac
caaacatttttattatttatttcaatttgtctaacattaattactttatattactattta
cgaatatcttatagtatttatatattaa----atttcaataaaaattcttgaatgttaat
gaataactttagcaat--aaaaatataacttttattttaactataaatttt-------tt
ttc--tatcatagggttaataattatttcattaatttacctaattttataaat------a
ttattatatataagatgtattatttttattattactattatcgtaataatattagctact
ttcctatcaaaaaaaactattactgaccgagaaaaatcctctccttttgagtgtggattt
gatccaataaattattctcgacttccattttcacttcgattttttttaattgctattatt
tttttaattttcgatgtagaaattgctttaatcttacctataattttaattattaaatcc
tctaatctaattaattgatctattactagtttattttttatttttattttattagtaggt
ttatatcatgaatgaaatcaaggagctttagaatgaaataat------ttaaaatttatt
tttataattatatttatatttttcctt---gtttttaaaaaaaatatttattgaatggtt
caaaatttaatttttttatgtactagtttatttatattaaaaattagtacaacttattat
ttttctgatatttcttattat-tttgggttggatataatttcttatgggttaattttatt
aagtttttgaatttgtgctttaatattaatagcaagagaaaatgtaattcgttataataa
ttatttaaatctatttttatttataattgtttttttattgttaatattaatatttacttt
tagttctataagtatatttatattttatttattttttgaaagaagattaattcctacttt
atttttaattttagggtggggatatcagcctgaacgtttacaagctggaatttatttatt
attttatacattattagcatctttaccattattaattgggattttttatattaaggataa
attaaatacaataaattttattatat---taagttataga---aatttatttgaatta--
---gaatttttatatttatgtatggtttttgcatttttagttaaaataccaatattttta
gttcatttatgattacctaaggctcatgttgaagctccagtatctggttctataatttta
gcaggagtattattaaaattaggtggatatggtttattacgagtttttagaattttacaa
gttataggaacaaaatttaatcatatttgaattagaattagattaattggtggtgtatta
gttagattaatttgtttatgacaaatagatttaaaagctttaattgcatattcttcagtt
gctcatataggaattgtattaagtggattaataacaataacatattgaggattaaatggt
tcttatactttaataattgctcatggattatgttcatctggtttattttgtttagcaaat
atttcttatgaacgaataaatagacgaagattattaattaataaggggatattaaatttt
atacctagattatctttatgatgatttttactttgttcaggtaatatggctgctcctcca
actttaaatttattaggggaaatttctttaataaatagaattgttagttggtcttgatta
actataattagtttagcttttttatctttttttagagctgcttatactttatatttattt
gcttatagacaacatggaaaaatttattcaggggtaaattttttctctattgggtcaatt
cgagaatatttattattaataatacattgattacctttaaatttattaattataaaaagt
aatttatgtatattatgaatt------ataaatttatat-----atatattatttaataa
ttgttatatttatatttggatgtattgtttttatttctagacgaaaacatttattatgta
ctttattaagtttagaatttatagtattaatattatttatattattgtttttatatttaa
attatataaattatgaagggtattttagaatattttttttaacattttgtgtttgtgaag
gagtattaggtttatctattttagtatctataattcgtactcatggtaatgattattttc
aaagtttttctattttacaatgt---gtgaataacttagttaatta----ttgtaaaaat
agtttttatattttattttttattagtttttctttatttattttgagattaaaattttta
ttaaatgatttaatttattttattgaatgagaaattgtatctttacattcaatgtcaatt
gtaataacttttttatttgattgaataagtttgatatttatatcttttgttttattaatt
tcatctttagtaattttttatagagatcaatatataggagatgattttaatattaatcga
tttattttactggttttagcttttgtattttctataataatattaattattagccctaat
ttaattagaattttattaggttgagatggattggggttagtttcttattgtttagttatt
tattttcaaaatgtaaaatcatataatgcaggtatattaactgcattatcaaatcggatt
ggagatgtagctttactattagctattgcgtgaatattaaattatggaagatgaaattat
attttttatttggaaataataagtaaaaattttgaaataatagtaattggagggttagta
atattagctgcaataactaaaagagcacaaattccattttcttcttgattacctgcagct
atagcagctccaacaccagtttctgccttagtgcattcatctacattagttactgctggg
gtttatttattaattcgatttaatatattattagttgactctagtttaggtcaattttta
ttgttaatttctggtttaacaatgtttatagcagggttaggagctaattttgaatttgat
ttaaaaaaaattattgctttatctactttaagacaattaggattaataataagtatttta
tctatagggttttataaattagcattttttcatttattaactcatgctttatttaaggcg
ttattatttatatgtgctggggtgattattcataatgtaaaaaatgctcaagatattcgt
tttataggaagattaagaataagaatacctttaacttgtagttgttttaatattgctaat
ttagctttatgtggaataccttttttagcaggattttattcaaaggatttaattttagaa
acagtgatgttatcttatgttaattttttttctttttttcttttttttttttctactggg
ttaacagtatgttattcttttcgattagtttattattctataactggggatttta-----
-------atagaacttctttaaatatattaaatgataaaggatgaattatatcatttagt
atttttatattaataattatagctattattggagggagtatattaagatgattaatatat
tttaatccaagaataatttgtttacctttttatttaaaaatattaactttaatagtttgt
attttagggggtattagaggtta---------tttaattagtaatattagtttatttttt
tataataaatctttaaattattataattttagttatttttctggtaatatatgatttata
cctgttatttctacattaggggtagttaagtgaccattaattttaggaataaattcatat
aaaagatttgatcaaggttgaagagaatattttggaggtcaaatattatataatcagtta
aaaaattattcattatatgtacaagaatttcaaaataataacttaaaaatttatttatta
agttatatattatgggtaattattttagtaataataatattatttttaaatatt---ata
acatttattattttagtatcttttattat---aagatttatttttatacaaataaaacat
cctttagcaataggattaatattgttaattcaaacttttataacagctttatatacagga
atatatataaaaactttttgattttcttatatattatttttaatttttataggaggaata
ttagtattatttatttatgtaacatcattatcttctaatgaaatattttctttatcttt-
aaaattaacttttttaact---------attatatttagaagaatttttataatattttc
attttttatagataaatctttaattgaaatatttatttataataatgaaataaattcttt
atcttttataaattcaataataaaggaagatattttatcattaaataaaatatataattt
tcctaccaatttaattactttacttttaattaattatttatttttaacattattaataac
agtaaaaattacaaaaaaaaattatggt-cctttacgtcctataaac-----atgaataa
atcactacgaaaaactcaccctctaattagaattgcaaataatgcattagttgatcttcc
agctccttctaatatttctgcttgatgaaattttggatctcttttaggattatgtttaat
aattcaaattttaactggattattcttagctatacattacactgcagacattgaaacagc
ctttaatagagtaaatcatatttatcgagatgtaaataatggatgatttttacgaatttg
tcatgctaacggagcatcatttttttttgcttgtttatttattcatgtaggacgaggagt
ttattatagttcttacttatatgtaccaacatgaataattggagtaattattttatttgc
tgtaatagcaacaggatttttagggtatgtattaccatgaggacaaatatcattttgagg
agcaacagtaattactaacttattatcagctattccttatctaggaacagatcttgttca
atgaatttgaggaggatttgcagttgataacgctacattaactcgattttttacttttca
ttttattttaccttttattgtattagctttagtaataattcatttattatttttacatca
aacaggatcaaataatcctttaggattaaattcaaatgttgataaaattccttttcatcc
ttattttatttacaaggatattgtaggttttatcatttttatttgaattttaattggatt
tatttga--aaatttaat-------tatttattaatagatccagaaaattttattcccgc
taatcctttagtaactcctgttcatattcaacctgaatgatatttcttatttgcatatgc
tattcttcgatcaattcctaataaattagggggagtaattgctttagtattatcaattgc
aattttaataattcttccatttactcatgtcagtaaattccgaggacttcaattttatcc
tttaaatcaaattttattttgaaatatagtaattattgcctctttattaacatgaattgg
agcccgaccagtagaagatccttatattcttacaggacaaattttaactgttttatactt
ctcatattttttaattaacccattattatctaaatattgagataaattattaaat---t-
--tgcgacaatgattattttctacaaatcataaagatattggaactttatatttcatttt
cggtgtatgatcaggaatagtaggaacttctttaagaattcttattcgaactgaattaag
tactcctgggatatttattggaaatgaccaaatttataatgtaattgtcacagctcatgc
atttattataattttctttatagtaatgcctattataattggaggatttggaaattgatt
agttcctcttatattaggagctcctgatatagcttttcctcgaataaataatataagttt
ttgaatactacctccttcactaactctattactttcaagtagtatagttgaaaatgggtc
aggaactggttgaacagtttatccacctctatcggcaggaacagctcatgccggagcttc
tgtagatttaacaattttttctcttcatttagctggaatttcttctattttaggagcagt
aaattttattacaacagtaattaatatacgatcttctggaattactcttgaccgaatacc
attatttgtatgatctgtagtaattacagcaattttattattattatctttaccagtact
agcaggagcaattactatattattaactgatcgtaatttaaatacttcattctttgaccc
aattggaggaggagacccaattttatatcaacatttattttgattctttggacatccaga
agtatatattttaattttaccagggtttggaataatttctcatattattactcaagaaag
tggaaaaaaggaaacatttggaactttaggaataatttatgctatattaacaattggttt
attaggatttattgtttgagctcatcatatatttactgtaggaatagatgttgatacacg
agcttattttacctcagctactataattattgctgtccctacaggaattaaaatttttag
ttgattagctacacttcatggaacacaactaacttatagtcctgcacttctttgatcttt
aggatttgtatttttatttacagtagggggattaacaggagtagttttagcaaattcttc
aattgatattgtattacatgatacatattatgttgttgctcatttccattacgttttatc
tataggggctgtatttgcaattatagcaggatttattcattgatatcctttattaacagg
tttaacaataaatcctacttgattaaaggctcaatttattattatattcattggagtaaa
tttaaccttctttcctcaacatttcctaggattagccggaataccccgacggtattcaga
ttttccagatagttatttaacatgaaatattatttcttctttaggaagaacaatttcttt
atttgctattatttttttcatatttattatttgagaaagcataatttcacaacgtactcc
ttcattcccaatacaactatcatcttctattgaatgatatcatccaatacctcctgctga
acatacttatgcagaacttttctttttatcatctaatt---aaatggcaacatgagcaaa
tttagggcttcaagatagttcttcccctttaatagaacaattaaatttttttcatgatca
tacaattttaattttaattataattactacattaattgcttatattatatttatattatt
ttttaataaatttactaatcgatatttattacatggtcaaacaattgaaattatttgaac
aattttacctgctattattttaatatttattgcatttccatctttacgattattatattt
aatagatgaaattaattctcctttaattactttaaaagctattggtcatcaatgatattg
aagttatgaatattctaatttcttaaatttagaatttgattcatatataattcctacaaa
tgaattagatataaatggatttcgattattagatgttgataatcgaattattttaccaat
aaacaatcaaattcgaattttagtaactgctactgatgttattcattcatgaacaattcc
atctttaggagtaaaaattgatgcaactccaggacgattaaatcaatctaattttttaat
taatcaaccaggtttattttttggtcaatgttctgaaatttgtggagctaatcatagttt
tatacctattgtaattgaaagaattccaataaattattttattaaatgaatttcttctca
attaaatta-aatgtcaacacatgctaatcatccttttcatttagtagattatagacctt
gacctttaacaggagctattggagcaataacatcagttactggacttgttcaatgatttc
atcaatataatatttctctatttttattaggaaatattattactatattaactatatatc
aatggtgacgagatatttcccgagaaggaacttttcaaggtcttcatacaatacctgtaa
ctttaggtttacgatgaggaataattttatttattatttctgaagtattcttttttattt
catttttttgagccttttttcatagtagtctttctcctacaattgaattaggaataattt
gaccccctattggaattgttgcttttaatccatttcaaattcccctattaaatacagcaa
ttttattagcttcaggagttactgttacttgagctcatcatagattaatagaaaataatc
acactcaaacaattcaaagtttattttttactgttttattaggaatttatttttctattc
ttcaagcttatgaatatattgaagcttcatttactattgctgatagtgtttatggatcta
cattttttgtagcaactggatttcacggattacatgtattaattggaacatcttttttat
taatttgtttttttcgtcatattaattaccacttttcaaaaaatcatcactttggatttg
aagctgcagcttgatattgacattttgttgatgtagtctgattattcttatatatttcta
tttattgatgaggtagataag---------------------------------------
------------------------------------------------------------
------------------------------------------------------------
------------------------------------------------------------
------------------------------------------------------------
------------------------------------------------------------
------------------------------------------------------------
------------------------------------------------------------
------------------------------------------------------------
------------------------------------------------------------
------------------------------------------------------------
------------------------------------------------------------
------------------------------------------------------------
------------------------------------------------------------
------------------------------------------------------------
------------------------------------------------------------
------------------------------------------------------------
------------------------------------------------------------
------------------------------------------------------------
------------------------------------------------------------
------------------------------------------------------------
------------------------------------------------------------
------------------------------------------------------------
------------------------------------------------------------
------------------------------------------------------------
-------------------------------------------ggataatagttaattat
aacatttaatttgcatttaaaaagtattgaa-ttt-attcaatttatcttt-aaatatga
agcga-t-ttattgcaattagtttcggcctaatcttaggtg--aaattt----------c
acccatattttttaattgaaaccaaaa-agaggtatatcactgttaatgatatcattgaa
taattttaatattccaat----taag--aaaaaattagtttta-tataaaaccttagtat
gtcaaactgaaaaaattagt-tttaatctaatatttttt-aaacttta--tattcaata-
---atgatattagactgcaattctgaaggaataattttt-taattatta-aagttttata
ttttagtgtatgatgcacaaaagtttttgaagcttttggaaatagtttaattctattaaa
tataa------atttatatagttt-aa---taaaaacattacattt-tcactgtaaaaat
aaaaatt---t-at-tttttataaataatttataaagtatata-attgtatatgtgactt
ccaatcacaaggactaaaaaattttagtataaat-aatttaaatagttt-aataaaaata
ttgatttgtggtgtcaatgatatgaga-t---tttcattttagatcaatgaattgcctga
cgaaaagggttaccttgatagggtaaatcataaagattt-aatgctttattcatta--ca
ttagatgactgaaa-gcaagtaatgatctcttaaatcataatatagtaaattagcactta
cttctaatgaaaaaagataagctaa-ttaagctattgggttcataccccacttataaagg
ttataatccttttcttttt-aatttaaatagcttatat-ttagagcatgacactgaagat
gttagggaaatt-attgtaatttttaaatacaagaaatagtttataat-aaaatattaac
tttgggagttaatgaaaagg--aag-aatcttttttcttgagttttaatagttt-aaaa-
---aaaacattagtcttgtaaactaaaaataaaaatta--ttttttttaaaac-taagaa
tttaagttaa-aaaaactaatagccttcaaagctgaaaatatttgtat-t--aatc--gt
ttaattctta-gattaaatggct-gaag-tttaggcgataaattgtaaatttatatataa
g---aataa-ttctttttaatc--------------------------------------
------------------------------------------------------------
------------------------------------------------------------
------------------------------------------------------------
------------------------------------------------------------
------------------------------------------------------------
------------------------------------------------------------
------------------------------------------------------------
------------------------------------------------------------
------------------------------------------------------------
------------------------------------------------------------
------------------------------------------------------------
------------------------------------------------------------
------------------------------------------------------------
------------------------------------------------------------
------------------------------------------------------------
-----------
>KY978578_1_Armigeres_subalbatus
-gaaatatgttgatcaagaaaaagctgctaacttttatc-tttaatggtttaattccatt
tatatttc--ttctaatatggcagattagtgcaatgaatttaagcttcatatataaaaat
tattattttttgttag-aaactattttggcagattagtgcaataaatttagaatttattt
atataatttat-tta--attataaatagta-------aatta--ataagcttt-tat-ag
tatatgtcttgaaatcataagaaag-aag-taaaatcttctattaatttatgataacaaa
tttattttccgtatttgacccttcaactactattttaaatttatctttaaattgattaag
aacttttttaggattattaatcattccaacatcttattgaattatacctaatcgatttca
aataatttgaaataatattctattaacattacataaagaatttaaaattcttttaagctc
aaatggacataatggaagtacattaatatttgtctctttattttcattaattatatttaa
taattttrtaggattattcccttatatttttaccagaactagtcatttaatttttacatt
aaccttagctttacctttatgattaagttttataatttatggatgaattaataatactca
acatatatttgctcatttagttcctcaaggaactccacctattctaataccttttatagt
ttgtattgaaactatcagaaatgtaatccgacctggaactttagctgttcgattaacagc
taatataattgctggacatttattaataactttattaggaaataccggacctatatctac
ttcatattttattttatcattaattttaattactcaaattgctttattaattttagaatc
agctgttgcaattattcaatcttacgtatttgctgttttaagaactctttattcgagtga
agttaattaaatccctcaaatagccccaattaactgattaattttatttattattttttc
aataacatttataatttttaacatcaaaaattatttttgtttttttt---atagattaat
taaattatca-caaaatttaaatattaaacaa-----tataaa---------------tt
aaattgaaaatgataaat------a------aaagattatttgttatcattaattggaag
tttattattagttatttgcgtaatagttggggttgcttttttaacattattagaacgtaa
ggttttaggatatattcaaattcggaaagggcctaataaggttggatttataggtttatt
acaaccttttagagatgctgtaaagttatttactaaagaacaaacttatcctttattatc
taattatattttttattatttttctcctgttttttctttatttttatcttttttgatttg
aatatgtttaccatatttaattaaattatattcttttaatttaggggtattatttttttt
atgtattactagattaggggtttatactgttatagttgcaggatgatcttcaaattcaaa
ttatgctttattaggaggactgcgagcagttgctcaaacaatttcatatgaagtaagttt
agttttaattttattaagttttatttttttaattggaagttataattttttaaattttta
tttatatcaaaaaaatatttgatttgttattttttgttttcctttaggattagtttgatt
tgcttcttgtttagctgaaacaaatcgaactccttttgattttgctgaaggggaatctga
attagtttcgggatttaatgtagaatatagaagtggaggatttgctttaatttttttggc
tgaatattctagaattttatttataagtatattatttagtgttatttttttagggagaga
tatttatagaattatattttttttaaaattaagaattatttcttttttatttatttgagt
tcgaggaactttccctcgttttcgatatgataaattaatatatttagcttgaaaaagatt
tttacctatatctttaaattatttatttttttttatgggattaaaaattataattttatc
tttttta--ttttaaa---tcaaaaaaaattctaataatatttttttaattatattaatt
ttagggtctttaattactatttcatcaaattcctgattaagagcttgaataggattagaa
attaatttactttcatttatccccttaataaatgaaagtaaaaaaaatttaatatcctca
gaaagtagactaaaatattttttaacacaagcttttgcttcctcaattcttttattttct
attattttaataatattattttttaattttaattgaatt---attatagataataaaatt
aatgatcttttaatattatcaacattactactaaaaagaggagctgctccttttcatttc
tgattccccggagttatagaaggattaaattgaattaatggattaattttaataacttga
caaaaaattgctcctttaatattaatttcttataatttaaattataactttttattaatt
tca---attattttatcaataataattggagctttaggaggtttaaatcaaatctcatta
cgtaaattaatagctttttcatctattaatcatttaggatgaatacttttagctatatta
aataatgaattaatatgatttttatattttattttatattcaattttatcttcatcaatt
attttattatttaataattttaaacttttttattttaaccaaatttttaattttcattca
ataaattattctatt---aatttttttttatttttaaatttattatcattaggaggatta
cccccctttttaggattcttacctaaatgattagtaatacaaaatttaattgaaagaaat
caatttattttattatttatttcaatttgtttcactttaattactttattttattattta
cgactatcttatagaatttttatattaa----attataataaaaattcttgaatattaaa
cattaaatttaataat--aacaatataaatcttattttaactttaaatttt-------at
ttc--tattacaggtttaatattaatttcactcatttacttaattctttaaattattata
ctttttacaatatctataattatttttattattactattattgtaatattacttgcatct
attttatcaaaaaaaaccatcatagatcgagaaaaagcttccccatttgaatgtggattt
gacccaataaattattctcgtttacctttctcattacgattttttttaattgcaattatt
tttttaatttttgatgtagaaattgctttaattttaccaataattttaattattaaaaca
tcaaatcttttaaattgatcaattactagattattctttattttcattttattaattgga
ttatatcacgaatgaaaccaaggagccttagaatgaaataat------ttaaaatttatt
tttataattttatttatatttatatta---ttatttaataaaaatatttattgaatggta
caaaatataattttttttgtttctggtttatttttgattaaagttagagcaataaattat
ttttataatatttcttattat-tttggagttgatataatttcttatggattaattttatt
aagattttgaatttgtagtttaatattaatagctagagaaagagtgtatcgaataaataa
ttatgtaaatttatttatgtttatggttatctttttattattaatattaatttttacttt
tagttcaataagattattcatattttatttattttttgaaagtagattaattccaacttt
atttttaattttaggatggggttatcaaccggagcggttgcaagcgggagtatatttatt
attttatactttattagcttctcttcctttattaataggtattttttatattaagaaaga
aatatttttagttaattatatattaa---tgaattataaa---atattttataattta--
---gactttttatatttatgtctagtatttgcttttttagtaaaaatacctatattttta
gttcatttatgattgccaaaagctcatgttgaagcgcctgtttctggttcaataatttta
gcaggtgtattattaaaattaggaggttatggattattacgaatttttagaattttacaa
attttaggaataaagtttaattatatttgaattagaattagtttaattggaggggtttta
gttagattaatttgtttatgacaaatagatataaaagctttaattgcctattcttcagtt
gctcatataggtattgtattaagaggacttttaacaataagtatatgaggattaaatggg
gcttatactttaataattgcccatggtttatgttcttcaggtttattttgtttagctaat
atttcttatgaacgtataggaagacgaagtttattaattaataagggaatattaaatttt
atacctagattatcattatgatgatttttattatgttctagaaatatagcggctcctcca
acattaaatttattaggagaaatctctttattaaatagaattgttagatgatcatgatta
actataattagtttagcttttttatcattttttagagctgcttatactttatttttattt
gcttatagtcagcatgggaaaagatattctggagtaaattttttttctttaagaagagtt
cgagaatttttgttattaatattacattgattacctttaaatttattaattataaaaaga
aatttttgtatattatgaatt------ataaatttatat-----ttatattattttataa
ttattatatttatatttagttgtattgtatttatttttagttgaaaacatttattatgta
cattattaagtttagaatttataattttaatattatttatattattatttttttttttaa
attttataaattatgaaagttattttagtatattttttataactttttgtgtttgtgaag
gagttttagggttatctattttagtttcaataattcggactcatgggaatgattattttc
aaagtttttcaattttacaatgt---atgaattattttgttaatta----ttgtaaaaat
agattttatattttaatttttattagttttattttatttttttttagattaaaattttta
ttaaaagatttaatttattttattgaatgggaaattgtttctatacattctatatctatt
gtaataacttttttatttgattgaataagattaatatttatatcttttgttttattaatt
tcttctttagtaattttttatagagatcagtatataggagaagattttaatgtaaatcgt
tttattttattagttttaatatttgttttttcaataataatattaattattagacctaat
ttaattagaattttattaggttgagatgggttagggttagtttcttattgtttagttatt
tattttcaaaatgttaaatcttataatgcggggatattaacggctttatctaatcgaatt
ggtgatgttgccttattgttggcaattgcttgaatattaaattatgggagttgaaattat
attttttatttagaaataataaaaatggattttgaaataatgattattgggggtttagta
atattagcagcaataactaaaagagctcaaattcctttttcttcttgattacctgctgca
atagcagccccaactccagtttcagctttagttcattcttcaactttagtaacagctgga
gtttatttattaatccgatttaatattttattaaaaaatacttttttaggacaattttta
ttattagtttcagggttaactatatttatagctgggttgggggctaattttgaatttgat
ttaaaaaaaattattgctttatcaacattaagacaattaggtttaataataagaatttta
tcaattggattttataaattagctttttttcatttattaacacatgctttatttaaggcg
ttattatttatatgtgctggagttattattcataatacaaaaaatgctcaagatattcga
tttatgggaagattaagaataagtatgcctttaacatgtagttgttttaatattgcaaat
ttagctttatgtggtataccttttttagcaggattttattcaaaggatttaattttagaa
atagttatgttatcttatataaattttttttctttttttcttttttttttttctactggg
ttaacagtttgttattcttttcgattagtttattattcaataactggggatttta-----
-------atataacttctttaaatatattaaatgataagggttggactatatcttttaga
attttttttttaataattatagcaattgttggaggaagtatattaaattgatttatattt
tttaatcctcatataatttgtttacttttttttataaaaatattaactttatttgtttgt
attataggaggtttaataggtta---------tttaattagaaatgtaaagttatttttt
tataataaatcattagtttattataatgtaagttttttttctgggggaatatgatttata
cctgtaatttctacaataggagtggtaaaatgaccattaattttaggtatatattcttat
aaaatttttgatcaaggttgaagtgaatattttgggggtcaaatattatataatcaatta
aaaaattattcattatatgttcaggaatttcaaaataataatttaaaaatttatttatta
agttatatattatgagtaattattttagtagtaataataatatttttaaaaatt---ata
atatttattatatttttcatctttataat---tagatttatttttttaaatataaaacat
cctttaactataggatttactttattaattcaaacatttttaatttctatattaactgga
atatatacaaaaacattttgattttcttatattttatttttaatttttattggaggaata
ctaattttatttatttatgttacatctctttcatctaatgaaatattttcaatatcatt-
taatttaacttttatttca---------attatttttttaacaatttttacatttttttt
attcattttagataaatctattatggaaaattttattaataataatgaaatactaaactt
tccatttttaaaaacaattagtccagaaaactcaatttcattaaataaaatatataattt
tcctacaaatttaattactttacttttaattaattatttatttttaactttattagtagt
tgtaaaaattacaaaaaaaatttatgggacctttacgaccaataattttattatgtctaa
atcattacgaaaaactcaccctttattaaaaatagctaataatgccttagttgatcttct
tgcccctttaaatatttctgcatgatgaaattttggatctttattaggattatgtttaat
tattcaaattttaactggattatttttagcaatacattatacagcagacattgaaacagc
attcaatagagtaaatcacatttatcgagatgtaaataatggatgatttttacgaatttg
tcatgctaatggagcttcttttttttttgcttgtttattcatccatattggacgaggtat
ttattataactcttatttatttatccctacatgaataataggagtaatcattctatttat
agttatagcaacaggatttttaggatatgttttaccttgaggacaaatatcattctgagg
agcaacagtaattacaaatttattatcggctattccttatttaggaacagatcttgttca
atggatttgaggaggatttgcagttgataatgctactttaactcgattttttacttttca
ttttattttaccttttattattttagcattaactataattcatttattatttttacatca
aacagggtcaaataatcctttaggattaaatagtaatattgataaaattccctttcatcc
ttattttatttataaggatattgtaggatttattatttttttatgaattttaattggatt
catttga--aaatttaat-------tatttactaatagatccagaaaactttatccctgc
taatcctttagttaccccagttcatattcaacctgaatgatattttttatttgcttatgc
tattttacgatcaattcctaataaattaggaggagtaattgctttagtattatcaattgc
aattttaataattttaccttttacccatatcagtaaatttcaaggatttcaattttatcc
tttaaatcaaattttattttgaaatatagtaattattgcctctttattaacttgaattgg
agctcgcccagttgaagacccttacgttttaacaggacaaattttaactattttatattt
ttcttattttattattaatccattaatttcaaaatattgagataaattattaaat---t-
--cgcgacaatggcttttttccacaaatcataaagatattggaactttatattttatttt
tggtgcttgagctggaatagtgggaacttctttaagtattttaattcgaacagaattaaa
tcaccctggagtatttattggaaatgatcaaatttataatgtaattgtaacagctcatgc
ttttattataattttttttatagttataccaattataattggaggatttggaaattgatt
agtaccccttatactaggagccccagatatagccttccctcgaataaataatataagttt
ttgaatattacccccttcattaactctactaatttcaagttctttagtagaaacaggagc
tggaactgggtgaaccgtttatcctcctttatcttctggaactgctcatgctggagcttc
tgttgatttagctattttttctcttcatttagcaggtatttcttctattttgggagcagt
aaattttattacaactgtaattaatatacgatcatcagggattactctcgatcgattacc
cttatttgtttgatctgttgttattacagctattttacttcttctttctttaccagtttt
agcaggagctattactatactattaactgatcggaatttaaatacctcattctttgaccc
aatcggaggaggagacccgatcttataccaacatttattttgattttttggacatcctga
agtttatattttaattttacctggatttggtataatttctcatattattactcaagaaag
aggaaaaaaagaaacatttggaactttaggaataatttatgctatattaacaattggatt
attaggatttattgtttgagctcatcatatatttactgttggaatagatgtagatacacg
agcttattttacatctgctactataattattgctgtaccaacaggaattaaaatttttag
ttgactagcaactcttcatggaactcaatttacttatagaccagcactcttatgatcatt
aggatttgtatttttatttactgttggaggattaacaggagtaattttagctaattcttc
tattgatattgttcttcatgatacttattatgttgttgcccattttcattatgtattatc
aataggagcagtattcgcaattataggagggtttattcactgatatcccttattaactgg
attagtaataaattcttcatgattaaaaactcaattttttataatatttattggagttaa
tttaaccttttttcctcaacattttttaggattagctggaataccccgacgatattcaga
ttatccagatagttatttaacttgaaatattatttcttcattaggaagaacaatctcttt
atttgcaattattttttttttatttattatttgagaaagtataatttctcaacgaactcc
agcattcccaatacaattatcatcatctattgaatgataccaaacgcttcctcctataga
acactcttattcagaacttccattaatttcttctaatt-----atggcaacatgagcaaa
tttaggattacaaaatagattatcccctttaatagaacaattaaacttttttcacgatca
tactcttttaattttaattataattactataataatttcttatattatatttatattatt
ttttaataaatttacaaatcgttatttattacatggtcaaacaattgaagtaatttgaac
tattcttcctgcagtaattttaatatttattgcttttccatctcttcgtttattatactt
aatagatgaaattaattctcccttaattactttaaaagcaattggtcaccaatgatattg
aaattatgaatattcaaattttacaaatttagaatttgattcttatataattcctacaaa
tgaattaaatttaaacggatttcgattattagatgtagataaccgaattattttacctat
aaataatcaaattcgaattttagtaacagcaactgatgtcattcattcatgaactattcc
ttctttaggaattaaaattgatgctacacccggacgattaaaccaaactaactttttaat
aaatcaacctggtttattttttggacaatgttcagaaatttgtggagcaaatcatagttt
tataccaattgtaattgaaagtattcctataaaattttttattaaatgaatttcttcaca
aataaatt---atgtcaacacatataaatcaccccttccatttagttgattatagtccat
gacctttaacaggagctttaggaacaataactactgttacaggactagttcaatgattta
accaatataacaattctttatttttattaggtaatattattattttattaactatatacc
aatgatgacgagatatctctcgagaaggaacttttcaaggattacattctattccagtta
ctttaggattacaatgaggaataattttatttattatttcagaaatttttttttttattt
cttttttttgagctttttttcatagtagcttatcaccaacaattgaactaggaataatct
gacctccaattggtattacaccatttaatccttttcatattcctcttctaaatacttcaa
ttttattagcttctggagtaactgttacatgagcccatcacagactaatagaaggtaatc
attcacaaacaactcaaagattattttttactgttttattaggaatctacttttcaattt
tacaaggatatgaatatattgaatcaccttttacaattgccgataatgtttatgggtcta
ctttctttatagctactggatttcatggactccatgtattaattggaacttcatttttat
taatcactttatttcgacatataaattatcacttttctagtaaccaccactttggatttg
aagctgctgcttgatattgacattttgtagatgtagtttgattatttttatatatctcaa
tttattgatgaggtaatta--------------------------tta-aattttattta
tttatttaatttaattt------------------------------------aa---tt
aattaa--tttaataaaaataattttaa-taaaataagtttaagta-ttttttaaagaaa
a-aataattttaa--ttatagtttatttgtattgtaaaagaaaattgaaata--ttatga
aaaatttttattaaaaaagaaaatttaattaattgtaccttgtgtatcagggtttattaa
ataaaaatttattat-aataaattttttcgaattttaaagatttaatt-atataaaa-aa
gttactgtggaataattatttttaatatataattagaaatgaaatgttaatcgttttaaa
atatatctagttttttaagaaataaatttaatttagatttgtaaa-ttaaaagtatta-t
ttta-ttaatattttta-----tttggcaaaattaatatttttagggataagcttaaaaa
taaatttttaaattttt-----------------------ataagata-gttaataaatg
taagcttaaaaatag-ttatcattaaaaattttgttataatttattttaaattt--ttta
ttattta-----tt-ttaaattaaattatttattaaaatata-------aattttaataa
attaaaatt--------tattaattatgataaaattagtatata-gaatttat-------
aataattatt-taaaatgaaaggt-----ttaaataaggaat------------tcggca
aatt---atatattcacctgtttatcaaaaacatgtctttttgaat-ttaatttaaagtc
taacctgcccactgat----aaatattaaagggccgcagtattttgactgtgcaaaggta
gcataatcaatagttttttaattgaaagcttgtatgaatggttgaatgagatatatactg
tc-ttttttaaattt-ttttagaattttattttttaattaaaaagttaaaataaaattaa
aagacgagaagaccctatagatctttatt----tttatttagataaaaattaaaaagaat
tattaaatttttatttaaat--aaaaattttactggggtggtattaaaatttaattaact
tttat-aaaaaa-attacattaatt----tatgaatatttgatccaattatattgattaa
aaaattaagttaccttagggataacagcgtaatttttttttagagttcatatcgacaaaa
aagattgcgacctcgatgttggattaagagtta-ttttaggtgtagaagtttaaagttta
agtctgttcgacctttggattcttacatgatctgagttcaaaccggtgtaagccaggttg
gtttctatctttaataaa--attattatattatagtacgaaaggacctaatataaaaaat
ataaatttta--aaatta-tgaattataataatatttaata-aggataatagttaactat
aacatttaatttgcacttaaaaaatattgaaattt-tttcaatttatcta--aaatatga
agcga-t-ttattgcaattagtttcggcctaatcttaggtg--aaa-tt----------c
acccatattttttaattgaaaccaaaa-agaggtatatcactgttaatgatataattgaa
taatata---attccaat----taagt-taaaaattagtttaa-cctaaaactttagtat
gtcaaactaataatattaaat-tta--ttaatattttta-aaacttta--tattcaata-
---ctgatattagactgcaattctaaaggaataattttt-taattatta-aagttttata
ttttagtgtatgaggcacaaaattttttgaagattttggaaatagtttaattctattaaa
t---a------atttatatagttt-aa---ataaaacattacattt-tcattgtaaaaat
aaaaaaa--at-tt-tttt--------atttataaagtatatt-tttgtatatttgactt
ccaatcataaggactaaattaatttagtataaat-aatttaaatagttt-aataaaaata
ttgatttgtggagtcaatgatatgaataa---ttt-------------------------
------------------------------------ttc-attgctttattcatta--ca
ttagatgactgaat-gcaagtaatgatctcttaaatcatattatagtaaattagcactta
cttctaatgaaaaaagataagctaa-ttaagctactgggttcataccccatttataaagg
ttttaatccttttcttttt-aatttaaatagcttatat-ttagagcataacattgaagat
gttagggaaatt-attttaatttttaaatacaagaaatagtttat-at-aaaatattagc
tttgggagttaatgaaaaag--aat-tttttttttttttgagttttaatagttt-aaaa-
---aaaacattagtcttgtaaactaaaaataaaaatat---tttttttaaaac-taagaa
tttaagttaa-ataaactaatagccttcaaagctgaaaatatttgtat-t--aatc--tt
ttaattcttacgattaaatggct-gaag-tataggcaataaattgtaaatttatgaataa
g---aacaa-atctttttaatca------taatttaaagcttaaatagtaaagtatttca
tttacattgaaaagaaatttgtgcaaatcaatttaaattaa-------------------
------------------------------------------------------------
------------------------------------------------------------
------------------------------------------------------------
-----------------tatacaaataatacaaataaa-att-ttttagtattagttaaa
tt---gtaaaattaattaatataaatttaagtttattaggtgaaatt-ttaaatt-----
---tattaatttgttatt--tatgtaataatttaagctataaacttttta-ttatagact
aggattagataccctattataaaaaataaatattt--atatactaaagtagtattagtta
tgttcttaaaatttaaaaaatttggcggtattttagtctatttagaggaatctgtcctat
aattgataatccacattgaaccttacttaaattaattt----aatttgtatatcgtcgtc
atcagaatatattataaga-----aaaattttctttatatt-taattgaataaaatgtca
gatcaaggtgcagtttatatttaagaagagatggattacaat-aa---atttattt-at-
atggataattt-tttgaa----ataaaagtttgaaagtggatttaatagtaatataaaaa
agattat--ttatatgattatagctctaaaatat--gcacatatcgcccatcgttcttat
tat-------taaaataa-gat-aagttgtaacat-agtagatgtact--ggaaagtgta
tctagaaaga-
>HQ724617_1_Culex_quinquefasciatus_from_USA
------------------------------------------------------------
-----------tctaatatggcagattagtgcaatgaatttaagcttcatatataaagaa
ttttatcttttgttag-aaactattttggcagattagtgcaataaatttagaatttataa
atataatttaa--ta--attataaatag---------aatta--ataagcttt-tat-ag
tgtatgtcttgaaaacataagaaag-aag-taaagtcttctattaatttatgataacaaa
tttattctctgtatttgatccttcaacaactatttttaatttatccttaaattgactaag
tacttttttaggtctattaattattccaacatcatactgactaataccaaatcgattcca
agttatttgaaataatattttaattacactacataaagaatttaaaacattattaggtcc
taatggacataacggaagtactttaatatttatttcattattttctttaattatgtttaa
taattttttagggttattcccttatatttttactagaactagtcatttaactttaacttt
aagtttagctttcccattatgattaagttttatattatatggatgaatttctcatacaca
acatatatttgctcatttagtccctcaaggaactcctcctgttttaataccttttatagt
atgtattgaaactattagtaacgtaattcgaccaggaacattagctgttcgattaactgc
taatataattgctggacatttattaataacattattaggtaatactggaccaatatcaac
atcttatatcatcctttcattaattttagtaactcaaattgctcttttagtattagaatc
tgctgttgcaattattcaatcatatgtattcgcggttttaagaacactttattctagtga
agtaaatt---------aaatagcccctattagatgattaactttatttttagtcttttc
tattacattagtagtttttaatgttaaaaattacttttgtgtttcat---attcatcaaa
tcaaacagcc-caaaatattaatattaaatct-----tttaaa---------------at
aaattgaaaatgataaatagtattgttttatatagatttattattatcattaattggaag
tttattattagtaatttgtgttatagtaggagttgcttttttaactcttttagaacgaaa
ggttttaggatatattcaaattcgtaaaggtcctaacaaagtaggatttataggtttatt
acaaccttttagagatgctgtgaaattatttactaaggaacaaacttatcctttattatc
taattatattttttattatttttctcctattttttctttatttctatctttattaatttg
aatatgtattccatatttaattaaattatattcttttaatttaggtgtattatttttttt
atgtattactagtttaggggtttatacagtaatagttgcaggatgatcttctaattcaaa
ttatgctttattagggggattacgagcggttgctcaaacaatttcttatgaagtaagttt
agctttaattttattaagttttatttttttaattggagattataattttttaaattttta
tttatttcaaaaatatacttgatttattttattttgttttcctttaggattagtttgatt
tgcttcttgtttagctgaaactaatcgtactccttttgattttgctgaaggtgaatcaga
attagtatcaggatttaatgttgaatatagtagtgggggatttgctttaatttttttagc
tgagtattcaagtattttatttataagtatattatttagtgtaatatttttaggaagtga
tatttatagattattatttttttttaagttaacaataatttcttttttatttatttgagt
acgggggactttacctcgatttcgatatgataaattaatatatttagcttgaaaaagttt
tttacctatatctttaaattatttatttttttttattggggtaaagttgggtgtattatc
tttatta--ttttaaa---tcaagaaaatttctaataatatttttttaattatattaatt
tttgggtcattaattacaatttctgctaattcttggcttggtgcttgaatagggttagaa
attaatttactttcatttatccccctaataaatgaaggtaaaaaaaatttaataacatcc
gaaagaagcctaaaatactttttaactcaagcttttgcctcttcaattttattatttgct
attattttaataataatatcctttaatttaaattgaat---------aaataataatttt
tatgaattattaattttatcaacattattattaaaaaatggagctgcaccttttcatttc
tgatttcctggagtaatagaaggattaagttgaattaatggattaattcttataacttga
caaaaaattgcccctttaatattaatttcctataatattaattataatttttttttaatt
gct---attattttatcgataattattggagctctaggaggtcttaatcagacttcttta
cgtaaattaatagctttttcttcaattaatcacttaggttgaatattaatagcaataata
aataacgaattattatgattaatttattttgttttttattttttcttatcaatatcaatt
gttttacttttcaataatttaaaattatttcattttaatcaaatttttaatttttctata
ataaatccagtaatt---aaattttttttatttttaaatttactatctttaggaggatta
cctccatttttaggatttttacctaaatgactagtaatccaaaatttagtagaaacaaat
caattatttttattatttatttctgtctgtttaacattaatcactttatattattatttg
cgaatatcttatagtatctacatattaa----atttcaataaaaattcttgaatgttaat
gaataactttagcaat--aaaaatataacttttattttaactataaatttt-------tt
ttc--tatcatagggttaataattatttcattaatttacctaattttataaattttaatt
ttattaattataagatgtattatttttattattacaattgttgtaatgatattagctact
tttttatcaaaaaaaactattattgatcgagaaaagagttctccatttgaatgtggattt
gatcctataaattattctcgtttacctttttctcttcgattttttttaattgctattatt
tttttaatttttgatgtagaaattgctttaattttaccaataatccttattattaaatca
tcaaatttattaaattgatctattactagattattttttatttttattttattaattggt
ttatatcatgaatgaaatcaaggagctttagaatgaaataac------ttaaagtttatt
tttataattttgtttatgaatgttttt---atattttataaaaatatttattgaatggtt
caaaatttgctttttttaggggcctttttatttataattaaaattagttcaatatattat
ttttgtaatatctcatattat-tttggaatagatatagtttcttatggattaattttatt
aagtttttgaatttgtgctttaatgttaatagcaagagaaagagttgtacgattaaataa
ttatacaaatttatttttatttataattttatttttattattaatattaattttgacttt
tagttcaataagtttatttatgttttatttattttttgaaagtagtttaattcctacttt
atttttaattttaggatgagggtatcagcctgaacgtttacaagctggagtttatttatt
gttttatactttattagcttctttacctttattaattggtattttttatattaaaaataa
tgattttactataaatattattcttt---taaattattgt---aagttgtataattta--
---gaatttttatatttatgtatagtatttgcttttttagtaaaaataccaatattttta
gttcatttatgattacctaaggctcatgtagaagctcctgtttcagggtcaataatttta
gctggtattttattaaaattaggaggatatggattattacgggttttctctttattacaa
attataggtataaaatttaattttatttgaattagaattagtttaattgggggggtatta
gttagtttaatttgtttacgacaaatagatttaaaggctttaattgcttattcttctgtt
gctcatatgggaattgttttaagagggttattaacaataacttattgaggattaagaggg
tcttatactttaatattagctcatggattatgttcttctgggttattttgtttagctaat
atttcttatgaacgaataggaagacgaagtttattaattaataagggaatattaaacttt
ataccaagaatagctttatgatgatttttattatgttcagggaatatagctgctcctcct
actttaaacttattaggagaaatctctttattaaatagaattgttagttgatcttgatta
actataattagtttggctttattatctttctttagagcagcttatactttatatttattt
gcttatagacaacatggaaaggtgtattcaggaacatattttttttcttctggtgtaaga
cgagaatatttattattaatattacattgattacctttaaatttattaattataaagaga
aatttttgtatattatgaatt------tcaaatttttta-----ttatattattttataa
ttgttatatttatatttggatgtattgtttttatttcaacccgaaaacatttattgtgta
ctttattaagtttagaatttatagttttaatattatttatattattattttttatattaa
attttataaattatgaagggtactttagaatgttttttttaactttttgtgtttgtgaag
gagttttaggtttatcaattttggtatctataattcgtactcatggtaatgattattttc
aaagtttttctattttacaatgt---gtgaataacttagttaatta----ttgtaaaaat
agtttttatattttaatttttattagaatttctttatttttttttagtttaaaattttta
tttaatgatttaatttattttattgaatgggaaattgtttcattacatagaatatctatt
gtaataacttttttatttgattgaataagtttaatatttatatcatttgttttattaatt
tcttcattagtaattttttatagtaatcaatatatagcagaagattttaatgttaatcga
tttattttattagtattaatatttgttatatcaataataatattaattattagacccaat
ttaattagaattttattagggtgggatggattaggattggtttcgtattgtttagttatt
tattttcaaaatgttaagtcttataatgctgggatattaactgctttatcaaatcgaatt
ggagatgtagctttattgttagctattgcatgaatattaaattatggtagctgaaattat
attttttatttagacataataaataaaagttttgaaataataattattggttctttagta
atattagctgctataactaaaagtgcccaaattcctttttcttcatgattgcctgcagca
atagctgctcctacacctgtttctgctttggttcattcttctactttagtaacagcgggg
gtttacttattaattcgatttaatattttattagttgattcttttataggacaattttta
ttattaatttctggattaacaatatttatagcggggttaggagctaattttgaatttgat
ctaaaaaaaattattgctttatcaactttaagtcaattaggtttaataataagtattcta
tcaattggattttataaattagctttttttcatttattaactcacgctttatttaaggct
ttattatttatatgtgcaggggtaattattcataatacaaaaaatgcacaagatattcgt
tttataggaagattaagtataagaatacctttaacttgtagttgttttaatattgctaat
ttagctttatgtggtataccttttttagcagggttttattcaaaggatttaattttagaa
gtagttatgttgtcatatattaactttttttctttttttcttttttttttttctactggc
ttgacagtatgttattctttccgattagtttattattcaatgactggggatttta-----
-------atataacttctttaaatatattaaatgataagggttgaacaataagttttaga
attttttttttaatagtaatagctattattggaggaagaatgttaaattgattaatattt
tttaatcccgatataatttgtttaccttttgatataaaaatattaactttaattgtttgt
atcttagggggtgtatctggtta---------tttaataagaaatatttctttatttttt
tataataaatctttaataaactatggtttaagtagatttgcaggaggaatatgatttata
ccagttatttctacattaggtgtaattaagtttccaataaatttaggattatatagatat
aaaagttttgatcaaggatgaagtgaattttttggaggtcaaatattatataatcaatta
aagaattattctttatatattcaagaatttcaaaataataatttaaaaatttatttatta
agttatttattatgagtaattgttttagttttaatgagtatattttta---------att
ataataattatattcttatgttttattac---tagttttatttttatacaaataaaacac
cctttagctataggattaatattattaattcaaacctttttaacatgtttaataacagga
atctatgcaaaaactttttgattttcttatgttttatttttaatttttataggaggaata
ttagttttatttatttatgttacttctttatcttcaaatgaaatattttcaatatcatt-
taaactaagttttatttca---------attataataatttttctatttattataatttc
atacttttttgataattcaataatagaaaattttattaaaaataatgatagaattcaatt
atttaaccaaaataatttattttatgaaaattttttatccttaaataaaatatacaactt
tccaactaatttaattactttattattaattaattatttatttttaactttattagtaac
tgtaaaaattactaaaaaaaattatggg-ccacttcgacctataaac-----atgaataa
accattacgaaaaagacaccctttaattagaattgctaataacgctttagtagatttacc
agctccgtcaaatatttcagcttgatgaaattttggatcattacttggactttgcttagt
aatccaaattcttacaggcttatttttagctatacattatacagcagacattgaaacagc
ttttgatagtgttaatcatatttaccgagatgttaataatggatgatttttacgaatttg
tcatgctaacggagcatcatttttttttgcttgtttattcacacatgtaggacgaggagt
ttattataactcttatttatatgttccaacatgaataattggagtaattattttatttat
agtaatagcaacaggatttttaggttatgttcttccatgaggacaaatgtcattttgagg
agcaacagtaattacaaatttattatctgcagttccttatttaggaaccgacttagtaca
atggatttgaggaggatttgcggtagacaatgcaacgttaactcgattttttacatttca
ctttgttctaccatttattattgctgctttaacaataattcacttgttatttttacatca
aacaggatctaataacccattaggattaaatagaaatgttgataaaattcctttccaccc
atattttatttataaggatgttgtaggatttattatttttatttgaattttaatcggatt
tatttga--aaatttaat-------tatttattaatagaccctgaaaatttcattcctgc
taatcctttagttactcctgttcatattcaaccagaatgatattttttatttgcttatgc
tattcttcgatcaattcctaataaattagggggagtaatcgctttagttttatctattgc
aattttaataattcttccttttactcatacaagtaaattccgaggattacaattttatcc
tttaaatcaaattttattttgaaatatagtaattattgcatcattattaacatgaatcgg
agctcgaccagtagaagatccttatgtgttaacaggtcaaattttaactgttttatactt
ttcttattttttaattaatcctttattatctaaatattgagataaattattaaat---t-
--cgcgacaatgactattctctacaaatcataaagatattggaacattatattttatttt
tggggcttgagctggaatagttggaacttctttaagtttactaattcgagcagaattaag
tcaaccaggtgtatttattggaaatgatcaaatttataatgttattgtaactgctcatgc
ttttattataattttttttatagtaataccaatcataattggaggatttggaaattgatt
agttcctttaatgttaggagctccagatatggcctttcctcgaataaataatataagttt
ttgaatactacctccttcattgacactactactttcaagtagtttagtagaaaatggagc
tgggactggatgaacagtgtatccccctctttcatctggaacagctcatgctggagcttc
agtagacttagctattttttctttacatttagcaggaatttcatcaattttaggtgcagt
aaattttattacaacagtaattaatatacgatcttcaggaattactcttgatcgaatacc
tttatttgtttgatcagtagtaattactgcagttttattacttctttctttacctgtttt
agctggtgctattactatgttattaacagatcgaaatttaaatacttcattctttgatcc
aattggaggaggagatccaattttatatcaacatttattttgattctttggacatccaga
agtttatattttaattcttccagggtttggaataatttctcatattattactcaagaaag
aggaaaaaaggaaacatttggaactttaggaataatttatgctatattagctattggttt
attagggtttattgtttgagctcatcatatatttacagttggaatagatgttgatacacg
agcttattttacatctgctacaataattattgctgtaccaacaggaattaaaattttcag
ttgattagctactcttcatggaacacaattaaactatacacctgctttattatgatcatt
aggatttgtatttttatttactgttggaggattaacaggagttgtattagctaattcttc
tattgatattgttcttcatgatacatattatgttgttgctcatttccattatgtattatc
tataggagctgtatttgctattatagcaggatttattcactgatatcctttattaacagg
attagtaataaaccctacatgattaaagattcaatttactattatatttattggagtaaa
tttaacatttttcccacaacatttcttaggattagcaggaataccacgacgatattctga
ttttccagatagttacttagcatgaaatattgtttcatcattaggtagaacaatttcatt
atttggaattgtattctttttatttattatttgagaaagtataatttctcaacgaacacc
ttcattccctatacaattatcatcatcaattgaatgatatcatactcttccacctgcaga
acatacatatgcagaacttccattattatcatctaatt-----atggcaacctgagcaaa
tttaggattacaaaatagttcttctccattaatagaacaattaaatttttttcatgatca
tacagttttaattttaattataattacagtaataattacttatgtaataggtatattatt
tttcaataaatttacaaatcgatatttattacatggacaaactattgaaatcatttgaac
aattcttcctgcaattattttaatatttattgcttttccatcacttcggttattatattt
attagatgaaattaattctcctttaattactttaaaggctattggacatcaatgatactg
aagttatgaatattctaattttataaatttagaatttgattcatatataattccaacaaa
tgaattagatttaaatggattccgattattagatgttgataatcgaattattttaccatt
aaataatcaaattcgaattttagtaactgctactgatgttcttcactcatgaacagttcc
ttctttaggagtaaaaattgatgctactccaggacgattaaatcaaactaattttctaat
taatcaatctggtcttttttttggacaatgttctgaaatctgtggagctaatcatagttt
tatacctattgttattgaaagaattccaataaattattttattaaatgagtttcttctca
attaaatt---atgtcaacacacgcaaatcacccctttcatttagtcgattatagccctt
gacctttaacaggagctattggagctataacaactgttactggtcttgttcaatgatttc
atcaatatgatttaacactatttactttaggaaatattattactttaataactatatatc
aatgatgacgagatatctctcgagaaggaacttttcaaggattacatacattaccagtta
ctttaggtttacgatgaggaataattttatttattgtttctgaaattttcttctttattt
cttttttttgagctttttttcatagtagtctttcaccaacaattgaattaggaataactt
gacccccagttggaattattgcttttaacccctttcaaattcctcttttaaatactgcta
ttttattagcatcaggagttactgtaacatgggctcatcatagtttaatagaaaataatc
acactcaagcaacacaaagtttattttttactgtattattaggaatttatttttcgattc
ttcaaggttatgaatatattgaagcttcatttacaattgcagatagtgtttatggttcaa
cattttttatagcaacaggattccatgggcttcatgtattaattggaacatcttttttat
tagtatgtttactacgacatattaattatcatttttcaaaaagtcatcattttggatttg
aagctgcagcatgatattgacattttgttgatgtagtttgattatttttatatatttcaa
tttactgatgaggtagat-------------------------a-tta-gattttattta
ttaatttt-atttattt------------------------------------at---tt
aattta--tttaataaaaataattttaa-aattttaagttttagta-ttttataaagaaa
a-aataattttaa--ttatagtttatttgtattgtaaaagaaaattgaaata--atttga
aaaatttttattttaaaagaaaatttaatttattgtaccttgtgtatcagggtttattaa
ataaaaaattattat-attaatttttctcgaattttaaagatttaatt-atatataa-aa
gttactgtggaataattatttttaatatataattagaaatgaaatgttaatcgttttaaa
atatatctagttttttaagaaataaatttaatttagacttataaatttaaattattta-a
ttaatataaataattta-----atttataagattaatattttaagggattagctttaaaa
taaatttttaaattttaa----------------------attaatta-tttaataaata
taagcttaaaaatag-ctattattaataaatttgttataatttattttaaaaat--ttaa
ttattta-----ttataaaattaaattatttattaaaatata-------aattttaat-a
ataaaaatt--------tataaattatgataaaattagtatata-aaattttt-------
ataaataatt-atttatgaaaggt-----ttaaataaggaat------------tcggca
aaat---atatattcacctgtttatcaaaaacatgtctttttgaat-taaatttaaagtc
taacctgcccactgat----ataaattaaagggccgcagtattttgactgtgcgaaggta
gcataatcactagtcttttaattggaggcttgtatgaatggttgaatgagatatatactg
tc-ttttttaaaatt-atatagaattttattttttaattaaaaagttaaaataaaattaa
aggacgagaagaccctatagatctttatt----tttgttat-ttataaattaaaaagaat
tttaaaatttataatttaat-aaaaaattttattggggtgatattaaaatttaaaaaact
tttaa-aattta-ttaacataaata----tatgaataaatgatccagttttattgattaa
aaatttaagttaccttagggataacagcgtaatttttttttagagttcatatcgacaaaa
aagattgcgacctcgatgttggattaagagttatttttaggtgtagaagtttaaagttta
ggtctgttcgacctttgaattcttacatgatctgagttcaaaccggcgtaagccaggttg
gtttctatccttaatt-a--attattatgttatagtacgaaaggacctaatataagaaat
atagatttta--ataata-tgattaatattaatattag----gggataatagttaactat
aacatttaatttgcatttaaaaagtattgatttta---tcaatttatctta-aaatatga
agcga-t-atattgcaattagtttcgacctaatcttaggtg--aaa-tt----------c
acccatattttttaattgaaaccaaaa-agaggtatattactgttaataatatcattgaa
tattt---atattccaat----taaa--aaaaaattagtttag-cccaaaacattagtat
gtcaaactgaaaacattagac-tt--tctaatatttttt-aaacttta--tattcaata-
---atgatattagactgcaattctgaaggaataattttt-taattatta-aag-tttata
ttttagtgtatgatgcacaaaagtttttgatacttttagaaatagtttaattctattaaa
tataa------atttatatagttt-aat--t-aaaacattacattt-tcactgtaaaaat
aaaaatt---t-at-tttttataaataatttataaagtatata-tttgtatatatgactt
ccaatcataaggactaaacaattttagtataaat-aatttaaatagttt-aataaaaata
ttgatttgtggtgtcaatgatatgaaatt---tttcattttagatc-atgaattgcctga
taaaaaggattaccttgatagggtaaatcataaagattt-aatgctttattcatta--ca
ttagatgactgaaa-gcaagtactggtctcttaaaccattatatagtaaattagcactta
cttctaatgaaaaaagataagctaa-ttaagctattgggttcataccccacttataaagg
ttataatccttttcttttt-aatttaaatagcttatat-ttagagcatgacactgaagat
gttagggaaatt-attgtaatttttaaatacaagaaatagtttat-tt-aaaatattaac
tttgggagttagtgacaaag--aga-tttcttttttcttgagttttaatagttt-aaca-
---aaaacattagtcttgtaaactaaaaataaaaatta---tttttttaaaac-taagaa
tttaagttaa-ttaaactaatagccttcaaagctgaaaatatttgtat-t--accc--tt
ttagttctta-gattaaatggct-gaag-tttaggcgataaattgtaaatttatatataa
g---aataa-ttctttttaatca------caatttaaagcttaattagtaaagtatttca
tttacattgaaaagaaatttgtgcaaatcaatttaaattg-----------attatttta
ttttggtt--aatatttttattattattttattttacatgtaaatttttgtgtgaattta
ttta-atttttaaaaaatt--att---------tagtttatttattcgcagtgatcaata
t--taatataaaaaagaaattttgtat--tagtaataatatat-agtattggtaaaattt
gtgccagctaccgcggttatacaaataatacaaataaa-aat-ttttagtattagttaaa
tt--aatcaaattt--taatataaatataaatttattaggtgaaatttttaaatt-----
---tatttattattaatt--taaaaaataatttaagctataaacttttta-taataaact
aggattagataccctattattaaaaataaatatga--gcatactaaagtagtattagtta
tattcttaaaatttaaaaaatttggcggtattttagtctattcagaggaatctgtcctgt
aattgataatccacattgaaccttacttaaatttgttt----aatttgtatatcgccgtc
atcagaatatattataagat----aaaattttcttaatatt-taataaaataatatgtca
ggtcaaggtgcagtttatgtttaagtagagatggattacaat-aa---atttattt-aat
atggataattt-tttgaa----ataaagatttgaaagtggatttgaaagtaatataaaat
agattat--ttatatgattttagctctaaaatat--gtacatatcgcccatcgttcttat
ttt-------taaaataa-gat-aagttgtaacat-agtagatgtact--ggaaagtgta
tctagaaaga-
>MN389460_1_Culex_pipiens_molestus_isolate_W82
-gaaatatgttgatcaagaaaaagctgctaacttttatc-tttaatggtttaattccatt
tatatttc--ttctaatatggcagattagtgcaatgaatttaagcttcatatataaagaa
ttttatcttttattag-aaactattttggcagattagtgcaataaatttagaatttataa
atataatttaa--ta--attataaatagta-------aatta--ataagcttt-tat-ag
tgtatgtcttgaaaacataagaaag-aag-taaagtcttctattaatttatgataacaaa
tttattctctgtatttgatccttcaacaactatttttaatttatccttaaattgactaag
tacttttttaggtctattaattattccaacatcatactgactaataccaaatcgattcca
agttatttgaaataatattttaattacactacataaagaatttaaaacattattaggtcc
taatggacataacggaagtactttaatatttatttcattattttctttaattatgtttaa
taattttttagggttattcccttatatttttactagaactagtcatttaactttaacttt
aagtttagctttcccattatgattaagttttatattatatggatgaatttctcatacaca
acatatatttgctcatttagtccctcaaggaactcctcctgttttaataccttttatagt
atgtattgaaactattagtaacgtaattcgaccaggaacattagctgttcgattaactgc
taatataattgctggacatttattaataacattattaggtaatactggaccaatatcaac
atcttatatcatcctttcattaattttagtaactcaaattgctcttttagtattagaatc
tgctgttgcaattattcaatcatatgtattcgcggttttaagaacactttattctagtga
agtaaattaaattccacaaatagcccctattagatgattaactttatttttagtcttttc
tattacattagtagtttttaatgttaaaaattacttttgtgtttcat---attcatcaaa
tcaaacagcc-caaaatattaatattaaatct-----tttaaa---------------at
aaattgaaaatgataa---------------atagatttattattatcattaattggaag
tttattattagtaatttgtgttatagtaggagttgcttttttaactcttttagaacgaaa
ggttttaggatatattcaaattcgtaaaggtcctaacaaagtaggatttataggtttatt
acaaccttttagagatgctgtgaaattatttactaaggaacaaacttatcctttattatc
taattatattttttattatttttctcctattttttctttatttctatctttattaatttg
aatatgtattccatatttaattaaattatattcttttaatttaggtgtattatttttttt
atgtattactagtttaggggtttatacagtaatagttgcaggatgatcttctaattcaaa
ttatgctttattagggggattacgagcggttgctcaaacaatttcttatgaagtaagttt
agctttaattttattaagttttatttttttaattggagattataattttttaaattttta
tttatttcaaaaatatacttgatttattttattttgttttcctttaggattagtttgatt
tgcttcttgtttagctgaaactaatcgtactccttttgattttgctgaaggtgaatcaga
attagtatcaggatttaatgttgaatatagtagtgggggatttgctttaatttttttagc
tgagtattcaagtattttatttataagtatattatttagtgtaatatttttaggaagtga
tatttatagattattatttttttttaagttaacaataatttcttttttatttatttgagt
acgggggactttacctcgatttcgatatgataaattaatatatttagcttgaaaaagttt
tttacctatatctttaaattatttatttttttttattggggtaaagttgggtgtattatc
tttatta--ttttaaa---tcaagaaaatttctaataatatttttttaattatattaatt
tttgggtcattaattacaatttctgctaattcttggcttggtgcttgaatagggttagaa
attaatttactttcatttatccccctaataaatgaaggtaaaaaaaatttaataacatcc
gaaagaagcctaaaatactttttaactcaagcttttgcctcttcaattttattatttgct
attattttaataataatatcctttaatttaaattgaat---------aaataataatttt
tatgaattattaattttatcaacattattattaaaaaatggagctgcaccttttcatttc
tgatttcctggagtaatagaaggattaagttgaattaatggattaattcttataacttga
caaaaaattgcccctttaatattaatttcctataatattaattataatttttttttaatt
gct---attattttatctataattattggagctctaggaggtcttaatcagacttcttta
cgtaaattaatagctttttcttcaattaatcatttaggttgaatattaatagcaataata
aataacgaattattatgattaatttattttgttttttattttttcttatcaatatcaatt
gttttacttttcaataatttaaaattatttcattttaatcaaatttttaatttttctata
ataaatccagtaatt---aaattttttttatttttaaatttactatctttaagaggatta
cctccatttttaggatttttacctaaatgactagtaatccaaaatttagtagaaacaaat
caattatttttattatttatttctgtctgtttaacattaatcactttatattattatttg
cgaatatcttatagtatttacatattaa----atttcaataaaaattcttgaatgttaat
gaataactttagcaat--aaaaatataacttttattttaactataaatttt-------tt
ttc--tattatagggttaataattatttcattaatttacctaattttataaattttaatt
ttattaattataagatgtattatttttattattacaattgttgtaatgatattagctact
tttttatcaaaaaaaactattattgatcgagaaaagagttctccatttgaatgtggattt
gatcctataaattattctcgtttacctttttctcttcgattttttttaattgctattatt
tttttaatttttgatgtagaaattgctttaattttaccaataatccttattattaaatca
tcaaatttattaaattgatctattactagattattttttatttttattttattaattggt
ttatatcatgaatgaaatcaaggagctttagaatgaaataac------ttaaagtttatt
tttataattttgtttatgaatgttttt---atattttataaaaatatttattgaatggtt
caaaatttgctttttttaggggcctttttatttataattaaaattagttcaatatattat
ttttgtaatatctcatattat-tttggaatagatatagtttcttatggattaattttatt
aagtttttgaatttgtgctttaatgttaatagcaagagaaagagttgtacgattaaataa
ttatacaaatttatttttatttataattttatttttattattaatattaattttgacttt
tagttcaataagtttatttatgttttatttattttttgaaagtagtttaattcctacttt
atttttaattttaggatgagggtatcagcctgaacgtttacaagctggagtttatttatt
gttttatactttattagcttctttacctttattaattggtattttttatattaaaaacaa
tgattttactataaatattattcttt---taaattattgt---aagttgtataattta--
---gaatttttatatttatgtatagtatttgcttttttagtaaaaataccaatattttta
gttcatttatgattacctaaggctcatgtagaagctcctgtttcagggtcaataatttta
gctggtattttattaaaattaggaggatatggattattacgggttttctctttattacaa
attataggtataaaatttaattttatttgaattagaattagtttaattgggggggtatta
gttagtttaatttgtttacgacaaatagatttaaaggctttaattgcttattcttctgtt
gctcatatgggaattgttttaagagggttattaacaataacttattgaggattaagaggg
tcttatactttaatattagctcatggattatgttcttctgggttattttgtttagctaat
atttcttatgaacgaataggaagacgaagtttattaattaataagggaatattaaacttt
ataccaagaatagctttatgatgatttttattatgttcagggaatatagctgctcctcct
actttaaacttattaggagaaatctctttattaaatagaattgttagttgatcttgatta
actataattagtttggctttattatctttctttagagcagcttatactttatatttattt
gcttatagacaacatggaaaggtgtattcaggaacatattttttttcttctggtgtaaga
cgagaatatttattattaatattacattgattacctttaaatttattaattataaagaga
aatttttgtatattatgaatt------tcaaatttttta-----ttatattattttataa
ttgttatatttatatttggatgtattgtttttatttcaacccgaaaacatttattgtgta
ctttattaagtttagaatttatagttttaatattatttatattattattttttatattaa
attttataaattatgaagggtactttagaatgttttttttaactttttgtgtttgtgaag
gagttttaggtttatcaattttggtatctataattcgtactcatggtaatgattattttc
aaagtttttctattttacaatgt---gtgaataacttagttaatta----ttgtaaaaat
agtttttatattttaatttttattagaatttctttatttttttttagtttaaaattttta
tttaatgatttaatttattttattgaatgggaaattgtttcattacatagaatatctatt
gtaataacttttttatttgattgaataagtttaatatttatatcatttgttttattaatt
tcttcattagtaattttttatagtaatcaatatatagcagaagattttaatgttaatcga
tttattttattagtattaatatttgttatatcaataataatattaattattagacccaat
ttaattagaattttattagggtgggatggattaggattggtttcgtattgtttagttatt
tattttcaaaatgttaagtcttataatgctgggatattaactgctttatcaaatcgaatt
ggagatgtagctttattgttagctattgcatgaatattaaattatggtagctgaaattat
attttttatttagacataataaataaaagttttgaaataataattattggttctttagta
atattagctgctataactaaaagtgcccaaattcctttttcttcatgattgcctgcagca
atagctgctcctacacctgtttctgctttggttcattcttctactttagtaacagcgggg
gtttacttattaattcgatttaatattttattagttgattcttttataggacaattttta
ttattaatttctggattaacaatatttatagcggggttaggagctaattttgaatttgat
ctaaaaaaaattattgctttatcaactttaagtcaattaggtttaataataagtattcta
tcaattggattttataaattagctttttttcatttattaactcacgctttatttaaggct
ttattatttatatgtgcaggggtaattattcataatacaaaaaatgcacaagatattcgt
tttataggaagattaagtataagaatacctttaacttgtagttgttttaatattgctaat
ttagctttatgtggtataccttttttagcagggttttattcaaaggatttaattttagaa
gtagttatgttgtcatatattaactttttttctttttttcttttttttttttctactggc
ttgacagtatgttattctttccgattagtttattattcaatgactggggatttta-----
-------atataacttctttaaatatattaaatgataagggttgaacaataagttttaga
attttttttttaatagtaatagctattattggaggaagaatgttaaattgattaatattt
tttaatcccgatataatttgtttaccttttgatataaaaatattaactttaattgtttgt
atcttagggggtgtatctggtta---------tttaataagaaatatttctttatttttt
tataataaatctttaataaactatggtttaagtagatttgcaggaggaatatgatttata
ccggttatttctacattaggtgtaattaagtttccaataaatttaggattatatagatat
aaaagttttgatcaaggatgaagtgaattttttggaggtcaaatattatataatcaatta
aagaattattctttatatattcaagaatttcaaaataataatttaaaaatttatttatta
agttatttattatgagtaattgttttagttttaatgagtatatttttaa------ttatt
ataataattatattcttatgttttattac---tagttttatttttatacaaataaaacac
cctttagctataggattaatattattaattcaaacctttttaacatgtttaataacagga
atctatgcaaaaactttttgattttcttatgttttatttttaatttttataggaggaata
ttagttttatttatttatgttacttctttatcttcaaatgaaatattttcaatatcatt-
taaactaagttttatttca---------attataataatttttctatttattataatttc
atacttttttgataattcaataatagaaaattttattaaaaataatgatagaattcaatt
atttaaccaaaataatttattttatgaaaattttttatccttaaataaaatatacaactt
tccaactaatttaattactttattattaattaattatttatttttaactttattagtaac
tgtaaaaattactaaaaaaaattatggg-ccacttcgacctataaac-----atgaataa
accattacgaaaaagacaccctttaattagaattgctaataacgctttagtagatttacc
agctccatcaaatatttcagcttgatgaaattttggatcattacttggactttgcttagt
aatccaaattcttacaggcttatttttagctatacattatacagcagacattgaaacagc
ttttgatagtgttaatcatatttaccgagatgttaataatggatgatttttacgaatttg
tcatgctaacggagcatcatttttttttgcttgtttattcacacatgtaggacgaggagt
ttattataactcttatttatatgttccaacatgaataattggagtaattattttatttat
agtaatagcaacaggatttttaggttatgttcttccatgaggacaaatgtcattttgagg
agcaacagtaattacaaatttattatctgcagttccttatttaggaaccgacttagtaca
atggatttgaggaggatttgcggtagacaatgcaacattaactcgattttttacatttca
ctttgttctaccatttattattgctgctttaacaataattcacttgttatttttacatca
aacaggatctaataacccattaggattaaatagaaatgttgataaaattcctttccaccc
atattttatttataaggatgttataggatttattatttttatttgaattttaattggatt
tatttga--aaatttaat-------tatttattaatagaccctgaaaatttcattcctgc
taatcctttagttactcctgttcatattcaaccagaatgatattttttatttgcttatgc
tattcttcgatcaattcctaataaattagggggagtaatcgctttagttttatctattgc
aattttaataattcttccttttactcatacaagtaaattccgaggattacaattttatcc
tttaaatcaaattttattttgaaatatagtaattattgcatcattattaacatgaatcgg
agctcgaccagtagaagatccttatgtgttaacaggtcaaattttaactgttttatactt
ttcttattttttaattaatcctttattatctaaatattgagataaattattaaat---t-
--cgcgacaatgactattctctacaaatcataaagatattggaacattatattttatttt
tggggcttgagctggaatagttggaacttctttaagtttactaattcgagcagaattaag
tcaaccaggtgtatttattggaaatgatcaaatttataatgttattgtaactgctcatgc
ttttattataattttttttatagtaataccaatcataattggaggatttggaaattgatt
agttcctttaatgttaggagctccagatatggcctttcctcgaataaataatataagttt
ttgaatactacctccttcattgacactactactttcaagtagtttagtagaaaatggagc
tgggactggatgaacagtgtatccccctctttcatctggaacagctcatgctggagcttc
agtagacttagctattttttctttacatttagcaggaatttcatcaattttaggtgcagt
aaattttattacaacagtaattaatatacgatcttcaggaattactcttgatcgaatacc
tttatttgtttgatcagtagtaattactgcagttttattacttctttctttacctgtttt
agctggtgctattactatgttattaacagatcgaaatttaaatacttcattctttgatcc
aattggaggaggagatccaattttatatcaacatttattttgattctttggacatccaga
agtttatattttaattcttccagggtttggaataatttctcatattattactcaagaaag
aggaaaaaaggaaacatttggaactttaggaataatttatgctatattagctattggttt
attagggtttattgtttgagctcatcatatatttacagttggaatagatgttgatacacg
agcttattttacatctgctacaataattattgctgtaccaacaggaattaaaattttcag
ttgattagctactcttcatggaacacaattaaactatacacctgctttattatgatcatt
aggatttgtatttttatttactgttggaggattaacaggagttgtattagctaattcttc
tattgatattgttcttcatgatacatattatgttgttgctcatttccattatgtattatc
tataggagctgtatttgctattatagcaggatttattcactgatatcctttattaacagg
attagtaataaaccctacatgattaaagattcaatttactattatatttattggagtaaa
tttaacatttttcccacaacatttcttaggattagcaggaataccacgacgatattctga
ttttccagatagttacttagcatgaaatattgtttcatcattaggtagaacaatttcatt
atttggaattgtattctttttatttattatttgagaaagtataatttctcaacgaacacc
ttcattccctatacaattatcatcatcaattgaatgatatcatactcttccacctgcaga
acatacatatgcagaacttccattattatcatctaatt-----atggcaacctgagcaaa
tttaggattacaaaatagttcttctccattaatagaacaattaaatttttttcatgatca
tacagttttaattttaattataattacagtaataattacttatgtaataggtatattatt
tttcaataaatttacaaatcgatatttattacatggacaaactattgaaatcatttgaac
aattcttcctgcaattattttaatatttattgcttttccatcacttcggttattatattt
attagatgaaattaattctcctttaattactttaaaggctattggacatcaatgatactg
aagttatgaatattctaattttataaatttagaatttgattcatatataattccaacaaa
tgaattagatttaaatggattccgattattagatgttgataatcgaattattttaccatt
aaataatcaaattcgaattttagtaactgctactgatgttcttcactcatgaacagttcc
ttctttaggagtaaaaattgatgctactccaggccgattaaatcaaactaattttctaat
taatcaatctggtcttttttttggacaatgttctgaaatctgtggagctaatcatagttt
tatacctattgttattgaaagaattccaataaattattttattaaatgagtttcttctca
attaaatt---atgtcaacacacgcaaatcacccctttcatttagtcgattatagccctt
gacctttaacaggagctattggagctataacaactgttactggtcttgttcaatgatttc
atcaatatgatttaacactatttactttaggaaatattattactttaataactatatatc
aatgatgacgagatatctctcgagaaggaacttttcagggattacatacattaccagtta
ctttaggtttacgatgaggaataattttatttattgtttctgaaattttcttctttattt
cttttttttgagctttttttcatagtagtctttcgccaacaattgaattaggaataactt
gacccccagttggaattattgcttttaacccctttcaaattcctcttttaaatactgcta
ttttattagcatcaggagttactgtaacatggactcatcatagtttaatagaaaataacc
acactcaagcaacacaaagtttattttttactgtattattaggaatttatttttcgattc
ttcaaggttatgaatatattgaagcttcatttacaattgcagatagtgtttatggttcaa
cattttttatagcaacaggattccatggacttcatgtattaattggaacatcttttttat
tagtatgtttactacgacatattaattatcatttttcaaaaagtcatcattttggatttg
aagctgcagcatgatattgacattttgttgatgtagtttgattatttttatatatttcaa
tttactgatgaggtagata------------------------a-tta-gattttattta
ttaatttt-atttattt------------------------------------at---tt
aattta--tttaataaaaataattttaa-aattttaagttttagta-ttttataaagaaa
a-aataattttaa--ttatagtttatttgtattgtaaaagaaaattgaaata--atttga
aaaatttttattttaaaagaaaatttaatttattgtaccttgtgtatcagggtttattaa
ataaaaaattattat-attaatttttctcgaattttaaagatttaatt-atatataa-aa
gttactgtggaataattatttttaatatataattagaaatgaaatgttaatcgttttaaa
atatatctagttttttaagaaataaatttaatttagacttataaatttaaattattta-a
ttaatataaataattta-----atttataagattaatattttaagggattagctttaaaa
taaatttttaaattttaa----------------------attaatta-tttaataaata
taagcttaaaaatag-ctattattaataaatttgttataatttattttaaaaat--ttaa
ttattta-----ttataaaattaaattatttattaaaatata-------aattttaat-a
ataaaaatt--------tataaattatgataaaattagtatata-aaattttt-------
ataaataatt-atttatgaaaggt-----ttaaataaggaat------------tcggca
aaat---atatattcacctgtttatcaaaaacatgtctttttgaat-taaatttaaagtc
taacctgcccactgat----ataaattaaagggccgcagtattttgactgtgcgaaggta
gcataatcactagtcttttaattggaggcttgtatgaatggttgaatgagatatatactg
tc-ttttttaaaatt-atatagaattttattttttaattaaaaagttaaaataaaattaa
aggacgagaagaccctatagatctttatt----tttgttat-ttataaattaaaaagaat
tttaaaatttataatttaat-aaaaaattttattggggtgatattaaaatttaaaaaact
tttaa-aattta-ttaacataaata----tatgaataaatgatccagttttattgattaa
aaatttaagttaccttagggataacagcgtaatttttttttagagttcatatcgacaaaa
aagattgcgacctcgatgttggattaagagttatttttaggtgtagaagtttaaagttta
ggtctgttcgacctttgaattcttacatgatctgagttcaaaccggcgtaagccaggttg
gtttctatccttaatt-a--attattatgttatagtacgaaaggacctaatataagaaat
atagatttta--ataata-tgattaatattaatattagata-gggataatagttaactat
aacatttaatttgcatttaaaaagtattgatttta---tcaatttatctta-aaatatga
agcga-t-atattgcaattagtttcgacctaatcttaggtg--aaa-tt----------c
acccatattttttaattgaaaccaaaa-agaggtatattactgttaataatatcattgaa
tattt---atattccaat----taaa--aaaaaattagtttag-cccaaaacattagtat
gtcaaactgaaaacattagac-tt--tctaatatttttt-aaacttta--tattcaata-
---atgatattagactgcaattctgaaggaataattttt-taattatta-aagttttata
ttttagtgtatgatgcacaaaagtttttgatacttttagaaatagtttaattctattaaa
tataa------atttatatagttt-aat--t-aaaacattacattt-tcactgtaaaaat
aaaaatt---t-at-tttttataaataatttataaagtatata-tttgtatatatgactt
ccaatcataaggactaaacaattttagtataaat-aatttaaatagttt-aataaaaata
ttgatttgtggtgtcaatgatatgaaatt---tttcattttagatcaatgaattgcctga
taaaaaggattaccttgatagggtaaatcataaagattt-aatgctttattcatta--ca
ttagatgactgaaa-gcaagtactggtctcttaaaccattatatagtaaattagcactta
cttctaatgaaaaaagataagctaa-ttaagctattgggttcataccccacttataaagg
ttataatccttttcttttt-aatttaaatagcttatat-ttagagcatgacactgaagat
gttagggaaatt-attgtaatttttaaatacaagaaatagtttat-tt-aaaatattaac
tttgggagttagtgacaaag--aga-tttcttttttcttgagttttaatagttt-aaca-
---aaaacattagtcttgtaaactaaaaataaaaatta---tttttttaaaac-taagaa
tttaagttaa-ttaaactaatagccttcaaagctgaaaatatttgtat-t--accc--tt
ttagttctta-gattaaatggct-gaag-tttaggcgataaattgtaaatttatatataa
g---aataa-ttctttttaatca------caatttaaagcttaattagtaaagtatttca
tttacattgaaaagaaatttgtgcaaatcaatttaaattg-----------attatttta
ttttggtt--aatatttttattattattttattttacatgtaaatttttttgtgaattta
ttta-atttttaaaaaatt--att---------tagtttatttattcgcagtgatcaata
t--taatataaaaaagaaattttgtat--tagtaataatatat-agtattggtaaaattt
gtgccagctaccgcggttatacaaataatacaaataaa-aat-ttttagtattagttaaa
tt--aatcaaattt--taatataaatataaatttattaggtgaaatttttaaatt-----
---tatttattattaatt--taaaaaataatttaagctataaacttttta-taataaact
aggattagataccctattattaaaaataaatatga--gcatactaaagtagtattagtta
tattcttaaaatttaaaaaatttggcggtattttagtctattcagaggaatctgtcctgt
aattgatagtccacattgaaccttacttaaatttgttt----aatttgtatatcgccgtc
atcagaatatattataagat----aaaattttcttaatatt-taataaaataatatgtca
ggtcaaggtgcagtttatgtttaagtagagatggattacaat-aa---atttattt-aat
atggataattt-tttgaa----ataaagatttgaaagtggatttgaaagtaatataaaat
agattat--ttatatgattttagctctaaaatat--gcacatatcgcccatcgttcttat
ttt-------taaaataa-gat-aagttgtaacat-agtagatgtact--ggaaagtgta
tctagaaaga-
>MF381722_1_Culex_bilineatus_clone_SP90_6
-gaaatatgttgatcaagaaaaagctgctaacttttatc-tttaatggtttaattccatt
tatatttc--ttctaatatggcagattagtgcgatgaatttaagcttcatatataaagaa
ttttatcttttgttag-aaactattttggcagattagtgcaataaatttagaatttataa
atataatttaa--ta--attataaatagta-------aatta--ataagcttt-tat-ag
tgtatgtcttgaaaacataagaaag-aag-taaaatcttctattaatttatgataacaaa
tttattttctgtatttgatccctcaacaactatttttaatctctcattaaattgattaag
tacttttcttggtttattaattattcctagatcatattgattaataccaaatcgatttca
aattatttgaaataatattttaataaccttacacaaagaatttaaaacactattaggccc
taatggacataatggaagaacacttatatttatttcattattttctttaattatatttaa
taattttttaggtttatttccctatatttttactagaacaagtcatttaactttaacttt
aagtttagcatttcctttatgattaagctttatattatatggatgaatttgtcatacaca
acatatatttgctcatttagttccacaaggaacaccagctgttttaataccttttatggt
ttgtattgaaacaattagtaatgtaattcgaccaggaacattagctgtacgattaacagc
aaatataattgctggacatttattaataactttattaggaaatacagggccaatatcaac
atcatatattatcctttcattaattttagttactcaaattgccttattagtattagaatc
tgctgttgctattattcaatcatatgtatttgcagttttaagaacactttattctagtga
agtaaattaaattccacaaatagcacctattagatgattaactctatttttagttttttc
tattacattagtaatttttaatattaaaaattatttttgtgtttcat---attcatcaaa
tcaaacagcc-caaaatattaatattaaatct-----tttaaa---------------at
aaattgaaaatgataaatagtattgttttatatagatttattgttatcattaattggaag
attattattagtaatttgtgttatagtaggagttgcttttttaactttattagaacgaaa
ggttttaggttatattcaaattcgaaaaggtcctaataaagtaggatttatagggttatt
acaaccttttagagatgctgtgaaattatttactaaagaacaaacttatcctttattatc
taattatattttttattatttttctcctattttttcattatttttatctttattaatttg
aatgtgtattccttacttaattaaattatattcttttaatttaggtgtattatttttttt
atgtattactagtttaggagtttatactgtaatagttgcgggttgatcttctaattcaaa
ttatgctttattaggaggattacgagctgttgctcaaacaatttcatatgaagttagttt
agctttaattttattaagttttatttttttaattggagattataattttttaaattttta
tttatttcaaaaatatacttgatttattttattttgtttccctttaggattagtttgatt
tgcttcttgtttagcagaaactaatcggactccttttgattttgctgaaggtgaatccga
attagtatctggatttaatgtagaatatagtagtggaggatttgctttaatttttttagc
tgagtattcaagtattttatttataagaatattatttagtgtaatatttttaggaagaga
tatttatagtttattatttttttttaagttaactattatttcttttttatttatttgagt
tcgtggaacattacctcgatttcgatatgataaattgatatatttagcttgaaaaagttt
tttaccaatatctttaaattatttatttttttttattggagtaaagttagttattttatc
tatatta--ttttaaa---tcaaaaaaatttctaataatatttttttaattatattaatt
tttgggtcattaattactatttcatctaattcttgacttggcgcttgaatagggttagaa
atcaatttactttcatttatccccctaataaatgaaggtaaaaaaaatttaataacctct
gaaagaagcctaaaatactttttaactcaagcttttgcttcttcaattttattatttgct
atcattttaataataatatcatttaatttaaattgaat---------taataataatttt
tatgaattattaattttatcaacattattattaaaaaatggagctgctccttttcatttt
tgatttcctggagttatagaaggattaagatgaattaatagtttaattcttataacttga
caaaaaattgctcctttaatactaatttcttataatattaattacaatttttttttagtt
gct---atcattttatcaatgattattggagcattaggaggattaaatcaaacatcatta
cgtaaattaatagctttttcttccattaatcacttaggttgaatattaatagcaataata
aataatgaattgctatgattaatttattttattttttatttttttttatcaatatctatt
gttttactttttaataatttgaaattatttcattttaatcaaatttttaatttttctata
ataaatcctgtaatt---aaattttttttatttttaaatttactctcattaggaggatta
ccaccatttttaggatttttacctaaatgattagttattcaaaatttagtagaaacacat
caattatttttattgtttatttctgtttgtttaacattaatcactttgtattattatttg
cgaatatcttatagtatttatatattga----attttaataaaaattcttgaatactaac
aaacaactttaacaat--aaaaatataacttttattttaactataaatttt-------tt
ttc--tattatagggttaataattatttcactagtttatttaattttataaattttaatt
ttattaattataagttgtattatttttattattactattattgtaataatactagctact
tttttatcaaaaaaaactattattgaccgagaaaaaagttccccatttgaatgtggattt
gatcctataaattattctcgtttacctttttctctacgattttttttaattgctattatt
ttcttaatttttgatgtagaaattgctttaattttaccaataattttaattattaaatca
tcaaatttattaaattgatcaattactagcttattttttattttcattttattaattggt
ttatatcatgaatgaaatcaaggagctttagaatgaaataat------ttaaagtttatt
tttataattttatttataaatgtattt---atattttataaaaatatttattgaatggtt
caaaatttactttttttaggggcttttttatttataattaaaattagttctatatattat
ttttgtaatatttcttactat-tttggaatagatatagtatcttatgggttgattttatt
aagtttttgaatttgtgctttaatattaatagctagagaaagagttgtacgtttaaataa
ttatacaaatttatttttatttataattttatttttattattaatattaattttaacttt
tagttctataagtttatttatattttatttattttttgaaagtagtttaattcctacttt
atttttaattttaggatgaggatatcagcctgagcgtttacaagcaggtgtttatttatt
attttatacattattagcttcattacctttattaattggtattttttatattaaaaataa
tgattttactataaatattgttcttt---taaattattgt---aaattatataattta--
---gaatttttatatttatgtatagtatttgcttttttagtaaaaatacctatattttta
gttcatttatgattgcctaaggctcatgttgaagctcctgtttctggttcaataatttta
gctggaattttattaaaattagggggttatggattattacgggtattttcattattacaa
attataggaataaaatttaattacatttgaattagaattagtttaattgggggagtttta
gttagtttaatttgtttacgacaaatagatttaaaggcattaattgcttattcttctgtt
gctcatataggaattgttttaagaggtctattaactataacatattgaggtttaagtgga
tcttatactttaatattagctcatggtctttgttcttctggattattttgtttagctaat
atttcttatgaacgaataggaagtcgaagtttattaattaataagggaatattaaatttt
atacctagaatagctttatggtgatttttattatgttcaggtaatatagctgctccccct
acattaaatttattgggagaaatttctttattaaatagaattgttagttgatcttgatta
acaataattagtttagctttattatctttttttagagctgcttatacattatatttattt
gcttatagtcaacatgggaaggtttattcaggtacatattttttttcttcaggggttaga
cgagaatacttattattaatattacattgattacctttaaatttattgattataaagaga
aatttttgtatattatgaatt------tcaaacttttta-----ttatattattttataa
ttattatatttatatttggatgtattgtttttatttcaactcgaaaacatttattatgta
ctttattaagtttagaatttatagtattaatattatttatattattattttttatattaa
attttataaattatgaaggatattttagaatgttttttttaactttttgtgtttgtgaag
gagttttaggtttatcaattttagtatctataattcgtactcatggtaatgattattttc
aaagtttttctattttacaatgt---gtgaataacttagttaatta----ttgtaaaaat
agtttttatattttaatttttattagaatttctttatttttttttagtttaaaattttta
tttaatgacttagtttattttattgaatgagaggttgtttcattacatagaatatctatt
gtaataacttttttatttgattgaataagcttaatatttatatcgtttgttttattaatt
tcttcattagtaattttttatagtaatcaatatatatcggaagattttaatgttaatcga
tttattttattagttttaatatttgttttatcaataatgatattaattattagacctaat
ttaattagaattttattaggatgagatggattaggattagtttcttattgtttagttatt
tattttcaaaatgtaaaatcttataatgctggtatattaactgctttatccaatcgtatt
ggagatgtagctttattattagcaattgcttgaatattaaattatgggagttgaaattat
attttttatttagacataataaataaaagtattgaaataataattattggatctttagtt
atattagcagctataactaaaagagctcaaattcctttttcttcttgattacctgctgct
atagctgctcctacacctgtttctgctttagttcattcttcaactttagttacagctggg
gtttatttattaattcgatttaatatcttattagttgattcttttatagggcaattttta
ttattaatttcaggtttaacaatatttatagctggattaggagctaattttgaatttgac
ttaaaaaaaattattgctttatctactttaagacagttaggtttaataataagaatttta
tcaattggattttataaattagcattttttcatttattaactcatgctttatttaaagca
ttattatttatatgtgctggagtaattattcataatacaaaaaatgctcaagatattcga
tttatagggagattaagaataagtatacctttaacatgtagttgttttaatattgcaaat
ttagctttatgtggcataccttttttagcagggttttattcgaaggatttaattttagaa
gtagttatactatcttatattaattttttttctttttttcttttttttttttctactggc
ttgacagtatgttattcttttcgattagtttattattcaataacaggagatttta-----
-------atataacatcattaaatatgttaaatgataagggttgaacaataagttttaga
attttttttttaatagtaatagcaattattgggggaagaatactaaattgattaatattt
tttaatcctgatataatttgtttaccttttgatataaaaatattaactttaattgtctgt
attttaggaggagtttctggata---------tttaatgagtaatatttctttatttttt
tataataagtctttaataaattatggtttaagaagttttgcgggagggatatgatttata
cctattatttctactttaggagtaattaaatttccaataaatttaggattatatagttat
aaaagttttgatcaaggatgaagtgaattttttggaggtcaaatattatataaccaattg
aaaaattattctttatatgttcaagaatttcaaaataataatttaaaaatttatttatta
agttatttattatgagtaattgtgttagttttaataagtatattttta---------gtt
ataataattatatttttatgttttattac---tagttttatttttatacaaataaagcat
ccattagcaataggattaatactattaattcaaacatttttaacatgtttaataactgga
atttattcaaaaactttttgattttcttatattttatttctaatttttataggaggaata
ctagttttatttatttacgttacttctttatcttcaaatgaaatattttctatatcatt-
taaattaacttttatctca---------attataataatttttttattcattgtaatttc
ttatttttttgataactctttaatagaaaattttattaaaaataatgaaagaattcaact
atttaataaaaataatttattttatgaaaactttttatctttaaataaaatatataactt
tcccactaatttaatcactttattattaattaattatttatttttaactttattagtaac
tgtaaaaattactaaaaaaaattatggg-ccattacgacctataaac-----atgaataa
accattacgaaaaagacatcccttatttagaattgctaataacgctttagtagacttacc
agctccttcaaatatttctgcctgatgaaactttggatcattactaggactttgcttagt
aattcaaattgttacagggttatttttagctatacactatactgctgatattgaaacagc
atttaatagagtaaatcatatttatcgagatgtaaataatggatgatttttacgaatttg
tcatgccaatggtgcatcatttttttttgcttgtttatttactcatgtaggacgaggagt
atactataattcttatttatatactcctacatgaatagttggagtaattattttatttat
agtaatagctacaggatttttaggttatgtacttccatgaggacaaatatctttctgagg
agctacagtaattacaaatttaatatcagctattccttatttaggaactgatttagttca
atgaatttgaggaggatttgctgttgataatgcaacattaacacgattttttacatttca
ctttgtacttccttttattattgcagctttaacaataattcacctattatttttacatca
aactggatcaaataatccattaggacttaatagaaatgtagataaaattccatttcatcc
[truncated: 649,520 more chars]
